# Supplementary material for: Comparative transcriptomic provides novel insights into the soybean response to Colletotrichum truncatum infection
Source: Front Plant Sci. 2022 Nov 25;13:1046418. doi: 10.3389/fpls.2022.1046418 (PMC9732023; doi:10.3389/fpls.2022.1046418)
Supplement: Supplementary file 2 [file Table_1.xlsx]

## Sheet: Raw Read Counts
	CMES1080 - Gm2 - 0 hpi			CMES1080 - Gm1 - 0 hpi			CMES1059 - Gm2 - 0 hpi			CMES1059 - Gm1 - 0 hpi			CMES1080 - Gm2 - 12 hpi			CMES1080 - Gm1 - 12 hpi			CMES1059 - Gm2 - 12 hpi			CMES1059 - Gm1 - 12 hpi			CMES1080 - Gm2 - 48 hpi			CMES1080 - Gm1 - 48 hpi			CMES1059 - Gm2 - 48 hpi			CMES1059 - Gm1 - 48 hpi			CMES1080 - Gm2 - 120 hpi			CMES1080 - Gm1 - 120 hpi			CMES1059 - Gm2 - 120 hpi			CMES1059 - Gm1 - 120 hpi
transcript_id	1-1	1-2	1-3	2-1	2-2	2-3	4-1	4-2	4-3	5-1	5-2	5-3	7-1	7-2	7-3	8-1	8-2	8-3	10-1	10-2	10-3	11-1	11-2	11-3	13-1	13-2	13-3	14-1	14-2	14-3	16-1	16-2	16-3	17-1	17-2	17-3	19-1	19-2	19-3	20-1	20-2	20-3	22-1	22-2	22-3	23-1	23-2	23-3
Glyma.01G000100.1	115	133	194	79	103	141	90	77	114	142	105	124	63	78	86	53	87	86	95	125	88	101	63	82	79	74	161	66	58	74	74	70	134	58	72	94	99	133	144	95	157	104	122	136	127	85	119	116
Glyma.01G000200.1	355	258	238	157	241	152	147	202	150	146	116	72	161	140	97	86	145	145	180	199	102	63	126	14	169	219	214	53	108	90	69	132	151	48	135	83	237	358	272	351	263	186	206	182	293	201	147	205
Glyma.01G000300.1	42	32	70	42	14	0	29	0	20	16	12	0	26	23	18	4	14	15	25	18	4	0	20	0	26	15	10	6	0	11	0	24	29	0	0	0	14	39	38	43	41	15	36	22	27	33	28	35
Glyma.01G000400.1	1470	1284	1076	973	1395	1435	947	851	927	1525	1207	1327	1285	1153	1382	1017	1515	1167	1142	1332	947	773	1407	296	1615	1250	797	643	1083	741	760	1200	1142	662	934	975	2090	1712	1154	1375	1670	816	1537	1135	1276	1367	1309	940
Glyma.01G000500.1	19	33	25	28	24	22	7	21	35	26	21	38	21	16	28	8	12	34	26	30	22	25	17	14	24	24	15	3	23	24	14	20	39	18	19	27	39	24	15	18	26	10	23	20	17	18	20	14
Glyma.01G000600.1	4	0	11	4	4	5	6	82	5	2	1	0	26	4	6	3	3	3	1	148	0	4	3	4	113	38	4	10	9	2	0	3	7	25	3	1	6	0	0	4	7	2	2	3	40	22	4	0
Glyma.01G000600.2	1276	1142	936	1205	1248	1187	1106	926	1074	1080	1060	989	1081	1008	1001	810	959	859	1095	1293	837	817	900	470	998	982	945	771	959	657	1033	991	937	916	1034	711	1198	1286	1041	1167	1398	902	1433	1239	1153	1481	1398	972
Glyma.01G000700.1	275	246	183	278	344	243	233	217	197	258	189	261	331	275	261	204	232	255	310	255	162	134	203	16	256	240	158	133	244	142	266	177	161	216	289	98	327	327	288	302	418	186	371	277	332	256	292	245
Glyma.01G000800.1	0	0	11	9	0	0	0	5	10	0	3	12	2	0	2	4	0	0	5	0	8	0	0	0	8	5	9	0	0	0	11	5	0	0	0	5	0	5	0	0	0	0	2	12	0	0	0	3
Glyma.01G000900.1	2082	1727	1475	1615	1892	1828	1423	1383	1489	1902	1409	2018	1789	1727	2101	1254	1768	1488	1747	1956	1592	1441	1312	646	1806	1533	1321	1388	1648	1212	1725	1571	1738	1518	1483	1437	2031	2175	1501	1591	1748	1322	1987	1672	1758	1805	1930	1468
Glyma.01G001000.1	588	751	360	486	549	486	508	262	297	966	303	942	561	364	486	580	432	181	560	1472	625	276	649	409	767	832	1298	590	633	666	374	639	340	264	392	239	1179	607	1173	1099	376	1294	341	572	236	308	294	230
Glyma.01G001000.2	1244	1458	1573	409	497	534	373	619	896	758	1112	794	870	1303	1072	574	996	747	781	946	665	822	563	253	789	554	1014	511	688	356	713	389	1036	810	1033	904	838	953	956	1109	1084	857	532	359	761	918	647	466
Glyma.01G001000.3	125	167	44	38	31	88	79	55	65	120	133	111	154	109	182	102	110	74	117	140	114	111	38	14	72	86	199	83	122	23	86	92	154	77	85	114	171	151	61	89	63	60	136	53	137	33	107	90
Glyma.01G001000.4	222	348	317	21	22	114	73	44	199	249	99	50	74	57	123	87	190	321	322	168	175	94	114	25	263	91	145	72	66	1	64	293	154	33	222	201	114	243	271	372	82	120	115	82	144	178	102	213
Glyma.01G001100.1	140	63	6	101	220	195	18	97	19	16	72	77	56	14	53	27	139	6	8	246	46	39	45	6	43	13	24	15	32	140	14	32	220	24	27	21	199	15	5	192	13	33	8	42	106	18	60	91
Glyma.01G001100.2	0	0	96	0	93	59	61	0	139	65	371	68	0	104	0	140	74	215	211	0	133	0	0	0	0	204	171	111	176	0	0	0	0	0	0	0	0	0	101	0	156	116	77	0	0	0	89	0
Glyma.01G001100.3	123	369	154	61	0	91	49	0	78	165	353	157	269	112	155	61	101	0	70	286	165	180	192	39	321	163	146	193	0	93	0	110	107	154	204	112	261	243	80	749	99	165	72	100	196	104	0	93
Glyma.01G001100.4	2014	524	891	601	182	454	548	262	716	1016	450	1258	645	1088	1174	901	987	1050	761	348	220	225	483	173	470	939	175	289	306	626	710	1120	422	538	533	656	460	1413	1061	790	845	202	688	835	596	744	858	664
Glyma.01G001200.1	395	394	456	651	520	570	594	429	505	476	498	556	550	606	477	401	511	313	557	494	437	194	246	82	256	356	476	191	333	189	215	359	211	356	159	286	484	566	242	388	318	333	656	453	509	645	523	529
Glyma.01G001300.1	8632	6291	6991	9584	11447	9759	7114	7161	9009	8906	8249	8061	8379	9072	9349	4969	7664	7472	9460	9018	6822	6281	7935	2520	7459	7397	6150	6251	8286	6631	7289	7539	8333	5083	8655	6189	9363	8791	7405	7964	8869	5906	11308	10040	9681	10706	10684	7847
Glyma.01G001300.2	0	1038	0	0	0	0	0	0	0	0	0	0	0	0	0	574	0	0	0	0	0	0	0	0	0	0	0	0	0	0	0	0	0	0	0	0	0	0	0	0	0	0	0	0	0	0	0	0
Glyma.01G001400.1	0	0	0	0	0	0	0	0	0	0	0	0	0	0	0	0	2	0	0	0	0	0	0	0	0	0	0	0	0	0	0	0	0	0	0	0	0	0	0	0	0	0	0	0	0	0	0	0
Glyma.01G001500.1	65	100	73	409	257	381	361	269	223	642	357	313	642	415	240	291	468	104	539	834	134	20	0	0	282	127	22	12	116	4	57	28	0	122	56	32	379	128	83	302	350	39	407	369	277	737	328	221
Glyma.01G001600.1	527	541	609	681	641	805	525	538	551	597	638	655	680	739	578	433	533	224	561	484	491	414	204	166	277	492	548	365	362	282	446	398	403	382	367	381	457	847	543	465	608	469	839	581	621	680	916	649
Glyma.01G001600.2	0	0	0	0	0	0	0	0	0	0	0	0	0	0	0	0	0	0	0	0	106	0	0	0	70	0	0	0	0	0	0	0	0	0	0	0	0	0	0	0	0	0	0	0	0	0	0	0
Glyma.01G001700.1	396	479	293	319	363	306	358	320	344	371	335	384	417	331	456	304	272	260	341	439	351	327	197	232	174	289	417	340	320	344	382	308	390	352	381	408	317	349	262	323	398	366	394	356	318	377	352	319
Glyma.01G001700.2	0	0	0	0	0	0	0	0	0	0	0	0	0	0	0	0	0	0	12	0	0	12	0	0	30	0	0	0	0	0	0	0	0	0	0	0	0	0	0	0	0	8	0	0	0	0	0	0
Glyma.01G001800.1	13	29	16	14	16	30	24	27	40	28	34	0	30	24	12	12	4	15	26	19	13	8	0	0	0	25	31	37	16	0	16	6	11	32	28	9	16	17	36	23	13	28	10	4	12	23	10	33
Glyma.01G001900.1	0	0	0	0	0	0	0	0	0	0	0	0	0	0	0	0	0	0	0	0	0	0	0	0	0	0	0	0	0	0	0	0	0	0	0	0	0	0	0	0	0	0	0	0	0	0	0	0
Glyma.01G001900.2	0	0	0	0	5	0	0	0	0	0	0	0	0	0	0	0	0	0	15	0	8	0	0	0	0	0	0	5	0	0	5	0	0	0	0	0	0	5	0	4	0	0	0	0	5	4	0	0
Glyma.01G002000.1	0	0	0	0	0	6	0	0	0	0	0	0	0	0	0	0	0	0	0	0	0	0	0	0	0	0	0	0	5	8	12	0	8	0	0	0	0	0	0	0	0	0	0	0	0	0	0	0
Glyma.01G002100.1	1430	2126	1495	1638	1590	1514	2421	2357	2262	2376	1779	2168	4231	3094	3566	1347	2422	2201	4544	4104	3094	2384	3366	1041	1976	3247	2429	3581	4971	4083	3017	3770	3215	3474	6159	4141	1596	2451	1628	2442	4989	2329	1996	2487	1649	3098	2853	2077
Glyma.01G002100.2	236	187	56	309	149	266	365	130	468	848	357	419	382	22	627	396	535	799	265	608	185	304	1345	395	43	102	3	323	451	205	722	695	1131	318	588	747	170	318	86	48	14	315	288	315	204	177	4	185
Glyma.01G002200.1	792	801	855	667	627	585	504	540	667	593	542	554	731	663	704	430	538	545	691	943	636	435	612	403	659	822	866	742	846	659	569	720	739	634	880	803	756	839	729	723	1175	761	706	578	690	822	692	594
Glyma.01G002300.1	8	11	0	0	44	0	24	23	13	123	22	47	124	25	74	28	45	91	42	65	18	26	107	0	63	162	7	22	38	19	52	36	106	13	69	93	76	256	0	32	526	0	34	39	0	31	29	29
Glyma.01G002400.1	1510	1023	783	1765	1855	1834	1215	1384	1224	2120	1395	2043	1887	1565	1868	1575	1702	1482	1646	1523	1599	806	1485	150	2380	2505	680	880	1360	1081	1212	1196	1716	1019	985	1293	2308	1857	754	1217	2111	507	1802	1406	1436	1842	2037	1057
Glyma.01G002500.1	0	0	0	0	0	0	0	0	0	0	0	0	0	0	0	0	0	0	0	0	0	0	0	0	0	0	0	0	0	0	0	0	0	0	0	0	0	0	0	0	0	0	0	0	0	0	0	0
Glyma.01G002600.1	4972	3690	4247	5349	6119	5748	4052	3444	4380	4439	4322	5651	4606	4635	5807	4004	4477	3985	4464	5200	4978	1960	2519	414	4796	4134	2872	2333	2724	1896	2177	2864	2342	1705	2493	2288	5816	4906	3412	3726	4063	2146	6314	4934	6157	4826	6308	4035
Glyma.01G002700.1	1284	1174	1173	763	955	1007	809	760	1032	1095	820	1053	870	948	934	709	1041	902	963	1213	1003	721	706	364	912	840	1091	664	814	665	750	799	886	763	1083	965	959	984	992	966	901	972	1233	918	1096	1148	882	908
Glyma.01G002800.1	0	4	0	0	3	2	0	0	4	0	0	6	0	2	7	0	0	0	4	0	0	0	4	4	0	0	0	0	0	0	9	4	0	4	0	0	0	0	0	0	4	0	0	4	0	4	0	0
Glyma.01G002900.1	717	408	284	390	453	283	369	205	327	586	510	609	191	356	534	472	471	541	326	514	392	404	340	164	675	348	291	211	231	304	238	483	401	144	416	291	731	522	312	419	189	240	481	349	278	331	398	255
Glyma.01G003000.1	16	36	39	59	43	59	37	68	35	46	22	78	58	67	82	45	65	46	127	74	32	28	64	4	7	28	45	71	68	51	71	37	39	53	54	102	42	56	8	35	20	36	34	28	20	61	25	39
Glyma.01G003100.1	140	0	1	0	6	178	128	7	143	0	151	0	120	223	0	5	6	0	0	0	0	0	133	52	16	0	197	27	0	86	215	0	0	9	0	7	53	161	0	0	0	71	0	145	142	216	110	128
Glyma.01G003100.2	297	454	358	307	358	149	117	372	105	284	125	526	111	150	319	274	383	303	437	303	307	224	94	66	244	284	116	226	283	117	85	191	225	269	258	361	279	242	331	312	294	148	276	171	105	175	318	124
Glyma.01G003200.1	0	3	0	0	0	0	0	0	0	2	3	0	0	0	0	0	0	0	0	0	0	0	0	0	0	0	0	0	0	0	0	0	0	4	3	5	0	2	0	0	0	0	0	0	0	0	0	2
Glyma.01G003200.2	0	6	0	0	0	0	0	0	0	0	0	0	0	0	0	0	0	0	0	0	0	0	0	0	0	0	0	0	0	0	0	0	0	0	2	0	0	0	0	0	0	0	0	0	0	0	0	0
Glyma.01G003200.3	31	25	27	15	10	18	10	17	38	49	35	19	24	39	29	42	32	22	26	51	22	50	0	79	15	49	21	28	20	44	12	24	113	19	25	52	16	54	150	23	73	88	27	66	22	13	11	42
Glyma.01G003300.1	0	0	0	6	2	0	0	0	0	0	0	0	0	0	0	0	0	0	0	0	0	0	0	0	4	0	3	0	0	0	0	0	0	0	0	0	0	0	0	0	0	7	0	0	8	0	0	0
Glyma.01G003400.1	319	296	286	285	277	334	225	181	274	203	184	235	185	296	197	173	146	130	219	224	169	46	93	22	179	147	252	80	76	45	89	109	122	72	79	144	298	368	336	263	216	182	302	296	388	207	342	264
Glyma.01G003500.1	0	0	0	0	0	0	11	0	0	0	0	0	14	8	0	0	0	4	6	0	4	0	0	0	3	3	10	0	0	0	0	4	0	0	0	4	4	0	3	14	0	5	0	5	3	0	4	4
Glyma.01G003600.1	486	411	416	492	656	668	507	419	584	530	580	540	656	746	559	367	571	361	581	603	546	329	305	115	348	357	396	303	270	267	415	286	366	331	240	342	402	602	449	525	507	392	848	546	578	918	865	503
Glyma.01G003700.1	1543	982	982	1570	1583	2090	1129	962	1149	1371	1237	1623	1223	1874	1696	1318	1308	1002	1369	1315	1603	963	1200	582	1277	922	895	1230	1795	1150	1446	1326	1692	1279	1532	1793	1747	1331	876	995	1098	641	1669	1284	1475	1356	1769	1090
Glyma.01G003800.1	284	1417	1215	1210	232	214	187	187	1312	1306	426	1528	153	246	241	163	1087	94	152	196	142	90	487	15	136	182	185	45	138	660	938	124	99	99	757	867	917	1508	1151	174	1300	412	1657	205	556	783	1691	181
Glyma.01G003800.2	0	0	0	0	0	0	0	0	0	1	0	2	0	1	0	0	1	0	0	0	0	0	0	0	0	0	0	0	0	2	0	0	0	0	0	1	0	0	2	0	2	0	2	0	0	0	3	0
Glyma.01G003800.3	1014	33	73	96	1140	1185	839	956	38	12	867	43	1097	1261	1201	696	49	742	1061	1032	1129	614	66	271	840	953	776	566	701	40	10	638	733	659	24	33	54	65	43	861	8	521	35	1139	821	722	108	964
Glyma.01G003900.1	111	106	25	32	45	34	30	39	40	0	0	0	7	52	4	7	15	7	0	9	0	31	4	7	12	654	10	43	30	24	50	15	31	40	36	24	28	50	87	0	216	16	16	30	38	43	69	10
Glyma.01G004000.1	204	298	168	122	128	163	42	44	60	138	118	102	33	45	52	109	143	53	54	54	26	192	26	166	89	100	90	60	104	27	206	145	199	57	43	82	153	135	222	29	63	76	162	85	203	85	27	64
Glyma.01G004100.1	898	988	688	1162	1092	587	1249	1233	689	1184	764	927	1368	975	943	724	882	978	1293	1398	819	3708	821	1655	820	1532	671	2142	1937	1482	2465	1362	1916	2767	1623	2023	810	1003	901	861	1587	817	1577	1286	724	2089	1275	469
Glyma.01G004100.2	2	0	0	0	4	2	5	3	0	0	0	2	0	2	0	3	1	2	1	1	2	4	0	0	0	0	0	3	0	41	1	0	3	0	2	0	18	3	0	0	3	0	0	0	0	1	0	2
Glyma.01G004200.1	26	64	0	243	632	158	215	374	0	202	44	175	362	226	52	644	274	128	125	210	442	4484	134	6643	0	111	14	3109	2720	2528	5905	2346	2139	4945	2428	3739	28	0	112	21	54	48	527	465	47	437	504	66
Glyma.01G004200.2	67	96	112	1169	383	713	1002	1629	225	400	197	841	219	712	359	408	190	566	598	277	311	2841	933	2820	84	132	174	2817	2260	2344	3849	1904	8610	3089	1709	2486	69	148	136	35	89	46	1586	1543	643	2228	1926	283
Glyma.01G004200.3	12	0	0	103	523	45	127	102	53	82	4	4	286	62	2	952	5	41	43	298	358	4045	63	4564	0	0	5	3153	2326	2937	3669	1939	655	4436	2464	2817	0	85	19	26	0	14	229	156	20	143	226	38
Glyma.01G004200.4	3	2	35	30	66	22	25	36	17	19	10	4	18	13	24	35	5	19	8	32	40	486	8	251	5	14	3	71	69	72	201	43	90	263	195	76	25	132	35	13	12	13	69	28	14	30	34	8
Glyma.01G004300.1	640	790	771	571	634	706	404	304	570	452	617	768	491	618	644	334	306	521	359	657	654	446	357	148	495	646	621	314	403	302	420	261	668	372	346	490	392	837	766	458	608	380	491	358	678	441	626	468
Glyma.01G004300.2	11062	11652	11242	9521	10802	11263	7990	8168	10708	9613	8387	12312	10117	11600	14210	8951	8178	6796	10149	9434	12913	5201	4874	2658	9048	11154	10426	6392	6961	5788	6474	5947	7731	6130	5765	8938	8903	13769	10980	9850	12498	8812	9603	10522	10380	11510	11565	10419
Glyma.01G004400.1	29	25	8	39	21	33	29	31	35	14	25	6	3	20	43	7	27	26	28	48	17	5	0	0	20	34	24	35	10	0	16	0	19	19	10	4	19	14	35	22	53	10	29	20	12	36	50	36
Glyma.01G004500.1	1820	1991	651	1565	1440	1514	1620	1724	1824	2419	1496	2110	2291	2356	2602	1013	1831	1756	2312	3405	1915	3097	2212	1949	2126	2379	1951	2348	3336	3001	3074	2225	2687	2926	3226	3115	1989	1713	1470	2222	2796	1440	1731	1762	1306	2353	1766	1550
Glyma.01G004500.2	2488	2599	2683	1393	1856	1577	1323	1404	1984	1995	1784	1995	2354	2258	2403	1895	1914	1790	2683	3327	1741	2468	1406	1966	2260	2586	2499	2599	2963	2002	2888	2196	2802	2788	3276	3502	2229	2969	1949	3265	2976	3034	1662	2028	1849	2467	1880	1699
Glyma.01G004600.1	516	332	549	183	239	480	207	162	279	655	408	850	406	481	858	355	477	527	408	311	627	447	838	52	496	470	302	274	492	271	302	570	619	266	380	370	560	392	309	241	492	301	206	185	321	223	229	240
Glyma.01G004700.1	114	136	112	224	359	254	291	316	335	210	256	293	317	353	306	147	180	177	247	369	300	198	139	254	236	132	179	428	451	315	304	286	251	434	238	486	160	195	135	186	141	172	362	396	277	432	377	297
Glyma.01G004800.1	39	53	35	203	175	17	350	302	26	121	179	220	241	371	56	188	387	243	253	684	156	1574	293	2266	20	38	28	1646	1893	1336	2447	1515	1440	2498	1879	1511	40	79	77	25	21	33	340	228	136	433	266	39
Glyma.01G004800.2	0	0	0	0	0	0	0	0	0	0	0	0	0	0	0	0	0	0	0	0	0	0	0	222	0	0	0	0	0	160	175	189	0	265	0	0	0	0	0	0	0	0	0	0	0	0	0	0
Glyma.01G004900.1	0	6	0	0	0	4	0	0	4	17	4	19	22	28	0	71	10	24	23	36	39	238	75	72	4	4	0	240	340	298	321	139	397	458	223	261	0	16	0	0	15	0	0	0	0	0	0	0
Glyma.01G005000.1	10274	17154	13614	1798	2562	1300	2327	3799	3790	2641	2943	3434	1832	2293	2606	2957	2649	3668	2227	4694	2623	3105	1594	4439	5010	8006	12264	2783	2343	1869	3421	2806	3613	4189	5290	2681	3286	15820	11961	10114	8636	10148	2659	3521	2640	2403	2238	1920
Glyma.01G005100.1	0	0	2	0	0	0	0	0	0	8	0	81	0	9	0	48	2	188	0	0	0	6473	158	26591	0	0	0	1712	980	2148	3062	5561	3765	2302	895	1628	0	0	0	0	0	0	0	0	0	0	0	0
Glyma.01G005100.2	0	0	1	0	0	0	0	0	0	8	0	0	0	13	4	0	0	1	4	6	0	93	1	493	4	0	0	62	0	65	97	79	23	51	1	40	0	0	4	0	0	0	0	4	0	0	0	8
Glyma.01G005100.3	0	0	0	0	0	0	0	1	12	0	0	0	0	1	15	0	0	0	0	0	0	85	0	327	0	0	0	54	0	52	66	89	13	57	0	41	0	0	0	0	0	0	0	0	0	0	0	2
Glyma.01G005100.4	0	0	7	0	0	0	0	3	0	0	0	8	0	0	0	44	18	11	0	0	0	85	56	233	0	0	0	108	10	59	92	82	51	52	36	37	0	0	12	0	0	0	0	0	0	0	0	6
Glyma.01G005200.1	767	743	824	582	617	509	368	845	633	240	310	195	311	283	231	119	208	102	272	327	167	137	45	83	580	1104	1110	65	174	143	198	182	121	221	178	151	250	759	828	463	1610	886	484	1065	553	707	851	684
Glyma.01G005300.1	1391	1643	1281	1120	1096	1326	837	1038	1188	1670	1022	1521	1233	1140	1493	1078	1213	1129	1292	1420	1258	1166	1037	599	1315	1402	1432	1180	1408	1040	1204	1082	1554	1145	1375	1462	1607	1845	1457	1527	1771	1240	1159	1106	1177	1150	1161	1007
Glyma.01G005300.2	23	37	67	2	36	43	42	3	2	36	2	44	50	61	56	22	14	20	44	45	37	34	33	12	92	74	45	13	19	36	36	59	44	50	33	31	48	32	51	70	80	38	2	6	3	42	27	24
Glyma.01G005300.3	40	68	9	23	18	18	10	14	24	31	47	13	34	10	12	20	34	10	14	25	22	18	21	13	34	48	31	21	27	18	33	30	39	6	19	34	4	20	37	38	58	39	14	6	15	54	15	21
Glyma.01G005400.1	765	1025	1078	625	536	729	706	600	602	1880	1223	1134	1186	1035	868	1103	1607	1135	1254	1852	796	1296	1284	794	791	856	1116	846	1354	1034	1655	1311	1460	1215	1575	1300	1347	1197	1004	1007	956	785	1013	603	567	818	407	494
Glyma.01G005400.2	16	32	34	94	45	36	15	46	16	4	28	40	29	89	18	8	7	13	78	108	8	34	8	115	116	23	25	62	53	78	80	55	91	21	64	31	13	75	8	39	45	7	23	23	62	26	43	14
Glyma.01G005500.1	4	84	0	0	11	35	1	80	86	34	12	8	67	28	10	40	52	9	0	15	0	17	16	0	124	148	61	1	0	83	9	0	2	169	0	0	13	16	0	0	0	1	0	0	11	0	0	0
Glyma.01G005500.2	0	0	0	0	0	123	0	35	1	204	181	186	6	0	0	0	231	0	1	213	0	0	193	0	0	0	9	0	23	0	136	0	0	0	0	20	0	163	130	0	15	0	58	0	180	7	15	25
Glyma.01G005500.3	143	66	160	64	162	0	145	0	60	0	1	1	83	256	262	22	1	170	137	57	233	156	1	52	10	61	171	192	117	44	1	195	251	14	50	27	147	0	11	170	7	206	75	94	0	110	44	121
Glyma.01G005500.4	0	0	0	0	0	0	0	0	0	0	0	0	7	0	0	46	0	0	0	0	0	0	0	0	0	0	0	0	0	0	0	0	0	0	158	0	0	0	0	0	124	0	0	0	0	0	0	0
Glyma.01G005500.5	0	0	0	92	0	0	0	0	43	0	0	0	0	0	0	0	0	0	160	0	112	0	0	0	0	0	0	0	85	0	0	1	0	0	0	210	0	0	0	0	0	0	41	97	0	64	122	65
Glyma.01G005600.1	0	0	0	0	0	0	11	0	0	0	44	0	0	0	0	0	34	0	0	0	0	99	0	0	0	0	0	0	0	0	0	0	0	0	56	0	0	15	0	0	46	0	0	0	0	49	0	0
Glyma.01G005600.2	246	209	159	297	330	422	251	125	314	898	401	639	482	468	669	683	682	687	566	449	530	251	1131	12	182	253	117	372	569	373	316	832	786	211	421	373	449	252	149	115	180	64	430	227	306	321	252	296
Glyma.01G005700.1	0	4	0	0	0	0	0	3	0	4	0	0	0	0	0	4	0	0	0	7	0	0	0	0	0	0	9	0	3	0	0	0	5	0	0	11	4	6	0	0	0	6	0	7	0	4	3	3
Glyma.01G005800.1	262	263	220	280	281	293	90	86	105	549	174	463	311	143	294	275	372	420	308	158	199	375	1076	50	225	258	40	234	295	186	462	629	924	213	298	169	327	412	93	117	285	59	298	87	251	117	116	71
Glyma.01G005900.1	0	0	0	0	0	0	0	0	0	0	0	0	0	0	0	0	0	0	0	0	0	0	0	0	0	0	0	0	0	0	0	0	0	0	0	0	0	0	0	0	0	0	0	0	0	0	0	0
Glyma.01G006000.1	157	450	123	32	45	17	27	31	73	289	64	243	34	70	239	405	265	667	110	266	249	2906	223	4794	121	175	121	2482	563	1639	2524	1643	3535	2530	1229	2238	75	834	64	186	268	137	24	51	11	22	35	12
Glyma.01G006100.1	1694	1837	1727	1146	1543	1338	1271	1133	1414	1543	1591	1327	1309	1596	1788	1096	1111	1104	1527	1905	1583	1325	1267	590	1493	1932	1688	1046	1734	1284	1303	1452	1369	1176	1941	1482	1510	1739	1776	1515	2550	1400	1492	1416	1913	1242	1503	1298
Glyma.01G006100.2	88	79	66	110	63	215	174	74	65	76	59	96	23	53	73	67	169	216	81	76	54	171	71	143	74	88	124	115	95	102	84	117	92	175	59	70	338	97	70	197	82	114	140	55	74	124	100	169
Glyma.01G006200.1	1616	3355	2030	991	1283	1412	1118	1126	1981	1986	1659	1777	1173	1735	2008	1498	1788	1663	1932	2486	1555	1930	1396	1477	1828	3307	2473	1964	2040	2411	2499	2775	3118	2731	3640	3412	1363	3384	1708	1514	7872	1855	1600	1608	2324	1341	1273	1751
Glyma.01G006300.1	46	64	63	34	37	41	14	16	27	57	27	38	29	24	63	40	32	64	36	76	48	154	27	157	58	16	29	78	86	82	99	67	110	103	96	157	39	71	43	53	110	61	10	45	27	29	31	42
Glyma.01G006400.1	2201	2196	2178	2016	2349	2551	2031	1579	2025	2084	2223	2406	2547	2859	2634	1691	1663	1593	2512	2300	2260	1394	1508	570	1474	1645	2038	1306	1702	1151	1746	1709	1864	1515	1382	1393	1777	2387	1941	1609	2272	1808	2357	1986	2204	2776	2378	2016
Glyma.01G006400.2	0	10	4	10	0	0	7	14	1	4	0	14	8	6	4	0	577	0	0	4	0	1	4	0	9	7	12	4	10	8	6	0	7	93	11	0	0	4	217	433	7	13	16	224	0	3	8	0
Glyma.01G006400.3	144	265	107	151	177	56	67	184	183	194	69	93	109	77	106	58	194	75	118	482	71	85	73	8	106	106	148	92	88	57	233	101	78	16	208	102	45	142	203	78	266	141	269	98	62	103	114	63
Glyma.01G006500.1	0	0	0	0	0	0	0	0	0	0	0	0	0	0	0	0	0	0	0	0	0	0	0	0	3	0	1	0	0	0	0	0	0	0	0	0	3	0	0	353	259	0	0	0	0	0	0	0
Glyma.01G006500.2	1294	1901	1753	919	801	975	567	417	931	1782	1202	968	1404	935	793	817	1533	1022	1595	1471	159	3982	745	980	1054	1802	1676	1009	647	738	2670	552	1373	1379	1608	1225	1287	2045	1855	1158	2919	1719	819	596	1006	735	663	899
Glyma.01G006500.3	0	0	0	0	0	0	0	0	0	0	0	0	0	0	0	0	0	0	0	494	450	0	0	0	0	0	0	0	0	0	0	0	0	0	0	0	0	0	0	0	0	0	0	0	0	0	0	0
Glyma.01G006500.4	19	24	20	18	13	11	7	11	25	39	44	19	3	10	19	21	25	20	32	33	26	112	12	44	18	19	13	19	16	34	71	6	27	24	34	17	6	29	15	17	36	73	9	66	4	14	19	17
Glyma.01G006500.5	0	4	0	0	0	0	0	0	1	1	0	0	0	0	0	1	1	0	0	1	0	1	0	1	0	0	0	1	0	0	1	1	1	0	1	1	0	0	0	0	1	0	0	70	0	0	0	1
Glyma.01G006500.6	0	0	0	0	0	0	0	0	0	0	0	0	0	0	0	0	0	0	0	0	0	0	0	0	0	0	0	0	0	0	0	0	0	0	0	0	0	0	0	0	0	0	0	0	0	0	0	0
Glyma.01G006500.7	0	2	0	0	0	0	0	0	0	0	0	0	0	0	0	0	0	0	0	0	21	0	0	1	0	0	0	0	0	0	0	0	0	0	0	1	0	0	0	0	0	0	0	0	0	0	0	0
Glyma.01G006500.8	330	9	131	30	265	182	24	296	195	198	168	178	273	158	307	180	209	130	182	260	51	179	153	188	198	119	226	179	348	445	167	296	179	176	313	118	138	314	367	44	227	84	236	96	143	188	166	125
Glyma.01G006500.9	1	0	0	8	0	0	7	0	0	3	0	0	1	0	0	0	0	2	0	0	0	0	0	0	0	2	0	0	0	2	0	84	0	68	2	0	0	3	2	152	3	136	1	0	0	0	0	0
Glyma.01G006600.1	1312	1415	906	999	1069	850	991	1002	988	1132	890	870	1328	1146	1132	697	1094	902	1497	1809	844	996	1047	453	919	1110	1233	1182	1413	968	1291	1192	1063	1079	1543	1257	1259	1409	1039	1368	1416	1266	1265	1188	1033	1339	1130	1003
Glyma.01G006600.2	0	2	3	3	1	84	2	0	5	1	1	0	0	1	1	1	0	2	3	2	4	0	2	0	1	2	0	2	0	0	1	2	0	0	4	0	2	2	1	2	4	2	1	2	2	3	3	3
Glyma.01G006700.1	127	158	101	0	69	115	40	86	295	108	253	374	223	252	214	133	193	190	297	603	175	596	218	202	244	329	408	240	333	293	490	301	267	445	378	387	52	138	318	327	424	527	178	295	169	171	206	216
Glyma.01G006700.2	0	104	89	0	31	0	0	0	0	79	0	0	0	58	74	0	56	0	72	0	0	93	0	0	0	0	71	0	73	62	82	0	0	0	178	99	0	0	0	0	0	0	0	0	0	0	0	71
Glyma.01G006700.3	1	0	0	0	4	0	0	0	0	0	0	0	0	0	0	0	0	0	0	0	0	0	0	0	0	0	0	0	0	0	0	0	0	0	0	0	0	0	0	0	0	2	0	0	0	0	0	0
Glyma.01G006700.4	0	0	0	0	0	0	0	0	0	0	0	0	0	0	0	0	0	0	0	0	0	0	0	0	0	0	0	0	0	0	0	0	0	0	0	0	0	0	0	0	0	0	0	0	0	0	0	0
Glyma.01G006700.5	112	103	78	231	51	38	128	71	70	167	68	4	83	69	88	37	96	9	56	2	5	110	67	134	0	95	84	252	0	186	306	163	229	185	153	169	163	110	6	96	80	85	2	0	64	136	0	12
Glyma.01G006800.1	77	59	62	99	77	63	53	57	148	155	204	212	212	230	236	86	168	81	288	226	199	39	89	10	164	191	140	126	232	131	165	78	101	163	106	320	113	78	90	109	311	181	84	168	55	149	117	103
Glyma.01G006800.2	0	78	0	0	0	0	0	0	0	0	0	0	20	32	0	0	30	0	0	21	0	0	0	0	0	91	0	0	0	0	0	0	0	0	0	0	0	0	20	0	0	0	0	0	0	0	0	120
Glyma.01G006800.3	18	7	10	0	5	60	14	6	7	30	27	25	26	23	11	26	21	0	40	14	22	11	15	0	7	26	15	10	7	10	6	10	9	12	13	13	0	26	22	8	19	17	0	7	19	17	16	6
Glyma.01G006900.1	3056	3674	3063	2374	2612	2533	2251	2435	2633	2860	2234	2935	3011	2986	3396	1959	2508	2170	3161	3777	2984	2687	1837	2318	2766	2987	2742	2657	2926	2489	2914	2328	3089	2888	2923	3572	2600	3434	2933	2953	3248	2122	2715	3135	3035	3598	3128	2646
Glyma.01G006900.2	30	31	19	10	16	14	25	13	18	13	48	9	9	31	13	10	35	8	51	12	10	10	6	14	9	24	34	17	11	23	40	15	27	10	31	9	13	42	20	25	40	10	8	9	10	17	67	11
Glyma.01G007000.1	49	12	8	23	14	24	12	12	40	14	29	35	75	139	57	20	18	28	32	50	57	8	51	0	58	36	24	30	97	42	8	22	32	18	38	61	43	56	33	28	78	28	12	49	28	48	17	56
Glyma.01G007000.2	0	0	0	0	0	0	0	0	0	0	0	0	0	0	0	0	34	0	25	0	0	0	0	0	0	0	0	0	0	0	0	0	0	0	0	0	0	0	0	0	0	0	0	0	0	0	0	0
Glyma.01G007100.1	226	193	84	119	71	91	43	52	41	42	26	39	41	35	17	22	24	11	30	26	33	107	38	0	80	292	46	80	5	5	27	60	91	51	31	8	119	327	112	60	327	47	155	84	57	64	64	50
Glyma.01G007200.1	7521	6991	4088	4666	5103	4557	3306	3584	3509	4135	3586	4438	4022	3888	4242	2539	3902	3152	3678	4125	3153	4649	2528	5036	6669	6612	4015	4773	6242	4768	4171	4183	4684	7183	6318	5592	5367	9335	5811	4855	4046	3607	4211	5097	4469	5355	1988	1692
Glyma.01G007200.2	78	15	3	0	0	0	0	35	2	0	0	17	0	0	0	0	14	0	0	0	12	45	21	36	0	2	1	29	14	0	54	49	13	18	48	34	0	13	0	0	23	2	0	13	30	13	0	0
Glyma.01G007200.3	0	0	0	0	0	0	0	0	0	0	0	0	0	0	0	0	0	0	0	0	0	0	0	0	0	0	0	0	0	0	2253	0	0	0	0	0	0	0	0	0	3111	0	0	0	0	0	2096	1301
Glyma.01G007300.1	425	496	264	698	645	380	717	622	304	384	373	391	541	470	319	333	436	289	524	592	285	588	156	630	342	532	362	613	735	576	1034	499	523	906	583	923	529	570	358	579	557	356	911	837	521	1658	846	396
Glyma.01G007400.1	654	867	661	1253	1364	1227	1281	1193	976	1558	892	1165	1715	1216	1176	926	1179	1149	1933	1623	964	2272	1621	653	647	661	744	1818	2498	1967	2109	1679	2806	1950	2489	2392	866	875	673	552	816	701	1780	1911	1181	1969	1896	1079
Glyma.01G007500.1	12	24	7	142	170	53	141	161	23	86	34	82	118	73	24	83	139	67	77	151	36	676	60	846	23	21	0	397	571	372	961	461	457	661	613	430	12	28	0	4	24	16	176	147	77	231	125	30
Glyma.01G007600.1	0	0	0	0	0	0	0	0	0	0	0	0	4	0	0	0	0	0	0	0	0	5	0	0	0	0	0	0	0	0	0	0	0	12	0	0	0	0	0	0	0	0	0	0	0	0	0	0
Glyma.01G007700.1	1533	1389	1434	1461	1531	1665	1400	1278	1262	1548	1383	1750	1500	1813	1796	1149	1518	1118	1538	1653	1608	1636	1097	770	1246	1462	1106	1414	1659	1291	1719	1294	1718	1789	1501	1840	1205	1774	1744	1271	1663	1016	1668	1636	1388	2015	1973	1392
Glyma.01G007800.1	1342	829	1019	2364	2235	2843	2108	1625	2200	1960	2018	2235	2343	2746	2406	1443	1807	1255	2145	1903	2292	587	904	344	1354	758	1017	901	1289	772	1097	1385	910	1092	940	947	1959	1365	767	1411	595	928	2771	2067	2383	2576	2553	2080
Glyma.01G007900.1	0	0	0	0	0	0	0	0	0	0	0	0	0	0	0	0	0	0	0	0	0	8	0	0	0	0	8	0	0	0	0	0	0	0	0	0	0	0	0	0	0	0	0	0	0	0	0	0
Glyma.01G007900.2	0	0	0	0	0	0	0	0	0	0	0	0	0	0	0	0	0	0	0	0	0	0	0	0	0	0	0	0	0	0	0	0	0	0	0	0	0	0	0	0	0	0	0	0	0	0	0	0
Glyma.01G008000.1	571	440	439	412	422	498	359	299	383	571	438	549	509	582	594	476	410	374	419	430	519	279	442	125	546	552	367	298	446	262	339	441	379	263	292	382	540	740	426	377	616	316	406	362	465	432	498	395
Glyma.01G008000.2	0	20	6	6	0	2	3	2	4	0	3	4	0	0	1	0	0	1	46	4	0	2	7	0	0	7	2	3	0	5	4	0	3	4	4	0	2	4	0	2	8	2	4	4	5	0	2	0
Glyma.01G008100.1	68	80	42	43	73	22	57	37	22	83	48	67	85	70	74	46	92	74	50	89	10	185	190	175	57	44	93	181	156	230	171	200	184	156	228	211	72	68	83	49	57	71	76	50	42	75	104	43
Glyma.01G008200.1	201	247	102	2507	1597	1153	512	1189	435	196	264	237	233	227	152	84	310	77	251	284	76	34	37	91	345	627	127	27	132	35	46	122	38	112	41	20	394	241	255	590	443	312	1281	1492	866	1826	1500	594
Glyma.01G008300.1	0	0	0	0	0	0	0	0	0	0	0	0	0	0	0	0	0	0	0	0	0	0	0	0	0	0	0	0	0	0	0	0	0	0	0	0	0	0	0	0	0	0	0	0	0	0	0	0
Glyma.01G008400.1	330	394	395	120	306	195	245	136	268	130	147	210	271	185	253	137	166	137	271	431	202	309	246	272	214	414	452	317	346	286	454	317	298	533	667	299	121	291	324	365	786	603	273	321	346	374	188	229
Glyma.01G008400.2	1740	1930	1453	991	897	706	887	1148	1207	1340	740	1107	1038	929	880	668	849	908	1130	1800	744	2537	633	1503	1351	2310	1920	1675	1649	1280	2282	1293	1652	1851	1872	1705	985	2256	1868	1586	3334	1760	1318	1408	834	1698	1219	855
Glyma.01G008500.1	63966	78193	73804	78008	80422	71300	86108	81731	83070	95269	70394	73772	97103	74131	87060	52529	80095	66528	108032	118000	59779	92360	67217	28078	66910	77814	69001	71206	88992	91483	93023	77485	79029	73166	104295	75743	78798	76140	67044	77081	66462	65906	108005	82216	70609	114741	78932	67179
Glyma.01G008500.2	4945	5615	4782	5358	5451	4562	6311	5603	5433	6461	5088	5137	6718	5399	5139	4674	5397	5057	7444	8391	3806	6801	4162	2107	4772	5222	4278	5048	6985	6491	6512	6140	6376	9664	6799	5221	5251	5408	4682	5916	7276	4739	11583	5333	5074	7789	6303	4588
Glyma.01G008600.1	7753	9250	6453	6483	7187	6412	5632	5698	6433	7249	5960	6581	6953	6485	7310	5336	6948	6123	8530	9361	5315	6159	5561	3652	7211	6991	6301	6041	6851	5512	7754	6642	7605	6472	7925	5901	6824	8534	6438	7141	8275	5919	7420	7065	6358	8243	7269	5695
Glyma.01G008700.1	1022	877	657	498	459	504	515	490	355	638	579	586	735	740	351	543	732	596	785	1081	355	807	426	430	902	876	955	520	479	507	1087	615	909	597	795	662	790	1132	1001	704	895	664	594	558	593	772	583	244
Glyma.01G008700.2	236	295	273	94	0	0	193	0	195	0	0	0	0	0	119	0	0	0	111	0	0	0	0	0	0	266	0	0	227	0	0	0	0	0	0	0	190	127	202	0	275	159	361	0	0	233	0	190
Glyma.01G008700.3	0	0	0	0	0	0	137	0	0	0	0	0	0	0	0	0	0	0	0	72	0	0	0	0	0	0	0	0	0	0	0	0	0	0	0	0	0	0	0	75	0	0	0	0	0	0	0	0
Glyma.01G008800.1	1513	1974	1878	1325	1604	1595	1169	1216	1563	1500	1292	1791	1531	1464	1782	1251	1314	1090	1388	1490	1586	782	868	457	1498	1640	1761	973	1164	964	1187	1046	1025	998	1183	1333	1224	2027	1442	1304	1834	1417	1607	1526	1549	1613	1848	1377
Glyma.01G008800.2	78	126	35	104	94	137	45	92	83	0	56	79	125	60	138	0	128	40	97	73	30	74	50	0	0	0	42	0	132	0	0	0	159	96	101	98	25	169	144	69	217	163	0	99	0	31	65	59
Glyma.01G008900.1	2089	1743	710	1103	1484	1685	1158	1191	1178	1789	1744	1346	1038	1015	1918	815	1293	1663	1574	2232	1862	1060	2114	752	1169	1079	1328	1128	1375	861	1622	1621	1916	1040	1016	1548	1356	2272	1206	641	1734	778	1159	1670	1737	1486	1525	601
Glyma.01G008900.2	0	0	686	518	369	0	0	0	312	439	0	549	1024	781	267	353	464	0	699	0	0	261	0	0	896	719	0	135	524	530	0	0	0	383	853	0	568	0	334	1270	1009	526	462	0	0	247	432	719
Glyma.01G009000.1	24	39	32	0	4	0	29	8	17	33	32	65	17	30	32	26	45	50	56	104	16	237	24	150	3	22	62	142	64	112	175	55	123	89	153	125	30	31	33	44	37	21	10	4	0	26	10	14
Glyma.01G009100.1	20	45	11	8	12	3	9	8	12	8	3	0	12	4	5	2	3	10	12	17	9	2	0	0	20	13	18	3	7	2	4	2	2	0	11	0	17	14	26	55	19	35	13	11	10	7	6	14
Glyma.01G009200.1	840	665	493	1441	1237	1529	1636	1450	1188	2393	1666	1822	2118	1992	2145	1266	2511	1355	2214	2443	1366	315	610	114	1422	1049	603	278	624	516	460	519	462	285	453	890	1835	840	542	1570	1633	520	1423	1817	1171	2702	2204	1352
Glyma.01G009300.1	5161	3793	3927	4485	5117	4679	3761	3227	4057	4465	3918	5337	4527	4730	5604	3371	4291	3926	4776	4998	4877	4286	3234	1876	3790	3359	2872	4329	5125	3251	5706	3810	5043	4567	4303	4946	4297	5734	3779	3420	4619	2566	4981	4508	4784	4600	5275	3454
Glyma.01G009400.1	15	0	0	0	0	0	26	0	20	0	0	0	21	0	0	15	36	0	41	0	0	1	0	43	212	0	19	0	32	111	0	33	0	16	1	0	17	1	0	0	0	58	37	0	0	0	30	0
Glyma.01G009400.2	387	561	464	515	508	476	527	410	572	695	433	593	742	495	611	523	651	626	759	812	393	1623	1030	786	0	623	454	1001	1009	829	1507	1076	1238	1232	1414	908	466	583	369	521	894	541	528	524	455	738	443	538
Glyma.01G009500.1	0	8	0	4	0	8	15	10	26	12	0	7	32	12	0	8	0	0	0	0	0	4	17	16	0	11	4	22	43	20	4	4	12	19	15	40	8	8	4	4	14	10	0	0	0	4	9	18
Glyma.01G009600.1	188	191	140	111	102	111	67	87	174	219	174	141	251	201	246	86	172	139	303	281	140	201	80	27	127	409	210	162	156	155	219	136	152	139	234	236	65	282	136	153	460	218	96	119	99	215	95	204
Glyma.01G009700.1	1235	1134	1592	1925	1886	1890	1909	1470	2314	2402	2068	2665	2477	3137	2983	1967	2425	1617	2888	3135	2689	651	1816	163	779	1055	1320	863	1662	918	976	1715	1453	1069	1210	1310	2019	1255	1010	1335	1099	1194	2401	2105	1651	2474	2305	2206
Glyma.01G009800.1	742	753	673	699	835	742	544	448	622	817	602	1054	662	792	756	556	693	490	593	771	705	449	494	400	599	538	553	559	551	545	578	622	624	474	499	704	692	839	627	532	566	479	834	833	755	678	747	747
Glyma.01G009900.1	1174	1381	994	461	488	429	528	537	670	930	796	1005	597	792	907	630	799	783	831	1138	722	1533	749	835	1025	1346	988	890	872	1014	1197	902	1160	916	1428	1172	772	1355	962	1513	1261	949	489	557	567	530	531	471
Glyma.01G010000.1	389	486	312	340	370	319	261	252	381	440	307	528	359	400	392	278	426	414	390	431	456	171	385	20	332	454	236	223	422	292	265	344	372	253	271	268	567	664	319	330	523	178	418	321	360	303	369	242
Glyma.01G010100.1	2	134	0	4	3	1	8	15	0	2	0	4	4	0	0	0	0	0	4	4	0	6	0	0	7	0	0	0	2	0	0	4	0	0	2	0	273	0	12	2	3	1	4	0	2	0	71	0
Glyma.01G010100.2	345	218	258	197	131	205	284	175	286	383	345	359	415	444	418	246	428	247	404	461	371	348	305	199	297	535	303	375	451	22	355	352	365	480	472	386	99	321	285	270	400	355	245	249	298	213	182	287
Glyma.01G010100.3	0	0	0	1	1	0	0	6	0	0	0	0	2	0	2	0	0	0	0	0	0	0	0	2	0	0	0	0	0	227	0	0	0	0	0	0	0	64	1	67	0	1	1	0	0	47	2	0
Glyma.01G010200.1	2737	3846	3207	2665	2719	3384	2885	2624	4240	4901	4791	6462	3029	5551	5642	4983	5840	6553	4882	6598	7054	5699	8514	2157	1742	2720	3131	4815	6187	5790	4679	7551	7442	4278	6386	5708	3377	1882	2631	2737	1116	3118	3214	3364	3908	3417	2742	3663
Glyma.01G010300.1	3202	2781	2768	3768	5103	4313	3182	3529	3590	4874	3884	4840	3358	4330	5800	3408	4321	3756	4842	4100	4622	3106	4925	1053	3775	3513	2201	3225	4503	3789	3582	3643	4893	3210	3684	4440	4358	4554	2503	3015	3924	1690	4384	3897	4116	4748	5275	3399
Glyma.01G010300.2	380	795	321	611	451	998	454	272	490	486	422	506	1312	311	413	306	480	296	321	781	419	885	339	115	159	375	195	599	411	381	836	414	553	627	522	401	486	503	492	348	627	269	706	498	561	614	533	347
Glyma.01G010400.1	3496	3861	3524	2315	2647	2612	1917	2065	2194	2111	1873	2535	2346	2649	2512	1757	1868	1530	2165	2700	2324	1794	1126	1181	2171	2957	3236	2024	1850	1399	2169	1594	2108	2126	1925	2222	2149	4675	3559	2937	4426	2785	2385	2545	2632	2888	2401	2496
Glyma.01G010500.1	41	69	67	69	71	56	293	176	160	422	215	250	478	288	309	168	274	294	516	422	364	3549	139	1776	70	284	66	1050	983	974	1504	621	793	2551	724	1036	75	110	136	128	244	115	175	78	104	367	116	83
Glyma.01G010600.1	2588	2126	2267	2038	2475	2611	2047	1824	2351	2420	2090	2387	1898	2395	2945	1893	1918	1681	1822	2494	2154	1708	1351	1404	1990	1546	2126	1483	1733	1486	2022	1772	2134	2069	2008	2212	2270	2148	2037	1943	1760	1750	2542	2127	2100	2555	2394	2102
Glyma.01G010700.1	4	0	0	0	0	0	0	9	0	8	4	0	0	4	9	0	7	4	12	9	6	450	4	1304	0	0	0	312	292	465	627	858	53	772	271	190	0	0	0	4	0	0	8	11	8	4	0	0
Glyma.01G010800.1	92	8	18	17	4	19	230	345	4	0	0	1	119	21	207	5	0	10	0	194	8	2	331	12	15	0	11	11	0	6	207	11	0	0	11	10	14	178	0	15	415	223	14	256	116	38	31	0
Glyma.01G010800.2	335	618	595	351	367	365	51	0	381	297	317	331	336	288	231	225	310	369	453	262	249	447	1	222	296	423	475	214	311	335	262	347	508	328	388	371	368	472	547	385	242	253	432	147	374	415	319	379
Glyma.01G010900.1	734	889	697	606	833	608	731	782	721	1028	660	883	897	686	819	657	832	739	846	947	619	1035	708	1429	869	693	706	928	913	880	1236	846	889	1008	948	1139	888	823	660	801	894	694	823	714	677	1126	712	638
Glyma.01G010900.2	68	88	71	138	111	155	47	75	87	125	1	122	96	100	110	101	108	25	89	34	113	71	87	0	47	99	49	55	43	76	69	64	88	64	32	91	163	101	0	97	68	48	121	38	149	105	124	17
Glyma.01G011000.1	242	461	377	241	260	328	198	340	348	525	353	439	389	343	436	386	535	453	416	497	387	262	555	31	257	371	359	331	431	398	302	449	645	300	410	535	354	271	288	374	302	306	212	317	196	312	268	310
Glyma.01G011100.1	3419	3577	2917	3301	4389	3793	3196	3235	3358	4069	3434	4585	3744	3651	4488	3062	3461	2891	3835	3955	3907	2589	2905	1409	3176	3000	2725	2936	3425	2631	3259	2637	3436	2883	3007	3337	3189	4355	3047	3131	3696	2628	4297	3818	3451	4558	4643	2847
Glyma.01G011200.1	1199	1105	218	1030	383	942	1114	1931	2089	573	828	800	1030	1568	2854	171	1616	463	2200	2330	833	824	381	1589	1115	189	489	1036	672	1725	1929	2055	1380	1409	1160	1955	326	325	1457	1546	1833	514	2090	1332	1580	691	1394	503
Glyma.01G011200.2	1178	1237	2410	1078	2875	480	987	385	384	2609	1952	2010	2142	1694	234	1562	1334	2028	635	738	1045	1601	1668	0	1461	1948	2303	1323	2053	173	966	255	1183	1028	2246	569	2325	2567	430	595	417	2139	368	1406	554	3005	655	2596
Glyma.01G011200.3	0	0	0	0	0	1072	0	466	595	0	0	0	0	0	0	0	0	0	820	1281	0	0	0	0	0	0	0	0	0	533	0	312	0	0	0	0	0	0	864	732	1280	0	695	0	702	215	1473	0
Glyma.01G011200.4	1	0	1	7	2	3	2	0	3	0	0	0	93	2	504	0	0	0	2	4	2	1	2	18	10	1	3	1	5	3	1	4	7	0	0	126	1	6	1	39	26	0	0	1	0	3	0	3
Glyma.01G011300.1	1244	1768	1156	895	1176	1036	1129	1201	1273	2521	1765	2086	1301	1762	2120	1899	2264	2272	2071	2701	1869	1996	3073	648	1037	1135	1159	1980	2295	2177	2348	2564	3474	1981	3059	2236	1573	927	894	1132	661	954	1288	1150	1074	1207	1226	954
Glyma.01G011400.1	270	242	205	179	208	232	77	126	199	245	157	288	180	155	258	134	191	158	181	217	155	155	138	92	241	293	212	160	248	165	252	124	283	190	208	220	271	371	195	287	412	189	162	213	143	175	212	255
Glyma.01G011500.1	11	4	3	130	65	158	12	87	17	86	42	46	15	4	50	10	45	36	8	2	28	25	37	6	144	24	4	0	0	0	3	188	18	0	16	6	170	24	5	0	45	0	211	47	33	152	150	20
Glyma.01G011600.1	0	0	5	0	0	15	6	5	0	10	4	76	16	56	13	243	4	103	24	55	12	1194	94	1165	0	5	0	577	735	647	1327	685	1394	1210	868	759	0	0	0	0	0	0	0	0	0	5	0	0
Glyma.01G011700.1	122	138	77	119	87	125	155	149	140	269	176	229	189	204	205	169	197	216	238	257	282	350	330	162	138	131	104	303	238	297	399	336	565	352	364	321	119	104	107	125	138	117	215	112	128	153	144	112
Glyma.01G011800.1	8	0	0	19	8	17	8	22	6	19	5	11	5	0	9	7	7	6	6	0	9	8	3	0	11	6	0	0	0	0	3	25	7	0	0	0	51	6	7	0	7	0	12	10	3	5	9	4
Glyma.01G011900.1	1683	1080	1097	1743	1351	1569	1673	1106	1460	2870	2279	3272	2515	3112	3817	2678	3396	3079	3511	3968	3280	2776	4706	1634	788	1004	917	2960	4510	2145	3006	4490	4379	3363	4133	2619	2377	924	829	1225	906	762	2118	1395	1129	1263	1706	1299
Glyma.01G012000.1	160	137	145	81	100	100	99	77	99	257	173	313	176	231	356	258	252	313	276	204	313	179	904	78	49	70	68	264	712	232	447	614	663	424	488	362	212	65	91	84	30	99	153	108	61	81	82	55
Glyma.01G012100.1	436	0	236	393	130	6	296	227	0	715	708	747	607	600	770	1186	1424	1577	1284	1499	1284	2268	4780	538	137	218	0	2035	3912	1621	2000	2128	5292	2125	4113	1641	720	131	0	191	41	0	421	355	0	300	300	255
Glyma.01G012100.2	1	253	4	3	8	229	357	0	264	495	184	399	148	226	317	421	227	306	153	168	250	438	662	4	0	9	272	135	419	530	532	1130	1046	194	464	607	100	100	170	30	105	131	577	69	193	1	265	4
Glyma.01G012200.1	21	47	9	30	33	63	10	0	0	20	29	24	7	0	7	18	44	53	9	40	0	42	17	33	17	0	0	8	28	0	33	13	4	42	22	0	8	45	32	25	0	0	35	0	41	8	0	0
Glyma.01G012300.1	135	154	162	181	180	154	149	161	160	196	177	191	177	215	173	86	176	152	128	219	143	319	156	258	133	152	171	199	245	160	250	182	250	226	247	273	167	230	153	136	65	159	181	172	177	168	162	145
Glyma.01G012400.1	586	758	663	464	431	388	423	379	522	638	450	556	503	582	441	444	549	544	606	898	435	733	527	900	424	369	801	702	753	662	922	864	725	812	995	652	550	712	638	840	474	785	652	538	496	558	386	443
Glyma.01G012500.1	5796	5735	4267	4519	4946	4216	3860	4182	4222	5261	3966	4643	5306	4403	4938	3424	4486	3842	5267	5850	3857	4662	4142	2916	4503	5274	4717	3984	4987	4317	5445	4816	5222	5004	5479	4735	4529	5930	4664	5132	6818	4637	5064	5001	4564	6278	5167	3915
Glyma.01G012600.1	2	0	0	0	3	0	3	0	1	1	0	0	2	0	0	1	0	0	2	3	2	0	0	0	0	2	0	0	0	0	2	0	3	2	0	0	0	3	3	0	0	0	2	2	2	2	2	0
Glyma.01G012700.1	1193	2105	2014	1270	1377	1993	688	576	1044	1630	1480	1886	959	843	1092	944	1229	1506	1091	1211	1197	1080	1189	720	468	701	1238	742	887	879	1258	1130	1737	712	1070	1122	1277	2112	1573	790	1250	986	1491	784	1666	998	926	983
Glyma.01G012800.1	0	19	20	0	0	0	4	4	5	0	0	0	0	0	0	8	0	0	0	0	0	18	10	0	0	12	12	15	17	1	9	5	12	7	1	2	0	12	12	0	8	0	0	4	4	4	0	0
Glyma.01G012900.1	0	0	0	0	0	0	0	0	0	0	0	0	0	0	0	0	0	0	0	0	0	0	0	0	0	0	0	0	0	0	0	0	0	0	0	0	0	0	0	0	0	0	0	0	0	0	0	0
Glyma.01G013000.1	59	25	49	63	44	52	59	29	50	125	76	156	86	126	149	72	121	142	130	149	134	165	162	94	26	36	40	147	205	84	107	164	181	135	138	163	58	33	32	35	36	21	76	47	33	36	54	61
Glyma.01G013100.1	48	4	5	10	6	0	0	0	12	25	49	55	60	73	38	22	57	11	40	20	29	6	23	0	0	0	6	10	20	0	19	21	0	17	6	0	0	9	5	9	8	2	0	0	4	5	0	9
Glyma.01G013200.1	0	0	0	0	0	0	0	0	0	21	28	13	54	36	24	43	70	4	57	7	38	0	0	0	0	0	0	0	0	0	56	9	0	0	0	0	0	0	0	0	0	0	0	0	0	0	0	0
Glyma.01G013300.1	84	0	0	42	0	0	16	0	0	85	239	107	92	132	69	66	155	9	139	41	44	0	0	0	0	0	0	0	16	0	15	0	0	15	38	0	0	0	0	0	0	0	6	8	10	0	0	3
Glyma.01G013400.1	0	0	0	0	0	0	0	0	0	0	0	0	0	0	0	0	0	0	0	0	0	0	0	0	0	0	0	0	0	0	0	0	0	0	0	0	0	0	0	0	0	0	0	0	0	0	0	0
Glyma.01G013500.1	95	10	99	73	39	28	121	33	54	3	36	31	53	174	93	114	30	74	33	75	122	93	130	0	0	0	85	169	149	115	132	160	152	100	209	85	59	37	0	64	0	91	216	0	49	26	14	60
Glyma.01G013600.1	333	522	466	13	91	637	156	6	0	622	505	725	403	359	521	230	376	277	573	810	133	211	243	82	463	394	5	472	882	552	647	8	509	746	151	330	544	693	7	496	640	510	63	55	562	459	548	403
Glyma.01G013600.2	84	104	86	798	830	73	78	153	248	91	75	217	63	85	54	98	139	62	122	61	641	680	48	461	102	57	216	90	48	60	96	348	61	100	832	110	62	102	227	51	107	78	183	155	92	87	146	51
Glyma.01G013600.3	0	0	0	0	0	0	0	0	0	0	0	0	136	0	0	0	220	0	0	0	0	69	281	0	0	0	0	0	0	159	337	0	216	0	77	378	0	0	0	0	0	0	0	0	0	0	141	0
Glyma.01G013600.4	444	393	285	0	1	281	415	488	603	273	191	32	327	515	425	398	28	486	313	281	111	179	271	296	198	423	459	293	230	252	249	763	458	307	65	255	314	311	695	166	375	181	713	734	294	434	78	257
Glyma.01G013700.1	20	49	16	13	4	7	13	15	13	16	6	9	21	14	5	13	0	19	14	31	12	7	16	0	5	23	8	15	9	19	14	26	17	8	12	4	5	8	7	13	30	8	35	26	21	33	24	9
Glyma.01G013800.1	580	716	564	428	429	424	231	187	193	422	438	424	214	192	268	278	378	388	216	296	230	288	301	142	242	304	306	179	213	206	425	382	484	285	173	253	407	609	704	324	469	303	554	265	495	279	256	217
Glyma.01G013900.1	108	207	177	79	99	124	137	195	342	593	226	361	1049	312	472	210	316	371	873	1120	206	1548	779	1609	275	292	238	1397	1112	1638	1339	476	1161	1357	1680	1835	202	168	104	263	501	502	220	197	137	410	178	143
Glyma.01G013900.2	7	9	11	20	6	21	83	29	80	27	40	18	127	56	140	18	28	40	94	94	56	85	15	67	27	46	53	195	271	289	70	43	113	194	225	485	25	7	7	67	69	30	8	64	10	107	24	133
Glyma.01G014000.1	198	174	8	126	0	53	130	158	4	8	143	0	252	271	147	147	166	383	150	197	213	10	262	2178	252	0	0	538	382	725	1274	713	666	975	573	574	105	16	115	10	453	125	88	5	205	110	136	0
Glyma.01G014000.2	0	2	0	0	0	2	2	0	1	0	0	0	0	0	0	0	1	1	1	0	0	0	1	2	0	0	0	0	3	0	0	0	0	98	0	0	0	4	1	6	0	1	0	4	0	1	0	2
Glyma.01G014000.3	0	10	0	53	109	42	0	0	0	0	25	0	60	16	63	56	60	39	80	84	0	3021	8	126	0	156	0	138	83	102	195	192	184	450	24	124	18	0	63	0	30	2	16	0	38	95	26	0
Glyma.01G014000.4	0	41	196	30	39	153	0	0	224	303	156	367	87	44	85	80	99	1	75	91	0	1	234	1	0	121	144	141	810	19	26	52	20	1	376	124	33	285	67	177	108	26	100	145	55	29	79	216
Glyma.01G014100.1	457	1272	577	205	252	165	261	415	307	1014	701	730	386	532	613	631	863	467	416	650	536	426	242	256	654	873	451	270	524	307	726	768	1306	498	250	877	949	977	495	386	909	501	380	128	400	305	265	387
Glyma.01G014100.2	25	0	0	0	0	0	0	0	23	23	22	24	0	0	0	0	0	32	0	32	0	0	0	0	0	0	27	0	22	0	0	29	0	0	22	0	0	24	25	0	30	0	0	0	0	0	0	0
Glyma.01G014100.3	25	0	0	0	0	0	0	0	26	25	26	26	0	0	0	0	0	34	0	34	0	0	0	0	0	0	31	0	25	0	0	31	0	0	24	0	0	24	27	0	34	0	0	0	0	0	0	0
Glyma.01G014100.4	144	0	127	0	50	49	0	0	62	57	80	47	73	55	83	90	98	77	75	71	83	61	238	0	113	217	63	0	105	0	0	107	84	0	85	0	0	61	47	0	222	97	0	141	99	61	0	93
Glyma.01G014100.5	133	0	107	0	47	43	0	0	81	53	66	44	66	47	74	77	72	71	72	94	81	58	213	0	83	215	46	0	86	0	0	105	76	0	77	0	0	54	46	0	153	81	0	57	45	57	0	0
Glyma.01G014100.6	65	0	0	0	0	0	0	66	42	26	39	45	0	0	0	0	0	50	0	53	0	0	0	0	0	0	36	33	67	0	0	29	0	0	28	0	0	43	34	69	72	0	0	0	0	0	0	0
Glyma.01G014100.7	52	0	0	0	0	0	0	31	31	23	28	32	0	0	0	0	0	41	0	57	0	0	0	0	0	0	33	42	46	0	0	26	0	0	26	0	0	24	28	42	46	0	0	0	0	0	0	0
Glyma.01G014100.8	124	184	145	91	79	47	307	53	111	138	118	193	331	208	152	150	335	276	274	190	94	59	238	0	197	281	218	102	252	460	76	268	235	0	98	0	170	68	80	173	229	155	86	50	52	123	66	0
Glyma.01G014200.1	686	333	450	682	550	295	305	542	319	449	709	386	547	619	762	552	443	528	597	521	760	1161	435	2981	337	353	335	800	1221	748	1145	1231	951	1260	912	1124	843	546	484	506	515	390	676	319	678	512	803	515
Glyma.01G014200.2	0	227	101	0	146	342	396	83	396	236	0	362	69	206	0	0	297	132	91	357	0	627	226	1077	174	0	140	405	334	381	588	316	332	496	280	318	74	194	54	143	0	0	175	318	0	222	0	57
Glyma.01G014300.1	0	0	0	0	0	0	0	0	0	0	0	0	0	0	0	0	0	0	0	0	0	0	0	0	0	0	0	0	0	0	0	0	0	0	0	0	0	0	0	0	0	0	0	0	0	0	0	0
Glyma.01G014400.1	850	795	813	360	573	641	424	434	647	464	474	586	478	647	516	453	403	454	406	714	439	276	433	349	732	541	754	378	377	344	360	359	520	248	468	359	674	805	666	622	770	646	692	523	594	568	573	549
Glyma.01G014400.2	178	176	199	163	124	149	104	85	187	109	171	179	109	93	128	79	103	38	162	136	104	193	71	63	111	297	194	76	153	78	142	157	80	179	141	184	104	305	283	195	259	257	127	166	233	80	177	92
Glyma.01G014500.1	593	412	547	541	436	411	272	277	404	744	416	670	332	461	441	328	363	433	516	409	293	351	304	158	262	343	344	194	299	256	408	368	504	261	321	344	443	745	584	354	520	342	585	369	485	599	423	483
Glyma.01G014500.2	40	48	42	0	43	0	0	0	0	0	0	67	0	0	60	0	0	0	0	0	0	0	0	44	0	0	102	47	0	0	0	0	0	0	0	0	58	50	80	45	52	0	0	0	84	36	0	49
Glyma.01G014500.3	357	569	383	266	373	526	240	208	308	290	357	322	335	179	320	343	363	239	281	397	301	317	273	49	304	167	175	162	190	163	278	210	349	182	227	221	354	548	361	187	403	187	319	307	324	265	217	285
Glyma.01G014600.1	12	346	471	309	372	160	216	185	316	0	203	302	218	216	218	218	143	217	117	169	243	101	62	4	116	85	124	27	49	18	40	0	50	63	125	52	233	859	425	144	588	164	217	382	625	220	362	368
Glyma.01G014600.2	0	0	0	0	0	2	0	0	0	0	0	0	0	0	0	1	0	0	40	0	0	0	0	0	1	2	0	0	0	0	31	0	0	0	0	0	0	0	0	0	0	0	0	24	0	0	0	0
Glyma.01G014600.3	55	0	0	0	0	0	0	0	0	0	0	0	0	0	0	0	0	0	0	0	0	0	0	0	0	0	167	0	0	0	0	0	0	0	0	0	0	0	0	0	0	0	0	0	0	0	0	0
Glyma.01G014600.4	0	0	0	143	0	407	0	0	0	0	0	0	0	0	0	0	0	0	0	0	0	0	0	0	136	352	0	0	0	0	0	0	0	0	0	0	100	0	0	0	0	0	294	0	0	0	0	0
Glyma.01G014600.5	289	34	0	0	0	0	0	0	0	302	0	1	0	0	0	61	0	0	0	0	0	0	0	0	0	2	0	0	0	0	0	122	0	0	0	0	0	60	0	0	0	0	0	41	0	0	0	1
Glyma.01G014600.6	0	0	0	0	1	3	1	0	0	3	0	3	0	0	0	0	0	0	0	0	0	0	0	0	0	4	0	0	0	0	0	0	0	0	0	0	0	0	1	0	0	0	4	1	11	0	0	0
Glyma.01G014700.1	0	0	0	7	0	0	0	0	0	5	0	209	0	0	0	2	3	0	0	0	0	1990	0	0	0	0	0	0	0	0	68	220	0	0	10	0	10	0	0	0	0	0	0	20	0	0	0	0
Glyma.01G014700.2	971	718	925	943	929	982	1119	948	1028	1309	1063	1064	1665	1352	1449	884	348	1315	1531	1348	1148	3326	1472	2350	1007	1049	987	1601	1810	1706	945	1606	1717	2566	1641	1749	1162	976	616	1165	1739	869	1253	1268	1046	1410	1261	854
Glyma.01G014700.3	1	172	0	1	1	2	0	1	0	1	1	2	1	0	0	0	839	0	0	1	0	10	0	1	0	1	0	76	0	0	2	1	0	2	2	4	0	1	0	0	3	0	2	2	0	0	0	1
Glyma.01G014700.4	16	16	12	0	18	9	10	11	14	5	12	4	18	24	5	0	3	12	13	12	12	95	10	4	13	20	16	8	11	12	762	13	12	32	340	9	0	16	5	13	20	11	5	0	13	18	26	14
Glyma.01G014800.1	1196	1726	1290	823	934	808	669	643	951	547	589	747	556	708	709	395	471	602	720	800	535	341	390	81	903	1727	1338	318	441	383	496	395	375	348	569	427	832	1960	1118	1266	1708	1314	917	887	845	921	914	811
Glyma.01G014900.1	1151	1315	1358	806	822	955	912	856	1159	581	631	636	526	741	594	612	522	430	628	1001	733	210	279	78	874	941	1581	270	423	250	282	407	337	321	530	352	653	1227	1309	1050	992	1299	1158	1119	1083	905	926	1084
Glyma.01G015000.1	6963	7762	6681	5865	6414	5592	4952	4557	5110	6242	5368	5831	6167	5638	5689	4103	6093	5148	6523	8072	4407	8503	4728	5771	4636	6906	5707	6121	7516	6299	8578	6736	7624	8255	8423	7107	6250	8707	7066	5975	9756	5656	7985	5489	6062	6946	5219	4665
Glyma.01G015100.1	4175	2725	4539	3221	3716	3808	2451	1641	2474	2494	2681	3141	2568	3156	3544	2155	2488	2408	2572	3484	3102	1461	939	798	3383	3235	4288	1520	2001	1642	1645	1978	1245	1704	2188	2236	2402	4236	2649	3576	1813	3305	3513	2318	2353	2909	3934	3375
Glyma.01G015100.2	261	124	158	46	37	54	23	58	17	85	65	19	27	64	70	46	113	27	45	53	79	30	55	38	96	136	95	46	89	76	26	89	57	16	34	39	107	131	139	111	99	69	75	75	53	79	48	81
Glyma.01G015200.1	69	116	115	82	136	101	128	80	92	86	112	91	151	121	134	49	79	85	168	201	88	111	99	76	99	133	103	116	176	113	86	95	145	152	200	133	83	123	84	94	201	139	112	91	58	168	132	122
Glyma.01G015300.1	579	732	679	421	484	451	393	429	471	590	529	550	466	556	627	428	528	396	546	646	468	400	498	392	518	515	650	450	564	381	601	578	724	443	526	629	475	722	849	508	620	579	561	506	461	600	456	393
Glyma.01G015300.2	0	0	0	1	0	0	9	4	6	4	0	1	7	5	8	0	0	2	1	0	0	76	0	0	0	0	0	0	5	0	0	0	0	5	5	0	0	0	2	0	0	0	0	0	0	7	0	0
Glyma.01G015400.1	1602	1931	1509	923	1090	1047	812	1172	1314	1701	1315	1721	1017	1051	1194	1319	1425	1345	1244	1668	984	1199	1242	385	1528	1817	1544	946	823	853	1208	1190	1358	687	1175	1276	1482	1755	1685	1597	1634	1302	1167	1200	1078	1295	1252	830
Glyma.01G015500.1	2261	2966	2596	1986	1993	2128	1939	2075	2448	2532	2079	2525	2477	2263	2840	1835	2099	1861	2264	2992	2516	3023	1348	1938	2026	2683	2963	2215	2153	2374	2686	1990	2573	2590	2640	2696	2227	3136	2602	2390	3073	2342	2373	2085	2124	2640	2283	2026
Glyma.01G015600.1	746	605	625	562	654	569	455	422	433	879	744	754	544	513	768	649	906	640	599	738	601	1073	849	546	650	755	431	513	652	536	778	723	767	613	592	581	734	715	631	585	681	390	570	407	614	589	400	337
Glyma.01G015700.1	76	309	89	92	65	82	53	77	199	76	101	83	76	51	232	66	22	81	83	145	71	113	85	47	45	86	100	98	64	119	55	105	68	106	57	57	40	208	78	94	87	153	105	63	145	75	108	184
Glyma.01G015700.2	3	25	35	56	0	22	21	11	111	65	28	33	20	76	26	29	40	28	18	128	78	37	54	26	36	24	2	34	23	51	23	20	55	9	19	26	34	17	11	31	13	1	1	16	96	16	66	27
Glyma.01G015700.3	27	0	0	13	0	21	0	0	0	0	18	0	1	1	0	0	0	0	0	34	12	0	0	0	19	0	22	0	0	0	0	12	0	0	0	1	19	22	4	1	0	0	25	1	0	0	0	0
Glyma.01G015700.4	0	0	0	0	0	0	0	0	0	0	0	0	0	0	0	0	0	0	0	0	0	0	0	0	0	0	0	0	0	0	0	0	0	0	0	0	0	0	0	0	0	0	0	0	0	0	0	0
Glyma.01G015700.5	14	0	0	0	0	10	0	0	0	0	0	0	26	8	0	0	0	0	0	0	0	0	0	0	15	0	21	0	0	0	0	14	0	0	0	16	90	15	21	44	0	0	0	15	0	0	0	0
Glyma.01G015700.6	65	0	88	0	65	33	16	49	17	43	0	80	17	49	0	0	58	0	75	0	0	0	0	20	15	12	54	0	63	0	25	25	61	0	25	42	23	31	45	40	45	74	0	17	0	77	0	0
Glyma.01G015700.7	0	0	0	0	0	0	0	0	0	0	0	0	0	0	0	0	0	0	0	0	0	0	0	0	0	0	0	0	0	0	0	0	0	0	0	10	0	0	0	0	0	0	0	0	0	0	0	0
Glyma.01G015800.1	11	10	0	9	0	0	0	0	0	0	0	0	5	2	5	0	0	5	0	3	0	0	0	0	12	0	32	0	0	0	0	0	8	0	0	4	0	4	5	47	0	20	0	0	0	0	2	0
Glyma.01G015900.1	2055	2500	1695	1688	1844	1708	1481	1792	1761	1485	1471	1764	1580	1533	1708	1158	1369	1253	1756	2248	1437	1842	1292	1028	1678	2038	1946	1619	1760	1399	1860	1577	1979	1546	1914	1704	1643	2727	2185	2059	2240	1831	1985	1867	1788	2280	2082	1623
Glyma.01G016000.1	4	10	15	15	23	23	16	3	2	27	3	10	20	8	5	5	9	3	8	7	17	4	7	2	3	12	7	3	9	5	11	15	15	3	2	2	6	9	27	26	19	2	16	10	21	15	4	11
Glyma.01G016100.1	188	174	132	116	141	78	96	82	45	81	56	66	118	87	80	74	64	43	99	113	124	39	75	6	51	65	56	32	47	52	94	80	30	48	61	38	123	121	160	133	132	100	120	122	125	78	91	114
Glyma.01G016200.1	228	248	240	156	139	174	187	220	245	267	189	178	254	260	295	164	184	221	328	353	235	263	118	109	348	433	283	218	252	251	226	177	289	249	396	339	182	247	257	327	447	310	166	186	223	228	256	233
Glyma.01G016300.1	1	1	1	1	1	1	1	1	1	1	0	1	1	1	1	3	1	1	1	1	1	3	3	5	1	1	1	1	1	1	1	1	1	1	1	1	1	1	1	1	1	1	1	1	1	1	1	1
Glyma.01G016400.1	434	402	314	241	399	322	237	302	320	424	232	355	349	362	339	209	312	233	321	505	287	347	234	300	345	330	382	373	339	222	336	290	361	314	326	383	380	532	310	386	607	347	307	406	309	326	424	366
Glyma.01G016400.2	52	94	24	88	47	82	48	48	67	45	59	0	41	0	31	58	93	69	89	0	36	70	26	55	46	100	35	72	76	72	68	0	75	50	71	53	46	79	53	42	36	22	34	0	60	105	0	39
Glyma.01G016500.1	1958	2626	2571	1263	1122	1049	1779	1889	2297	2888	2332	2599	2954	2011	2650	1400	2282	2933	2962	3647	1383	1391	3624	275	689	962	3019	1513	2379	1975	2902	2657	3147	2280	3590	2049	1771	1052	1902	2794	1009	2826	1408	1814	938	1890	1565	1155
Glyma.01G016500.2	0	0	0	0	0	0	0	0	0	0	151	0	195	459	0	310	416	268	593	188	729	982	238	0	493	0	0	0	0	0	0	0	0	0	499	0	105	237	171	276	0	87	194	285	265	157	0	0
Glyma.01G016600.1	9	35	38	33	17	11	19	12	4	62	28	30	9	13	0	31	28	110	21	20	0	203	10	77	0	0	0	50	39	24	135	26	83	64	47	93	0	11	29	0	0	4	48	26	26	34	8	8
Glyma.01G016700.1	0	0	0	0	0	0	327	362	328	0	0	0	370	282	390	0	0	4	447	562	309	0	0	0	251	274	498	645	650	693	0	0	0	756	854	837	0	5	0	340	384	477	0	312	0	394	322	175
Glyma.01G016800.1	1264	1513	1293	920	1048	931	702	680	895	1440	1053	1275	1014	860	1145	1009	1173	1230	1258	1455	929	1700	1517	1445	745	894	979	1187	1194	1307	1633	1671	1941	1647	1513	1374	1493	1428	974	1068	1322	874	1169	871	1027	847	697	756
Glyma.01G016900.1	1291	1535	1406	1359	1196	1229	1029	948	955	1211	1116	1468	1262	1378	1407	940	1179	897	1202	1375	1133	844	636	498	1024	1287	1306	938	1087	849	1033	949	992	893	1163	1010	1012	1717	1637	1228	1616	1349	1409	1231	1240	1483	1269	1143
Glyma.01G017000.1	2449	4229	3719	790	1055	950	817	1076	1380	1831	1553	1736	1720	1327	1512	1250	1275	1630	1583	2492	1188	1890	1291	933	1570	2924	3769	1540	3375	1979	2189	1731	1587	2630	3449	2237	1240	3817	3652	2687	4445	3379	872	1132	1176	1118	850	812
Glyma.01G017100.1	2391	3082	1941	3521	3880	2304	3715	4682	1926	3003	2057	2660	2671	1850	2234	1958	2467	2722	2657	3171	1990	6322	1838	5426	2449	3049	1787	3905	3221	3577	5990	2890	4727	5621	3515	4560	2063	3119	1999	2556	2199	1481	4377	5350	1989	6243	5844	1357
Glyma.01G017200.1	0	0	0	0	0	0	0	0	0	0	0	0	0	0	0	0	0	0	0	0	0	0	0	0	0	0	0	0	0	0	0	0	0	0	0	0	0	0	0	0	0	0	0	0	0	0	0	0
Glyma.01G017300.1	0	0	0	8	25	8	9	0	0	4	0	0	11	8	6	4	63	5	0	5	0	0	10	0	2	0	2	0	0	1	2	0	0	0	3	34	13	52	3	0	0	0	0	5	0	14	0	65
Glyma.01G017300.2	226	136	211	178	208	282	208	152	254	194	234	238	217	272	198	106	155	140	162	299	157	105	247	32	101	84	172	108	218	130	101	202	212	176	165	169	371	125	119	213	80	127	167	280	204	239	226	201
Glyma.01G017400.1	225	185	203	215	213	219	322	283	478	111	119	85	130	199	242	96	112	92	182	240	232	193	93	161	144	229	352	210	290	161	155	179	184	247	212	202	174	186	275	246	252	340	226	351	221	413	195	368
Glyma.01G017500.1	0	0	0	0	0	0	0	0	0	0	0	0	0	0	0	0	0	0	0	0	0	0	0	0	0	0	0	0	0	0	0	0	0	0	0	0	0	0	0	0	0	0	0	0	0	0	0	0
Glyma.01G017600.1	0	0	0	0	0	0	0	0	0	0	0	0	0	0	0	0	0	0	0	0	0	0	0	0	0	0	0	0	0	0	0	0	0	0	5	0	0	0	0	0	0	0	0	0	0	0	0	0
Glyma.01G017700.1	3194	8251	6088	3308	3106	2833	3105	3597	3788	5526	3217	5312	4716	4022	4203	4242	4626	4810	5761	7871	3207	17141	3830	16939	3540	7458	6140	12183	8605	9262	16717	9777	12787	14762	14425	12125	2669	8582	6970	5206	9300	6087	4230	3598	2981	6351	3662	2687
Glyma.01G017800.1	0	0	44	0	0	0	0	86	0	38	0	1	62	1	0	42	0	0	0	95	77	3	68	47	0	1	0	4	52	4	5	0	36	4	81	1	2	0	1	1	4	50	2	2	0	61	0	0
Glyma.01G017800.2	258	550	356	392	387	347	392	378	390	470	290	378	449	424	454	354	420	363	454	483	263	1148	501	610	315	349	299	745	760	816	1104	532	1084	1502	788	860	252	549	387	408	657	338	490	541	355	455	484	375
Glyma.01G017900.1	621	651	544	518	477	621	361	318	504	730	409	719	519	491	686	482	480	390	554	516	495	568	448	207	714	857	331	594	846	723	688	626	658	611	1053	810	557	855	421	455	1129	364	504	468	623	686	494	418
Glyma.01G018000.1	138	65	70	42	49	44	61	93	68	75	0	54	81	73	70	33	0	30	85	107	33	652	101	514	214	289	72	458	428	356	766	286	465	845	662	655	77	422	63	105	674	55	24	118	37	42	95	60
Glyma.01G018000.2	16	7	16	5	5	5	9	11	7	12	24	27	5	25	11	6	16	5	8	6	19	44	8	16	12	39	9	50	9	16	11	33	9	33	10	12	38	39	16	5	123	9	23	15	4	25	14	21
Glyma.01G018100.1	7869	10920	6848	10664	9829	10673	11457	13951	13831	16137	8481	15052	20220	13993	17916	10435	15636	12604	25676	21008	12137	22026	30266	4526	15120	14228	9346	28456	44838	33442	16812	20235	20196	29788	24554	26644	11377	8197	6554	15273	15288	8966	12441	15426	10536	24482	15558	14328
Glyma.01G018100.2	0	0	0	0	0	0	0	313	243	910	0	424	0	21	263	0	359	0	0	0	0	0	324	0	0	554	122	0	0	0	0	0	470	1318	0	0	0	0	0	0	0	465	19	0	0	0	0	0
Glyma.01G018200.1	0	0	0	5	0	0	0	0	0	0	0	0	0	0	0	0	0	4	0	4	0	0	7	6	0	0	0	0	0	0	4	3	0	0	0	0	3	0	0	0	0	0	0	0	0	0	3	4
Glyma.01G018300.1	418	388	476	831	775	1199	757	659	860	612	576	752	817	973	1052	526	648	474	850	750	884	288	329	225	608	447	415	441	388	403	470	353	420	440	361	472	588	712	464	611	386	319	873	748	967	883	949	873
Glyma.01G018400.1	4697	4843	3152	3706	3909	3059	2710	3096	2603	3367	2692	3068	3574	3079	2948	2345	3170	2853	3762	4131	2432	8312	3173	3511	3274	2500	3058	4594	5421	4429	5183	4620	5298	6910	6130	4560	4525	4610	3473	3934	2824	2889	3813	3508	3168	3978	3407	2567
Glyma.01G018500.1	0	0	6	0	0	0	0	0	0	5	6	15	0	3	0	5	5	13	0	4	5	3	0	7	5	11	0	3	0	0	6	0	3	0	3	0	0	8	0	5	0	0	0	0	4	0	0	0
Glyma.01G018600.1	37	13	3	23	316	46	114	6	2	127	59	151	49	52	292	15	2	16	13	101	4	6	53	2	22	151	143	4	37	22	17	138	17	12	19	17	98	29	23	8	32	6	24	15	122	37	63	23
Glyma.01G018600.2	428	500	388	280	30	236	99	247	378	254	316	197	284	280	17	331	338	276	302	338	330	258	244	114	416	234	232	240	276	290	341	138	392	253	363	368	274	577	379	327	494	396	244	263	219	270	257	285
Glyma.01G018700.1	609	910	702	847	826	957	671	695	822	840	659	983	777	613	754	534	816	536	862	1066	671	1164	692	1036	708	936	505	1057	1031	906	1121	922	1141	1391	1124	935	747	1048	713	695	843	661	962	1080	757	1105	944	729
Glyma.01G018700.2	31	0	0	0	59	0	0	0	0	0	0	0	0	0	0	0	0	0	0	0	0	0	0	0	0	0	0	0	0	0	56	0	0	0	0	0	0	0	0	0	0	0	0	0	0	0	0	0
Glyma.01G018800.1	468	764	671	913	763	1430	1186	712	1314	3922	1719	2531	3438	1676	2424	2102	2884	1952	3073	3352	1440	2203	2073	2490	1511	736	884	2042	2435	2660	2516	2178	2939	1641	2369	2523	2557	614	569	1060	719	804	1252	745	1288	1875	1081	1388
Glyma.01G018900.1	0	0	0	0	0	0	0	0	0	8	0	0	0	7	0	7	3	0	0	0	0	25	7	33	0	0	0	0	0	0	11	14	16	3	0	7	0	0	0	0	0	0	0	0	5	7	0	0
Glyma.01G019000.1	1049	864	866	1300	1273	1558	1123	1134	1398	1713	1027	1442	1452	1124	1722	958	1029	979	1511	1184	1131	818	1006	1082	1438	1118	916	908	1080	1037	1137	1024	1232	777	965	1263	1786	1004	820	1055	837	944	1167	1481	1416	1955	1605	1502
Glyma.01G019100.1	1581	780	840	23	551	447	316	301	1151	406	443	746	819	69	1138	1172	817	1572	54	427	470	226	406	37	180	790	2035	321	493	348	264	402	465	582	79	298	507	1970	2447	787	579	958	354	927	625	408	427	886
Glyma.01G019100.2	900	2999	2639	985	546	660	908	997	500	1402	1508	1346	741	1407	299	169	1056	325	1633	2266	1042	918	964	394	1302	1552	1338	521	440	604	655	1028	924	225	2077	818	1248	783	916	1753	1689	2549	1070	504	1010	898	634	250
Glyma.01G019100.3	13	38	44	14	32	15	31	18	40	25	14	24	78	53	45	20	20	52	49	63	29	176	23	2	16	39	108	14	19	24	27	22	19	25	52	33	17	52	38	35	53	74	13	47	6	23	25	18
Glyma.01G019200.1	2386	3294	3537	228	292	901	2247	470	1719	1060	781	891	1358	1358	1621	577	695	667	1567	1970	1199	6606	368	9447	2416	4481	4382	4813	1366	1368	5828	1690	1003	3759	2708	2697	590	4049	4270	1998	7088	5046	270	662	958	554	506	1773
Glyma.01G019300.1	1619	1518	1319	1111	1414	1184	1058	845	1197	1456	1237	1421	1308	1241	1097	893	1295	1113	1388	1625	1025	527	865	110	1595	1707	1119	541	829	818	744	1028	1196	511	1003	681	2447	1290	1256	1687	1612	1063	1488	1192	1344	1511	1555	1279
Glyma.01G019400.1	791	1171	1750	793	1614	1332	2271	1048	2371	2634	1474	2254	3176	2070	2243	1902	1766	2961	2123	2045	2656	1656	2014	1911	1496	1329	1064	1590	1583	1591	851	1450	2037	1109	1048	2387	1077	1337	67	718	1701	745	924	1621	1095	1565	1603	1194
Glyma.01G019400.2	2317	3726	1642	2594	2073	2567	2454	1607	2773	6273	3416	4946	4783	3488	6055	3967	4610	4636	5109	6438	3444	1276	5234	205	2514	3033	2957	1758	1789	2116	1111	4323	3586	1921	2170	1466	4316	2950	3211	4405	3338	3386	2727	1845	3264	4675	2819	2279
Glyma.01G019400.3	1077	1377	839	694	757	1506	948	501	1263	1085	1158	967	1251	1445	1673	648	1390	1040	1934	1304	1066	408	1156	0	1095	1511	1258	0	1163	540	284	611	727	0	645	430	823	1051	1056	1450	1740	993	822	983	743	1636	1264	1084
Glyma.01G019400.4	2558	2212	2039	1724	1683	2194	489	1245	810	4235	3033	3408	1499	1052	1536	2010	3595	3982	2235	1791	736	1245	3458	352	432	3492	734	178	816	447	2605	2021	2717	77	1820	482	1875	2383	2395	406	957	946	2560	1007	1848	1287	714	809
Glyma.01G019500.1	166	256	215	463	359	502	473	425	681	1298	703	988	1010	794	902	868	1185	951	1111	1227	675	503	1361	487	239	383	330	517	858	965	707	957	1718	447	542	811	602	293	208	377	308	342	586	417	514	1058	416	633
Glyma.01G019600.1	442	404	510	461	387	485	314	387	400	438	329	435	369	419	384	239	296	208	342	444	306	205	224	139	318	379	354	243	240	314	323	233	421	236	185	377	259	623	396	377	406	307	608	401	480	535	364	459
Glyma.01G019700.1	670	806	815	1396	1448	1855	1139	714	2235	2588	1246	2810	1745	1964	2716	1451	1904	1989	1685	1874	2203	634	1282	70	1504	1207	742	769	1678	942	946	1045	1583	723	1574	1057	1419	1241	904	1054	1827	839	1737	893	1314	1549	1626	1330
Glyma.01G019700.2	94	43	33	135	189	146	80	89	198	216	139	255	174	154	186	73	144	204	125	101	192	74	117	27	101	61	75	102	147	139	113	87	187	61	0	119	70	92	83	92	95	104	187	78	99	151	125	147
Glyma.01G019700.3	738	780	637	1332	1078	1487	1200	768	237	1483	1384	1615	1538	1094	1580	932	924	970	1483	1229	1141	305	1261	68	175	790	583	530	400	683	629	1106	687	150	272	618	1115	1056	567	262	1194	228	1404	932	1229	1151	980	999
Glyma.01G019800.1	2565	5836	6430	4018	5842	6079	3875	3106	8947	2227	1704	1362	2955	2438	1397	1466	2798	2023	2399	3365	1004	1409	1098	460	2006	4799	7385	2157	1265	1531	3088	2255	1448	1612	1964	815	4028	3388	5325	4198	6587	12136	5475	6466	5749	8998	6199	8911
Glyma.01G019800.2	4125	7405	8416	10566	9428	8082	8232	6325	10974	5422	2674	4750	5281	3148	4025	3662	5401	3906	5438	7265	2947	1816	2499	3395	2566	6564	10073	1717	3665	2145	6588	2904	3536	3829	3540	3777	5548	5047	6108	5952	7424	12141	11357	10390	13258	14875	11018	12562
Glyma.01G019900.1	190	202	348	268	200	199	359	158	228	287	175	171	254	258	153	138	149	205	260	282	219	53	96	4	125	195	330	120	242	9	65	156	196	141	152	197	380	273	354	339	202	294	235	272	216	276	232	213
Glyma.01G019900.2	0	64	0	0	0	0	0	0	0	0	0	0	0	0	0	0	0	0	0	0	0	0	0	0	0	0	0	0	0	0	0	0	0	0	0	0	0	0	0	0	0	0	0	0	0	0	0	0
Glyma.01G019900.3	235	217	54	63	129	49	7	126	120	0	0	141	69	86	96	63	115	9	31	132	68	143	55	74	147	123	141	75	5	116	160	59	13	72	120	74	88	141	103	73	194	129	205	151	114	62	129	101
Glyma.01G020000.1	0	0	0	0	0	0	0	0	0	0	0	4	0	0	0	0	0	0	0	0	0	0	0	0	0	0	0	0	0	0	0	0	0	0	0	0	0	0	0	0	0	0	0	0	0	0	0	0
Glyma.01G020100.1	2201	2445	1827	3767	3423	3261	4564	4519	3047	5036	3104	3275	5883	4439	3898	2367	4691	2842	6314	7696	2375	3270	1833	1247	3371	3163	1881	2236	3162	2864	3741	1820	2988	2616	2915	3248	3613	3025	2531	4465	4250	2324	4756	4565	3348	9069	5307	3592
Glyma.01G020200.1	426	689	743	353	409	417	367	451	676	551	444	580	475	462	587	379	409	499	446	598	496	513	527	241	379	594	830	557	512	472	545	532	587	618	578	638	462	630	493	598	613	601	409	451	351	480	429	389
Glyma.01G020300.1	8055	9539	8443	5043	5877	5816	4176	4379	5642	5164	5131	5446	5497	5814	5968	3709	4797	4380	5835	7101	4686	2794	3544	1005	5867	5403	8105	2936	3936	2552	3160	3510	3297	2875	5294	3369	6266	7616	8608	7770	6074	8061	6471	5401	6125	5161	6174	4814
Glyma.01G020400.1	134	166	83	107	169	160	87	112	141	286	102	223	152	163	196	154	152	206	141	207	197	147	194	8	107	157	88	129	138	125	143	184	249	96	142	132	119	154	75	61	195	36	140	168	193	182	172	146
Glyma.01G020500.1	0	32	31	11	0	21	10	30	31	24	17	46	71	61	13	5	31	14	83	23	24	77	4	134	15	88	23	94	64	29	39	35	25	107	24	44	8	42	0	43	107	37	7	32	34	42	16	18
Glyma.01G020500.2	20	23	10	17	29	0	6	9	14	23	29	14	4	19	30	8	0	3	13	25	28	65	6	12	0	35	30	7	3	86	44	46	43	37	25	19	26	4	52	9	1	11	22	23	9	0	19	34
Glyma.01G020600.1	0	0	0	0	0	0	0	0	0	0	0	0	0	0	0	0	0	0	0	0	0	0	0	0	0	0	0	0	0	0	0	0	0	0	0	0	0	0	0	3	0	0	0	0	0	0	0	0
Glyma.01G020700.1	0	0	0	0	0	0	0	0	0	0	0	0	0	0	0	0	0	0	0	0	0	0	0	0	0	0	0	0	0	0	0	0	0	0	0	0	0	0	0	0	0	0	0	0	0	0	0	0
Glyma.01G020800.1	0	28	0	0	0	0	5	5	0	8	0	8	0	4	0	14	0	53	0	0	12	0	62	0	29	0	0	0	35	0	0	19	15	16	0	5	11	44	4	11	37	7	5	0	0	0	0	0
Glyma.01G020900.1	14986	26063	21104	12530	14401	15245	11793	15645	20514	27436	22792	28712	26412	23233	34041	17479	26776	33826	30042	37198	24771	15749	38756	569	13247	24416	24761	12698	21986	16376	19209	21417	25885	10924	25248	17684	13006	17841	22537	20293	19331	20306	15362	18135	17017	17849	17767	16031
Glyma.01G021000.1	225	79	168	12	20	67	0	22	14	10	8	0	13	17	4	9	12	0	20	7	0	264	0	355	27	17	433	870	266	155	129	47	19	189	210	255	6	91	238	766	0	208	5	28	44	4	6	61
Glyma.01G021100.1	109	64	177	79	78	51	80	69	116	85	133	143	58	162	101	82	107	103	122	163	155	10	139	10	23	59	128	136	109	105	37	104	88	88	127	106	65	48	47	58	74	115	96	101	68	69	94	74
Glyma.01G021200.1	497	374	466	535	431	580	572	460	490	644	774	691	782	874	745	535	779	582	722	801	783	107	269	12	267	231	348	151	300	134	157	439	195	200	202	145	1186	539	245	470	194	457	822	562	471	721	728	538
Glyma.01G021300.1	906	686	675	537	655	589	419	406	535	762	495	650	495	459	623	535	632	526	643	694	614	456	625	158	624	675	530	485	538	447	536	450	562	396	567	557	905	839	575	600	758	667	592	704	614	688	668	507
Glyma.01G021400.1	689	115	0	138	497	62	78	0	133	0	227	0	10	139	151	15	0	0	11	0	0	176	34	58	119	0	0	0	98	67	357	29	0	0	0	0	117	0	81	16	0	59	855	0	148	126	0	19
Glyma.01G021400.2	0	0	0	1	0	0	2	0	0	0	1	179	0	0	46	0	0	0	55	0	221	0	0	0	0	0	206	368	0	0	0	55	0	342	0	0	1	0	0	0	564	0	0	0	56	0	131	0
Glyma.01G021400.3	2356	3795	3117	2152	2078	2302	1899	2469	2202	2484	1753	2467	2840	2260	2310	1743	2057	1982	2839	3000	1933	2525	1581	991	2751	3819	2792	1864	2341	2022	2387	1789	2576	1869	2385	2544	2111	4574	3202	2856	4097	2490	2267	2581	2389	2959	2809	1929
Glyma.01G021500.1	4	16	12	4	0	4	4	11	4	0	0	0	0	0	0	4	0	0	9	4	0	0	8	0	4	8	0	0	0	0	0	0	8	4	0	0	0	2	17	11	8	0	0	0	9	3	0	0
Glyma.01G021600.1	882	3953	2768	628	903	587	588	857	2149	1349	707	774	902	1304	1131	500	556	654	607	2701	768	825	306	337	726	2407	1146	640	1401	719	604	435	999	771	759	904	1033	1818	2683	2620	4424	3483	981	865	1426	1922	554	639
Glyma.01G021600.2	2475	2335	2383	1005	1206	1435	768	1415	813	788	1520	1582	1378	995	1410	743	1384	1033	1768	1270	912	1133	832	824	2036	1921	4424	1219	532	925	1573	1160	909	1225	1975	939	1359	3438	1806	1920	1974	2004	997	1618	1042	600	1231	1599
Glyma.01G021700.1	48	105	63	0	10	16	0	0	9	12	9	0	0	0	4	0	0	0	0	4	0	0	0	0	154	161	80	0	0	8	0	0	4	0	9	4	24	201	113	194	160	89	0	0	11	0	0	0
Glyma.01G021800.1	5	0	0	0	0	0	0	0	0	0	0	0	0	0	0	0	0	0	0	0	0	2	0	0	0	0	0	0	0	0	0	0	0	0	0	0	0	0	0	0	0	0	0	0	0	0	0	0
Glyma.01G021900.1	5	13	0	0	0	0	0	6	25	0	0	4	0	0	8	7	4	6	0	5	13	6	9	7	0	8	0	4	10	0	14	9	16	6	0	0	0	13	4	0	0	0	0	0	0	0	0	4
Glyma.01G022000.1	0	0	0	0	0	0	0	0	0	0	0	0	0	0	0	0	0	0	0	0	0	0	3	0	0	0	0	0	0	0	0	0	0	0	0	0	0	0	0	0	0	0	0	0	0	0	0	0
Glyma.01G022100.1	6597	6266	6462	6086	7037	8232	5179	5195	6863	7709	6808	8410	5987	7901	8302	6213	7540	5516	6235	7039	7606	4402	4300	4437	5908	6972	5924	4901	5427	4420	5662	5899	6729	5464	5914	6447	7571	6691	5044	6003	7080	4950	6832	6302	6768	6716	7106	6530
Glyma.01G022200.1	0	0	0	0	2	1	3	0	0	0	0	0	4	0	0	0	0	0	0	0	3	0	0	0	0	0	0	0	0	0	0	0	0	0	0	0	0	0	4	0	0	0	0	1	0	2	0	0
Glyma.01G022300.1	36	17	12	26	16	9	31	39	13	69	51	58	41	36	56	37	34	56	52	60	34	36	8	67	74	53	16	38	72	35	50	74	51	47	48	40	35	45	24	40	91	24	20	41	8	23	22	0
Glyma.01G022400.1	202	555	406	571	346	1073	1275	887	1062	546	415	346	909	376	399	315	539	526	850	835	289	1121	126	1667	421	671	678	1024	739	582	1491	796	743	1226	924	754	484	618	533	648	1563	446	1430	575	714	1882	546	1196
Glyma.01G022500.1	526	443	612	400	336	320	242	140	495	266	526	399	564	452	448	213	345	73	497	382	371	236	48	477	102	169	619	208	240	252	242	259	221	398	267	140	175	288	384	458	338	544	244	330	465	456	248	676
Glyma.01G022600.1	343	1188	1010	264	263	246	422	553	747	482	745	828	777	840	645	296	797	423	966	1590	616	860	464	340	181	738	1455	775	1119	870	1127	622	873	905	1114	1142	299	601	1461	1157	630	1763	311	572	319	583	371	550
Glyma.01G022700.1	1133	905	860	643	704	957	583	621	690	890	832	867	831	887	849	641	776	784	826	1180	781	336	717	31	826	999	508	357	546	430	460	663	660	265	569	588	1034	1172	816	748	1837	772	820	630	971	900	789	883
Glyma.01G022800.1	0	0	0	0	0	0	0	0	0	0	0	0	0	0	0	0	0	0	0	0	0	0	0	0	0	0	0	0	0	0	0	0	0	0	0	0	0	0	0	0	0	0	0	0	0	0	0	0
Glyma.01G022800.2	641	1150	966	554	606	493	559	465	548	437	323	514	356	479	399	257	353	319	450	579	362	267	136	82	338	431	1238	227	232	173	215	154	296	241	374	221	319	840	1137	898	688	1302	579	567	519	697	648	447
Glyma.01G022900.1	371	357	218	281	177	235	184	207	185	310	198	237	326	220	363	207	248	261	327	272	257	576	667	80	318	360	303	695	925	606	467	483	662	702	932	628	346	483	326	341	494	233	169	163	321	227	219	119
Glyma.01G023000.1	1048	2084	1643	759	737	862	668	640	889	942	1226	872	712	1038	1588	531	755	647	1269	1082	778	1103	1094	680	1134	2505	1717	899	1212	1537	1388	1158	736	746	1436	1559	934	1292	2086	1141	2509	1844	570	418	307	448	789	759
Glyma.01G023000.2	0	0	0	0	0	0	0	0	0	272	0	321	161	0	0	0	497	0	0	259	0	0	0	0	0	0	0	0	0	0	0	0	1019	0	292	0	404	0	0	214	0	0	0	0	418	0	0	0
Glyma.01G023000.3	123	0	227	0	0	0	0	0	0	99	0	259	114	135	0	153	0	290	0	134	302	183	0	0	155	0	148	138	0	0	205	0	0	291	140	0	0	225	286	192	0	130	128	161	0	108	0	0
Glyma.01G023100.1	0	0	0	0	0	0	0	0	0	0	0	0	3	4	0	0	0	0	0	4	0	0	0	0	0	0	0	0	0	0	0	0	0	0	0	0	0	0	0	0	0	4	0	0	0	0	0	0
Glyma.01G023100.2	0	0	0	0	0	0	0	0	0	0	0	0	6	0	0	0	0	0	0	0	0	0	0	0	0	0	0	0	0	0	0	0	0	0	0	0	0	0	0	0	0	0	0	0	0	0	0	0
Glyma.01G023200.1	2757	3609	2360	647	1025	720	869	1121	1269	1894	1746	1890	1833	1715	1642	1165	1557	2116	1736	2827	1551	583	1230	842	2055	3365	2661	941	1561	1250	810	1302	1519	995	2295	1498	1655	4039	3361	3464	3010	1748	903	933	757	819	861	834
Glyma.01G023200.2	96	227	199	0	0	0	122	0	0	117	205	91	72	186	105	0	0	0	311	0	0	649	0	0	260	0	0	0	0	0	0	73	0	136	0	0	0	0	0	0	0	724	0	0	99	122	0	0
Glyma.01G023200.3	87	225	469	103	0	200	131	180	209	125	122	200	246	148	385	57	332	264	159	276	79	300	146	0	252	340	239	239	114	231	516	81	116	231	190	99	129	701	200	135	862	788	104	277	224	322	141	74
Glyma.01G023300.1	1976	1829	1431	1022	1749	2154	793	3142	1257	1094	1504	1616	1423	1109	1313	1009	998	1327	1764	1795	786	643	849	169	1393	2129	1265	763	551	1073	842	1416	476	781	1189	1163	1111	1996	1983	1637	2364	4964	1028	1903	1289	838	1042	967
Glyma.01G023300.2	10326	13413	10113	5310	6401	2502	4245	3255	5947	4630	6719	5924	5249	6281	6707	3501	5432	5050	5649	9479	5400	3183	4131	172	8496	12549	10005	3414	5546	3398	3038	1721	3199	2586	5628	4142	6589	14053	11697	11545	16240	5260	5037	7527	5596	5678	6882	4832
Glyma.01G023300.3	475	748	452	148	284	233	64	1487	333	134	317	212	238	214	196	94	189	175	213	285	232	259	198	10	390	412	651	176	262	93	107	573	62	131	59	97	419	443	555	508	1146	1610	339	371	261	356	333	16
Glyma.01G023400.1	0	0	0	0	0	0	0	0	0	0	0	0	0	0	0	0	0	0	0	0	0	0	3	0	0	0	4	0	0	0	0	0	4	0	0	0	0	0	0	0	0	0	0	0	0	0	0	0
Glyma.01G023500.1	246	122	313	335	251	203	280	147	396	218	287	310	327	398	352	316	334	321	368	544	401	420	379	140	170	178	242	667	525	340	625	656	567	519	499	416	373	284	201	131	192	189	500	276	299	311	267	287
Glyma.01G023500.2	124	147	100	0	50	63	108	95	141	38	95	82	87	85	169	96	48	25	56	29	62	145	196	0	0	68	53	93	118	128	112	76	124	136	198	56	84	42	139	61	0	118	58	0	0	90	87	87
Glyma.01G023600.1	1125	1292	1335	914	1082	987	721	700	827	1034	911	959	907	923	912	625	991	884	908	1248	711	0	1312	323	614	936	1393	723	792	618	981	994	1138	741	1177	676	614	1282	1274	1227	1495	1404	1155	849	1114	861	823	852
Glyma.01G023600.2	1	1	0	0	0	2	0	0	1	0	1	1	0	0	3	0	0	0	0	0	0	966	0	0	1	1	1	0	1	0	0	1	0	0	0	0	350	0	0	2	2	0	0	0	2	2	0	1
Glyma.01G023700.1	629	497	348	407	650	538	466	431	481	515	427	550	538	553	664	263	573	402	615	650	348	368	433	165	477	535	327	390	413	520	538	403	480	444	489	432	566	771	453	486	992	331	557	408	655	489	557	400
Glyma.01G023700.2	0	0	0	0	0	0	0	0	0	0	0	0	0	0	0	0	0	0	0	0	0	0	0	0	0	0	0	0	131	0	0	0	0	0	0	0	0	0	0	0	0	0	0	0	0	0	0	0
Glyma.01G023800.1	85	143	111	72	87	75	70	62	96	118	69	156	70	98	123	91	101	96	99	79	80	78	86	35	55	57	65	86	89	116	76	78	109	85	76	81	148	89	93	109	118	61	96	93	123	72	92	73
Glyma.01G023900.1	1385	1347	998	1043	1184	941	817	929	865	1070	993	874	951	1038	1071	634	979	878	1169	1518	769	878	860	456	886	857	893	659	972	725	1250	1011	1138	1074	1031	1021	1115	1275	1102	1099	1419	868	1191	1145	1021	1151	1034	787
Glyma.01G024000.1	7235	5738	4749	10116	11138	8620	8793	9648	6352	8549	3724	7898	7634	4085	7760	5258	5245	7335	7661	5248	6075	31082	10060	6873	10040	8838	4074	14109	14709	12019	13027	10342	16440	18573	12078	11782	14067	8021	3577	7714	6613	2895	12590	9319	7313	10966	9686	5645
Glyma.01G024100.1	15	32	10	8	9	4	8	9	6	0	10	3	5	6	6	2	5	8	7	15	8	4	0	2	15	8	17	2	9	2	0	2	7	2	6	2	13	15	18	37	6	16	7	7	8	3	5	7
Glyma.01G024200.1	0	0	0	0	0	0	0	0	0	4	0	0	0	0	0	0	0	0	0	0	0	0	0	0	0	0	0	0	0	0	0	0	0	0	0	0	0	0	0	0	0	0	0	0	0	0	0	0
Glyma.01G024300.1	0	19	24	5	4	5	29	12	27	23	13	36	48	39	99	78	51	48	68	26	65	1014	225	126	5	32	26	499	401	442	373	240	407	1007	373	402	8	24	8	12	10	11	17	13	8	26	11	12
Glyma.01G024400.1	0	0	0	0	0	0	0	0	0	0	0	0	0	0	4	0	0	0	0	7	0	0	0	0	0	0	0	0	0	9	0	0	0	0	4	0	0	0	0	0	8	5	0	0	0	0	9	0
Glyma.01G024500.1	4	16	12	4	5	0	27	12	10	67	30	65	104	57	43	113	73	119	40	61	95	1470	121	43	4	28	53	199	224	174	237	93	381	554	191	327	0	24	4	8	12	11	24	9	12	29	4	0
Glyma.01G024600.1	863	1504	1711	793	769	964	712	744	921	1041	1048	1293	1077	1318	1125	903	1002	852	1099	1240	1202	869	851	497	834	1167	1473	894	834	710	845	821	1112	842	943	1072	874	1479	1794	1032	1111	1359	1031	856	1081	1096	851	990
Glyma.01G024700.1	625	764	561	517	591	563	360	459	588	527	620	647	576	649	746	417	507	397	622	656	524	374	302	175	538	672	536	349	544	372	484	383	493	474	391	595	450	639	662	537	740	454	680	532	548	603	678	528
Glyma.01G024800.1	0	0	4	0	0	0	0	0	0	0	0	0	0	0	0	0	8	8	4	0	0	74	4	298	0	0	10	120	145	99	191	30	54	190	57	61	4	0	0	0	0	0	0	0	0	0	0	0
Glyma.01G024900.1	0	0	0	0	4	0	4	0	0	0	0	0	0	0	0	4	0	4	0	0	0	0	17	0	0	0	0	0	8	5	0	3	0	0	0	0	6	0	0	0	0	0	0	4	0	0	0	0
Glyma.01G025000.1	1415	2107	1507	1062	1616	757	533	807	1120	290	498	221	154	326	193	239	240	212	186	600	203	136	49	12	875	514	1595	40	68	40	63	122	102	64	153	39	742	1332	762	876	1032	1768	1061	1558	1253	646	974	1267
Glyma.01G025100.1	27400	20280	18308	16572	18217	18640	11367	15013	11334	26855	11170	24418	18559	11217	22131	14847	14822	19458	17561	12512	17183	21216	25150	5138	33559	27500	13218	14186	17004	14061	15690	16467	23385	12383	14230	15202	36542	23483	14285	19563	25668	12946	20006	17776	18166	20726	21104	9091
Glyma.01G025200.1	556	1414	813	82	177	134	57	176	236	159	215	68	109	210	56	115	92	18	84	166	134	102	95	82	397	544	772	94	295	77	185	300	114	218	196	76	205	423	542	798	225	1270	134	95	145	55	81	181
Glyma.01G025300.1	148	84	100	109	125	201	179	78	196	373	227	377	276	261	334	221	408	363	278	277	292	164	613	60	215	173	77	192	232	201	170	459	439	190	355	168	327	179	118	150	167	49	213	140	142	230	122	101
Glyma.01G025400.1	8	8	12	8	0	8	8	0	13	11	6	36	0	23	24	31	23	11	7	30	22	4	8	0	0	4	8	12	18	8	0	20	11	14	21	0	0	0	4	19	0	0	7	0	8	0	3	0
Glyma.01G025500.1	282	164	186	398	408	216	322	218	314	377	245	297	279	297	432	295	375	273	345	341	342	760	335	701	254	272	186	603	802	668	948	747	663	1015	790	731	327	169	102	247	234	137	324	232	324	319	416	264
Glyma.01G025500.2	0	0	0	0	0	0	0	0	0	0	0	0	0	0	0	0	0	0	0	0	0	0	0	0	45	0	0	0	0	60	0	0	0	0	0	0	46	0	0	0	0	0	0	57	0	0	0	0
Glyma.01G025600.1	738	828	615	549	674	569	549	712	671	811	637	873	656	640	580	611	631	639	770	1011	583	1590	703	2077	748	545	692	1503	1374	1250	2089	1378	1558	2087	1668	1875	737	927	578	760	893	638	823	707	632	774	760	502
Glyma.01G025700.1	0	0	0	0	0	0	0	0	0	0	0	0	0	0	2	0	0	0	3	3	0	120	0	156	0	0	0	36	18	63	67	44	22	111	55	34	0	3	0	0	0	4	0	0	0	4	0	0
Glyma.01G025800.1	250	298	212	170	228	249	162	200	192	392	181	368	238	243	292	354	328	258	458	440	202	2836	425	4809	372	189	233	1987	1184	1578	2625	2520	2027	3117	2169	2175	354	385	184	240	301	284	180	243	263	258	234	257
Glyma.01G025900.1	0	0	0	0	0	0	0	0	0	0	0	0	0	0	0	0	0	0	0	0	0	0	0	0	0	0	0	4	0	0	0	0	0	0	0	0	0	0	0	0	0	0	0	0	0	0	0	0
Glyma.01G026000.1	611	585	0	688	590	615	378	619	520	650	533	782	380	627	539	497	548	731	542	646	441	682	685	1	645	482	644	368	595	396	627	684	458	414	959	567	813	930	725	634	1133	441	475	734	535	659	351	676
Glyma.01G026000.2	0	0	0	0	0	0	0	0	0	37	0	0	0	0	0	0	25	0	0	0	0	0	0	0	0	0	0	0	0	0	0	0	0	0	0	0	0	0	0	0	0	0	0	0	0	0	0	0
Glyma.01G026000.3	606	428	379	320	347	303	442	155	385	354	392	327	324	270	309	262	358	275	319	367	377	354	224	315	314	402	145	359	220	310	448	288	789	352	174	333	200	452	377	293	284	354	637	0	378	178	423	263
Glyma.01G026000.4	89	174	557	17	198	81	66	73	89	107	68	120	21	42	95	21	24	65	136	92	79	153	79	204	29	80	133	74	69	105	120	52	101	123	151	139	57	105	30	69	150	173	42	260	95	54	287	68
Glyma.01G026100.1	8197	8572	8515	5740	7022	7799	5114	5311	6675	6599	5687	8878	6761	7515	9308	5693	5679	5223	6657	6392	8311	2803	3708	1399	6473	7692	7595	4115	4487	3660	4239	4035	5077	3671	3674	5658	5899	9490	7582	6753	8603	6604	5973	6692	6686	6938	7936	6841
Glyma.01G026200.1	2524	1925	1513	2079	1993	2443	1426	1450	1497	2725	1363	2909	2264	2059	3180	1894	2083	2150	2449	1773	2528	4368	3451	2088	2232	2615	1347	4426	5322	4053	5396	3393	5446	3972	5097	5546	1662	2639	1584	1254	4147	1135	2014	1874	2152	2743	2525	1302
Glyma.01G026300.1	0	0	0	0	0	0	0	0	0	0	0	0	0	0	0	0	0	0	0	0	0	0	0	0	0	0	0	0	0	0	0	0	0	0	0	0	0	0	0	0	0	0	0	0	0	0	0	0
Glyma.01G026400.1	400	653	476	357	330	330	333	294	330	499	367	491	497	463	341	366	433	371	436	629	354	611	276	502	349	565	339	692	697	582	833	499	551	709	849	625	290	504	598	413	623	426	369	304	360	464	361	302
Glyma.01G026500.1	838	1439	1056	547	618	488	469	646	874	765	634	843	690	799	727	592	642	649	837	1131	669	1106	493	543	603	832	1266	945	880	882	955	706	1039	1106	1351	1070	592	1302	1017	757	1325	937	635	787	657	706	636	600
Glyma.01G026600.1	772	1539	777	107	188	102	88	245	253	501	313	452	270	219	339	329	284	413	263	383	368	224	408	96	431	954	782	482	499	495	391	569	669	399	744	636	242	1256	812	526	877	637	170	267	197	149	183	127
Glyma.01G026700.1	3705	6385	4613	3216	3558	3501	3953	3643	4861	5669	4984	6008	4793	5088	5254	3666	4863	4253	6290	8666	4960	6733	5971	1934	3764	5073	5401	5167	5560	5402	5133	5552	6835	4132	6897	5255	3872	4991	5040	6214	6071	6249	4220	4495	4188	4868	2955	3561
Glyma.01G026700.2	0	2	0	43	0	0	0	182	0	0	0	0	0	0	0	129	0	224	0	0	0	0	0	0	0	52	0	200	0	0	0	0	0	0	0	0	139	2	738	0	0	0	0	0	0	0	221	226
Glyma.01G026700.3	784	355	1298	118	590	336	154	410	825	616	764	817	959	905	722	567	661	923	177	116	704	2	0	0	415	172	1086	0	0	184	550	69	1	1162	264	0	896	944	15	313	333	0	129	55	400	435	1138	297
Glyma.01G026800.1	929	803	853	586	846	765	548	512	728	470	492	581	639	746	809	434	512	386	660	808	472	183	335	51	653	702	894	252	334	200	353	296	226	268	378	319	907	775	660	832	605	774	698	815	701	794	997	751
Glyma.01G026900.1	23	12	63	0	0	9	0	5	8	6	4	45	20	23	30	12	13	0	22	16	5	6	4	0	18	30	0	20	9	0	11	0	27	15	0	6	31	35	56	36	49	29	0	14	11	5	15	26
Glyma.01G027000.1	0	0	0	0	0	0	0	0	0	0	0	0	0	0	0	0	0	0	0	0	0	0	0	0	0	0	0	0	0	0	0	0	0	0	0	0	0	0	0	4	0	0	0	0	0	0	0	0
Glyma.01G027100.1	0	0	0	0	0	0	0	0	0	0	6	0	0	0	0	0	0	0	4	0	0	0	0	2	0	0	0	0	0	0	6	0	0	4	0	4	0	0	0	0	0	0	0	0	0	8	0	0
Glyma.01G027200.1	0	0	0	0	0	0	0	0	0	0	0	0	0	0	4	0	0	0	9	0	0	9	0	18	0	4	0	8	21	20	8	9	11	4	24	15	0	4	0	0	0	0	0	0	0	0	0	0
Glyma.01G027200.2	0	0	0	0	0	0	0	0	0	0	0	0	0	0	0	0	0	0	0	0	0	0	0	0	0	0	0	0	0	0	0	0	0	0	0	0	0	0	0	0	0	0	0	0	0	0	0	0
Glyma.01G027200.3	0	0	0	0	0	0	0	0	4	0	0	0	0	0	0	0	0	0	0	0	0	0	0	2	0	0	0	0	0	0	0	0	0	0	0	0	0	0	0	0	0	0	0	0	0	0	5	0
Glyma.01G027200.4	0	0	0	0	0	0	0	0	0	0	0	0	0	0	0	0	0	0	0	0	0	0	0	29	0	0	0	0	0	0	0	0	0	13	0	0	0	0	0	0	0	0	0	0	0	0	0	0
Glyma.01G027300.1	2832	3271	2347	2121	2634	2298	1778	1953	2380	3101	2593	3424	2909	2612	3320	1774	2663	2701	2777	3355	2615	2836	2815	2049	2905	3770	2293	2247	2899	2643	3211	2910	3537	2572	3160	2912	3338	3705	2288	2621	4138	1957	2411	2151	2477	2877	2275	1976
Glyma.01G027400.1	0	0	0	0	0	0	0	0	0	0	0	0	0	0	0	0	0	0	0	0	0	0	0	0	0	0	0	0	0	0	0	0	0	0	0	0	0	0	6	0	0	0	0	0	0	0	0	0
Glyma.01G027500.1	2038	2668	2025	494	530	404	478	681	551	1020	816	1060	799	971	1075	672	877	950	1026	1362	736	2169	1251	1008	2269	2709	1997	1418	1590	1404	1430	1201	1473	1629	1901	1374	1596	2099	2175	2369	1938	2300	733	585	501	686	641	328
Glyma.01G027600.1	239	171	239	80	88	111	75	88	186	162	91	88	148	134	87	47	119	84	91	161	118	57	77	8	158	160	344	64	60	66	65	40	59	51	92	66	172	189	195	227	208	316	129	206	159	123	109	164
Glyma.01G027700.1	839	858	808	739	658	708	459	583	693	658	665	891	847	749	737	723	625	446	762	761	750	429	488	336	641	557	778	483	496	469	552	518	589	566	482	632	568	934	824	702	740	731	703	706	652	841	779	645
Glyma.01G027800.1	357	396	316	347	363	384	247	251	301	253	309	314	446	345	318	255	397	217	394	336	276	83	264	35	183	317	283	108	306	139	115	251	212	94	236	196	262	300	245	258	365	304	398	405	236	411	340	375
Glyma.01G027900.1	19	8	0	0	0	0	0	0	8	53	43	30	40	23	42	15	47	11	42	40	15	0	12	0	16	56	9	0	9	0	16	7	0	19	20	4	44	8	9	44	5	0	4	4	16	0	0	4
Glyma.01G028000.1	0	0	0	0	0	0	0	0	0	4	4	0	7	0	0	0	7	0	0	0	0	0	0	0	0	0	0	0	0	0	0	0	0	7	0	6	0	0	0	0	0	0	0	0	0	0	4	0
Glyma.01G028100.1	25	436	56	21	2	194	0	13	1	3	55	11	213	314	172	18	206	17	563	186	0	53	12	344	24	28	220	128	301	33	169	30	93	203	91	103	79	66	26	81	1	32	32	0	25	181	76	5
Glyma.01G028100.2	0	0	0	0	0	0	0	0	0	0	0	0	0	0	0	0	0	0	0	0	0	0	0	0	0	0	0	0	0	0	0	0	0	0	0	0	0	0	0	0	0	0	140	0	0	0	0	0
Glyma.01G028100.3	0	0	0	0	75	0	0	112	140	0	123	60	181	57	0	0	107	0	114	328	157	786	0	0	0	143	62	0	165	217	295	0	0	0	222	0	0	205	0	362	236	87	123	0	138	223	0	0
Glyma.01G028100.4	128	0	250	272	104	101	337	200	239	636	172	316	274	188	307	290	239	330	175	413	218	249	337	0	227	308	116	615	320	458	347	366	505	704	203	685	241	169	314	16	201	228	57	287	95	224	249	398
Glyma.01G028200.1	206	220	177	83	193	173	119	109	122	157	161	154	73	122	154	162	179	183	138	174	135	0	74	0	85	214	130	19	13	40	66	95	49	0	89	57	183	220	150	33	40	72	178	0	170	145	107	80
Glyma.01G028200.2	0	0	0	0	0	0	0	0	0	0	0	0	0	0	0	0	0	0	0	0	0	0	0	0	0	0	0	0	2	0	0	0	0	0	0	0	0	0	0	0	0	0	0	0	0	0	0	0
Glyma.01G028200.3	29	0	23	0	0	0	0	0	0	0	0	0	16	0	31	19	0	0	0	0	43	0	0	0	0	0	0	0	1	0	0	0	0	0	0	0	0	10	0	26	25	0	0	106	0	0	0	0
Glyma.01G028200.4	0	7	1	64	1	60	1	0	1	0	0	9	15	3	26	25	0	0	0	4	1	25	47	8	0	7	22	0	0	0	0	43	0	23	2	7	27	3	4	66	1	0	0	36	30	0	89	0
Glyma.01G028200.5	0	0	0	0	0	0	0	0	32	0	0	0	0	0	0	0	0	0	0	0	0	0	0	0	0	0	0	0	11	0	0	0	0	0	0	0	0	0	0	0	0	0	0	0	0	0	0	0
Glyma.01G028300.1	462	630	559	452	457	568	389	304	634	665	552	513	571	513	547	263	525	449	611	752	392	430	498	101	564	522	784	291	485	399	349	351	553	320	447	475	651	606	740	585	478	697	426	412	651	665	417	611
Glyma.01G028400.1	0	0	0	0	0	0	0	0	0	0	0	0	0	0	0	0	0	0	0	0	0	0	0	0	0	0	0	0	0	0	0	0	0	0	0	0	0	0	0	0	0	0	0	0	0	0	0	0
Glyma.01G028500.1	563	1292	1125	469	665	522	421	578	964	1186	776	986	863	610	1107	1030	916	987	1049	1288	556	860	1465	174	461	748	1243	987	1359	1109	1198	788	1261	1091	1509	1400	1199	1239	935	1222	944	1246	576	715	734	686	394	608
Glyma.01G028600.1	1751	1018	892	1022	1183	1074	851	712	808	1470	1201	1520	985	1073	1529	1032	1154	1302	1311	1238	1169	376	981	25	2099	1778	522	652	819	670	621	936	766	461	684	619	2500	1738	937	1407	1466	398	1287	872	959	1082	1253	762
Glyma.01G028700.1	1970	1989	1577	2046	2140	2318	1411	1352	1720	2339	1876	1866	1727	1892	2035	1410	2258	1500	2049	2201	1394	1268	2037	309	1798	1508	1244	847	1600	1131	1786	1631	1745	1047	1523	1241	2815	2139	1785	1851	2367	1353	2184	1730	2230	2196	2024	1913
Glyma.01G028800.1	1033	1289	895	919	960	723	604	864	719	705	656	783	556	609	676	668	601	666	768	939	583	641	628	508	979	813	794	908	975	820	780	631	855	1400	688	1141	1013	933	843	1071	892	608	801	887	667	952	919	799
Glyma.01G028900.1	7023	5438	4491	8871	10418	7714	6394	8504	5580	6983	5909	7274	6547	6991	8097	5622	6445	6782	6456	6756	7037	10304	7388	12854	6293	5496	4440	13524	13730	11069	17208	10671	12272	16362	9300	13577	7857	6797	4890	6935	5645	3767	10042	10898	7010	11246	12875	4973
Glyma.01G029000.1	2462	3263	2398	1725	2270	2067	1691	1698	2087	2229	2042	2298	2073	2063	2359	1655	1927	1900	2098	2461	2025	2163	1549	1523	2052	3372	2451	1914	2132	1677	2281	1999	2111	1982	2108	2281	2422	3644	2320	2240	3650	2245	2176	2033	1828	2667	2074	1758
Glyma.01G029100.1	472	807	656	415	533	390	535	540	560	623	532	629	685	545	677	444	665	482	702	898	587	1589	837	1299	367	593	710	1504	1222	1231	1349	1008	1225	1742	1230	1339	456	648	678	584	589	753	495	663	498	737	577	422
Glyma.01G029200.1	20303	20804	20627	13456	17559	17018	13017	13592	17855	17093	14268	21375	17546	18232	23104	13773	13668	12258	16765	17327	19750	10949	9260	7220	16871	22880	20312	13133	13265	10813	12821	11647	15356	12749	10620	17420	15049	24110	18502	19455	25219	17728	14709	17006	15289	17983	19370	16197
Glyma.01G029300.1	0	0	0	0	0	0	0	0	0	0	0	0	0	28	0	0	25	0	0	0	0	0	70	0	0	0	0	31	13	0	36	98	0	24	37	0	0	0	0	0	0	0	0	0	0	0	0	0
Glyma.01G029300.2	12	10	4	8	0	0	9	0	0	24	16	12	0	4	8	14	4	14	20	8	9	30	12	0	0	0	0	9	42	14	1	7	32	0	10	26	0	10	0	0	0	0	25	0	0	0	0	0
Glyma.01G029400.1	506	427	503	394	476	353	319	348	443	325	357	446	350	454	374	412	257	253	321	405	422	129	147	103	299	368	450	207	200	208	216	226	258	183	203	315	385	486	417	379	359	383	453	355	389	469	399	389
Glyma.01G029500.1	574	734	360	1105	909	826	890	1076	802	540	474	667	962	743	836	355	677	783	909	1172	668	711	490	190	729	1049	753	511	741	641	699	618	901	655	759	724	745	891	548	611	1581	459	1267	1267	722	1206	941	902
Glyma.01G029500.2	966	460	912	265	280	323	180	201	259	272	609	262	229	341	468	156	441	447	195	378	524	185	367	441	485	1049	472	149	520	195	227	233	297	247	440	230	545	490	541	892	478	607	321	551	271	334	312	282
Glyma.01G029500.3	0	327	12	0	161	0	63	0	0	0	0	0	0	0	0	0	0	4	228	0	7	0	65	0	0	23	0	0	0	0	0	0	0	0	0	0	0	213	0	29	166	14	0	9	229	0	0	87
Glyma.01G029500.4	51	294	0	186	399	277	310	173	452	618	76	360	255	269	317	402	225	50	197	322	82	341	118	0	262	92	294	305	0	292	345	295	196	342	0	274	368	363	249	63	152	0	401	0	258	481	329	88
Glyma.01G029500.5	13	3	9	8	51	0	17	11	25	9	10	54	21	9	3	2	3	5	15	7	9	3	3	2	8	7	3	0	9	9	7	18	4	7	16	5	16	6	6	2	13	1	2	13	17	13	3	15
Glyma.01G029600.1	4024	4297	3933	3109	3711	3196	2568	2645	3574	3047	2879	3627	3300	3532	3888	2402	2899	2516	3431	3935	2997	3061	2271	1808	2849	3342	3562	3193	3447	2879	3534	2695	3429	3466	3135	3457	3102	4665	3919	3754	4456	3503	3575	3491	3459	3832	3661	3164
Glyma.01G029700.1	94	142	140	151	154	221	113	103	139	130	162	137	127	224	171	139	115	102	108	230	111	82	120	39	103	204	178	120	107	95	109	83	103	103	81	140	70	191	122	131	150	117	131	182	142	178	137	194
Glyma.01G029800.1	160	223	143	141	294	264	129	95	202	218	149	180	256	257	299	124	153	165	144	139	182	159	172	31	159	187	106	143	173	164	198	167	166	171	185	232	115	198	128	120	262	79	268	212	217	282	186	94
Glyma.01G029800.2	249	224	199	244	288	293	154	0	151	252	242	180	230	173	352	258	176	137	325	281	214	412	254	104	407	90	61	284	330	128	108	170	284	184	127	299	174	260	217	235	266	85	390	433	274	201	311	224
Glyma.01G029800.3	8214	7553	7086	7299	9196	9185	6356	6777	7957	9693	8320	10629	9703	9817	13193	6949	7682	7825	8887	9692	10575	8141	8089	5163	8299	8461	5830	9367	9682	9019	10406	7514	11284	8826	7920	12794	7897	9063	6161	7134	8629	4814	8010	7760	7517	8921	10504	7174
Glyma.01G029800.4	77	109	125	98	174	159	78	74	128	170	114	95	195	109	229	56	112	128	129	157	175	137	126	77	124	161	119	164	114	120	169	124	166	141	157	187	105	142	104	120	157	104	186	138	137	97	155	93
Glyma.01G029900.1	0	0	0	0	0	0	0	0	0	0	0	0	0	0	0	0	0	0	0	0	0	0	0	0	0	0	0	0	0	0	0	0	0	0	0	0	0	0	0	0	0	0	0	0	0	0	0	0
Glyma.01G029900.2	0	0	0	0	0	3	0	2	6	0	0	0	0	5	0	0	0	5	0	0	0	0	5	0	0	10	0	0	0	0	0	0	0	0	0	0	6	0	0	0	0	0	0	0	0	0	0	0
Glyma.01G029900.3	19	24	40	27	26	50	38	14	39	4	26	20	18	15	36	12	11	25	13	47	20	8	5	0	0	21	54	0	11	8	17	37	4	11	0	21	5	38	19	7	8	13	59	30	28	30	25	39
Glyma.01G030000.1	382	390	406	526	509	662	397	381	570	513	432	539	399	441	428	312	564	387	486	606	388	239	328	142	254	393	250	214	365	347	291	301	412	283	224	298	493	266	363	355	334	259	412	432	590	632	553	490
Glyma.01G030100.1	0	0	0	0	0	0	0	0	0	0	0	0	6	12	0	0	0	0	0	0	0	0	0	0	0	0	5	6	5	0	0	0	0	0	6	0	0	0	0	0	0	0	0	5	0	0	0	0
Glyma.01G030200.1	0	0	0	5	0	23	8	13	4	0	0	0	0	0	12	0	0	0	4	0	0	6	0	0	0	5	0	17	12	8	10	5	32	9	12	13	4	0	5	5	8	0	4	4	18	0	0	5
Glyma.01G030300.1	682	1301	975	283	279	172	537	466	137	362	282	327	368	249	254	279	320	282	361	580	213	1651	266	1725	345	987	910	922	681	649	967	800	834	2323	968	655	434	1002	971	894	765	797	298	347	190	485	372	108
Glyma.01G030400.1	595	769	526	328	367	274	496	380	457	790	590	669	675	656	576	515	648	546	375	922	541	1246	971	1906	338	492	579	865	963	843	1059	1397	1136	1079	1222	792	619	461	454	525	508	460	427	315	419	610	412	384
Glyma.01G030400.2	164	105	5	94	18	89	16	76	132	20	10	60	10	22	79	117	148	87	396	119	60	224	6	156	0	54	57	124	33	142	246	140	296	50	282	238	18	123	5	10	53	86	153	292	6	6	134	45
Glyma.01G030400.3	4	1	0	2	3	0	3	0	2	5	9	6	9	2	4	8	9	7	35	3	1	4	8	7	11	0	4	14	46	7	3	15	12	2	12	9	10	2	9	0	0	5	4	10	0	6	26	0
Glyma.01G030500.1	0	18	0	0	0	6	0	0	0	0	0	0	0	37	0	0	0	0	0	0	67	0	0	0	0	0	0	0	0	0	0	0	0	0	0	0	0	22	20	20	0	0	8	34	0	0	21	0
Glyma.01G030500.2	12	0	0	4	0	0	13	4	0	0	1	0	0	0	0	0	0	0	0	0	0	11	0	0	0	5	0	0	0	0	0	0	0	0	0	5	0	0	0	0	5	18	0	0	3	0	0	10
Glyma.01G030500.3	0	0	0	0	0	0	0	0	0	0	0	0	0	0	0	0	0	0	0	0	0	0	0	0	0	0	0	0	0	0	0	0	0	0	0	0	0	0	0	0	0	0	0	0	0	0	0	0
Glyma.01G030500.4	5	0	0	5	0	0	20	12	55	37	71	59	86	83	168	50	90	120	96	124	89	233	472	406	0	27	47	369	438	350	338	244	271	355	412	226	22	0	0	0	24	19	0	0	30	20	0	28
Glyma.01G030600.1	2203	2689	2415	2428	2892	2831	2059	2119	2628	2906	2656	3308	2600	3002	3835	2428	2367	2190	2894	2874	3112	2068	1847	1070	1796	2503	2582	2213	2565	2100	2542	1977	2635	2232	2007	2763	2114	3531	2603	2052	3323	1914	2791	2619	2461	2726	3070	2240
Glyma.01G030700.1	31	14	26	20	34	25	5	14	15	10	23	22	32	14	18	9	16	14	22	24	35	19	5	2	39	13	17	15	10	21	16	28	29	21	10	24	13	53	13	23	33	15	10	10	13	25	18	23
Glyma.01G030800.1	3795	4329	3754	2561	3384	2929	2304	2307	3108	3143	2614	3119	2944	3190	3882	2485	2613	2433	2948	2905	3318	2138	1788	1341	3307	4589	3855	2204	2764	2088	2458	2047	2417	2245	2335	2904	2916	5106	3634	2820	5433	3118	3068	2839	2831	2986	3020	2648
Glyma.01G030800.2	158	336	341	230	210	496	184	390	371	531	266	435	302	250	439	283	265	373	305	309	490	224	359	144	300	166	233	235	190	394	337	343	542	236	352	471	198	450	314	296	474	243	483	357	330	466	278	286
Glyma.01G030900.1	29	2362	2474	0	3385	3130	2816	0	0	0	0	0	5046	2785	5568	0	4289	0	0	0	2137	967	4508	0	0	4709	0	2738	5616	0	0	4008	0	0	5387	4582	4245	3570	2640	2861	0	2229	3865	2482	0	2777	3476	0
Glyma.01G030900.2	2648	845	439	3610	188	332	198	2206	3079	5546	3696	5033	505	1447	284	2797	694	3483	5242	4870	1793	3316	527	904	4480	880	2643	1821	1146	5105	4088	516	4805	4444	311	784	357	317	444	231	5389	599	151	266	3159	815	610	2929
Glyma.01G031000.1	0	0	0	0	0	0	0	0	0	0	0	0	0	0	0	0	0	0	0	0	0	0	0	0	0	0	0	0	0	0	0	0	0	0	0	0	0	0	0	0	0	0	0	0	0	0	0	0
Glyma.01G031100.1	0	0	0	0	0	0	0	0	0	0	0	0	0	0	0	0	0	0	0	0	0	0	0	0	0	0	0	0	0	0	0	0	0	0	0	0	0	0	0	0	0	0	0	0	0	0	0	0
Glyma.01G031200.1	7	6	5	12	5	13	4	8	2	11	13	11	3	6	12	7	4	15	15	7	5	12	4	11	8	14	4	10	16	4	4	10	4	5	5	12	5	8	5	20	25	12	4	6	5	9	5	5
Glyma.01G031200.2	221	236	257	180	159	215	162	95	181	183	115	207	146	204	167	136	149	89	126	211	205	137	127	65	195	201	188	153	131	117	166	133	234	109	127	171	146	335	285	140	261	174	163	138	151	121	179	187
Glyma.01G031300.1	450	294	434	497	382	686	784	314	564	761	987	1024	912	1317	890	723	885	705	904	1174	933	112	347	30	224	255	299	219	333	145	147	615	201	244	164	183	1761	498	240	573	141	385	789	422	455	768	608	537
Glyma.01G031400.1	2884	6058	2181	3095	2582	2603	2476	2478	2213	4208	2112	2134	3936	2804	2109	1272	3431	1675	3298	3381	2885	1914	2095	0	2571	2460	2427	2602	2437	2399	3214	3233	2483	3806	2296	2253	2444	6759	2704	1945	6178	2504	2400	3420	2151	4740	4664	2545
Glyma.01G031400.2	2340	347	864	328	1236	513	0	0	1619	272	0	0	310	1235	1564	460	82	1073	733	1297	0	0	0	0	0	599	2566	0	564	223	0	153	1101	88	1553	1559	544	310	0	0	365	823	1506	0	1189	257	139	436
Glyma.01G031400.3	3780	4118	10236	2245	2473	3438	2212	2406	3504	1048	2882	2913	1610	1504	2007	2163	1599	2207	2066	4165	1771	3552	2444	3037	2909	3586	6094	1852	2877	1339	2435	1385	3324	529	2525	3316	3979	3634	7941	6593	4260	7135	2834	2458	4017	1508	842	2818
Glyma.01G031400.4	0	289	0	0	0	0	48	0	0	234	0	71	216	0	0	0	282	0	242	0	204	0	0	0	0	420	0	0	0	1003	243	375	0	639	0	0	0	99	49	0	394	0	0	45	0	345	155	536
Glyma.01G031500.1	1491	1870	1314	2185	2382	2186	3647	2830	2441	4422	2945	3861	4444	3720	3708	2664	3497	3682	4286	4931	2623	12661	4411	20068	1787	1390	2091	10964	12492	10610	15343	10764	10231	13361	8972	11580	3184	2804	1302	3178	1539	1919	3641	2464	2655	5126	2437	2181
Glyma.01G031500.2	0	92	62	92	148	142	160	75	0	191	9	185	223	132	133	144	883	163	245	248	141	557	209	839	1	81	99	455	385	529	507	523	563	328	1816	351	107	0	153	99	143	5	218	146	185	228	101	3
Glyma.01G031600.1	0	0	0	0	0	0	0	0	0	0	0	0	0	0	0	0	0	0	0	0	0	0	0	0	0	0	0	0	0	0	0	0	0	0	0	0	0	0	0	0	0	0	0	0	0	0	0	0
Glyma.01G031700.1	6540	6218	6054	8232	9578	8669	7451	7432	8425	6297	5809	5266	7047	6948	6803	3888	6081	3808	6739	8798	4645	1858	2021	1291	7119	7044	7001	3065	4182	2943	2839	2545	2784	3446	3079	4164	6970	6691	6251	7978	6976	6120	8914	9654	7637	10653	12134	8293
Glyma.01G031800.1	252	574	568	364	249	259	403	405	400	725	524	558	824	505	440	246	778	419	766	1237	270	318	131	225	416	236	798	145	152	241	488	277	250	246	324	281	532	308	461	859	135	541	316	560	241	712	287	343
Glyma.01G031800.2	16	23	20	0	23	49	40	56	120	84	38	8	179	4	13	190	13	11	235	139	29	12	42	14	5	14	92	4	112	65	58	34	0	15	102	2	4	10	12	21	152	256	44	26	5	114	116	22
Glyma.01G031900.1	1324	1651	1010	956	880	822	1070	959	1225	2732	1222	1729	2500	1351	2112	1414	1914	1777	2986	2557	1456	5467	3034	3841	2481	2060	1536	3971	4644	4302	4994	4618	4768	5301	5922	4387	1998	1630	870	2210	4278	1478	1243	1388	746	1785	1240	988
Glyma.01G032000.1	942	708	760	1465	1808	1990	1073	925	1421	1955	1625	1901	2014	1970	2465	1192	2253	1579	2349	1786	1949	441	2668	36	900	834	445	757	1195	846	758	1715	1212	364	719	851	1622	594	590	602	1081	556	1425	1417	1951	1662	1479	1645
Glyma.01G032100.1	3291	2806	1926	3001	3110	2972	2564	2313	2265	2952	2724	3018	3201	2703	3475	2112	2952	2545	3319	3378	2550	2302	3022	946	3358	2565	1767	2338	2980	2245	3023	2580	2946	2276	2821	2460	3547	3394	2491	2887	3424	1740	3392	2702	2896	3166	3491	2118
Glyma.01G032200.1	130	94	144	87	124	108	82	76	145	206	131	187	110	131	197	102	151	143	147	188	167	82	142	4	137	149	94	86	139	137	92	183	139	43	139	92	160	199	114	94	225	78	88	158	148	95	134	116
Glyma.01G032300.1	177	304	246	119	176	171	141	188	112	556	203	417	311	357	266	361	389	363	313	489	264	1527	545	874	160	359	170	893	1277	834	1581	771	1454	1239	801	1146	185	325	208	192	301	143	310	155	161	207	124	114
Glyma.01G032400.1	27	64	18	46	24	59	42	44	24	122	27	12	92	62	58	73	0	109	110	98	19	257	59	48	52	60	11	169	219	123	207	248	324	316	231	147	120	50	38	26	100	5	90	17	66	48	68	33
Glyma.01G032400.2	40	0	0	0	0	0	16	0	0	0	0	72	0	0	0	0	118	0	0	0	11	0	78	48	0	0	0	85	102	0	156	0	0	0	0	0	0	49	0	0	0	0	0	0	0	0	0	0
Glyma.01G032500.1	8938	8568	7751	7065	7793	7948	5940	5701	6300	6928	6870	7949	8012	8566	8781	5062	6522	5287	7670	7487	7003	3555	4661	1489	6876	6826	7332	4026	5348	3924	4889	4392	5315	4276	4493	5296	6986	10706	8363	7583	10471	6945	7932	7258	7450	8400	8618	6672
Glyma.01G032600.1	1577	1645	1852	1830	2299	2903	1565	1307	2258	2367	2296	2611	2257	2987	3977	1865	2495	2082	2213	3351	2933	1475	2679	269	1011	1389	1485	2065	2482	1691	1588	3332	3042	1842	3101	2048	1916	2154	1005	1258	1703	1350	2439	2424	2616	1885	2610	2076
Glyma.01G032700.1	2	5	0	5	0	0	0	0	0	0	0	0	3	0	0	3	0	2	0	3	0	0	0	0	2	0	3	0	5	0	0	5	0	0	0	3	0	6	6	0	5	0	0	0	4	0	0	6
Glyma.01G032800.1	28	16	48	28	36	51	21	4	35	37	39	22	19	11	37	51	39	29	24	12	14	23	105	0	10	25	3	4	20	7	0	79	21	8	16	0	48	30	18	18	0	6	37	31	24	52	23	44
Glyma.01G032900.1	524	490	277	377	524	320	239	204	223	417	449	289	375	338	360	242	433	317	503	412	219	360	414	92	162	197	154	482	501	480	429	409	381	451	656	403	549	583	329	167	308	171	497	206	420	213	228	102
Glyma.01G033000.1	422	395	398	330	449	300	49	147	181	398	439	429	245	230	289	236	380	276	276	303	337	493	406	267	131	139	156	689	532	538	554	363	599	556	660	594	404	510	396	97	313	132	429	239	363	152	193	80
Glyma.01G033100.1	0	0	0	0	0	0	0	0	0	0	0	0	0	0	0	0	0	0	0	0	0	0	0	0	0	0	0	0	0	0	0	0	0	0	0	0	0	0	0	0	0	0	0	0	0	0	0	0
Glyma.01G033200.1	92	81	84	79	43	55	49	44	47	108	88	179	76	99	68	120	133	214	90	69	80	1235	525	1315	38	17	47	145	122	108	1299	792	1000	303	190	61	48	50	75	44	43	41	46	58	84	42	63	30
Glyma.01G033300.1	622	711	405	432	434	336	7	0	6	1175	769	1196	19	6	17	687	1256	1303	34	12	6	3284	2027	1459	13	23	0	6	26	14	4225	2465	2811	668	22	10	762	661	461	5	9	0	780	22	428	8	14	12
Glyma.01G033400.1	52	140	72	26	61	35	0	0	0	208	153	196	0	0	0	141	149	219	0	0	0	693	276	845	0	0	0	7	0	17	737	357	778	93	0	5	58	90	74	0	0	0	65	0	29	0	6	0
Glyma.01G033500.1	0	0	0	0	0	0	0	0	0	0	4	0	5	7	0	0	0	0	4	8	0	0	0	0	0	0	0	6	12	21	0	0	8	8	0	46	0	4	0	0	0	0	0	0	0	0	0	0
Glyma.01G033600.1	0	0	0	0	0	0	0	0	0	0	0	0	0	0	0	0	0	0	0	0	0	0	0	0	0	0	0	0	0	0	0	0	0	0	0	0	0	0	0	0	0	0	0	0	0	0	0	0
Glyma.01G033700.1	449	254	453	730	792	730	804	895	768	774	488	664	545	641	846	460	719	453	679	919	623	239	447	8	654	348	400	267	387	338	173	433	418	212	361	354	789	219	315	744	326	450	850	1152	747	1022	1158	770
Glyma.01G033800.1	531	896	834	889	1128	1228	1248	1003	1530	2347	2137	1910	1990	2164	1966	1351	2516	1613	2365	3274	1194	1139	1492	171	1079	612	1011	762	1113	1284	953	906	1213	548	965	1464	1340	833	827	1288	616	769	1084	1389	1297	1901	1366	1486
Glyma.01G033900.1	464	522	638	466	438	455	603	515	624	532	525	705	537	561	729	489	533	778	620	729	618	173	429	39	290	276	393	335	409	396	320	519	528	247	516	404	578	478	387	320	251	471	650	541	642	582	564	568
Glyma.01G034000.1	4163	3900	4620	6665	7957	9441	9091	5506	9882	11951	8206	12114	8159	9570	12560	9604	9861	10047	11015	8185	12007	3299	7348	270	9275	6020	5603	2441	3617	3617	3621	7763	6384	2235	5551	2937	10640	4535	4023	6101	3567	3227	11005	8246	8695	8842	10778	7922
Glyma.01G034100.1	93	47	0	126	0	118	155	7	78	0	160	138	187	152	176	96	195	166	366	198	346	3	227	0	84	125	33	110	261	257	142	175	0	128	199	169	197	0	66	100	0	119	135	170	0	285	239	4
Glyma.01G034100.2	6	27	124	1	136	11	0	80	2	193	1	0	150	2	68	0	2	3	1	3	4	70	5	9	49	3	159	3	1	1	4	3	90	0	13	8	2	102	5	2	123	0	0	2	49	5	3	93
Glyma.01G034100.3	0	25	0	0	0	0	0	36	0	0	0	0	0	0	43	0	0	0	0	0	0	14	0	0	0	0	0	0	0	0	0	0	0	0	0	0	0	0	0	0	0	0	0	0	41	0	0	15
Glyma.01G034100.4	0	26	0	0	0	0	0	0	115	0	0	0	0	69	44	0	30	49	0	138	0	7	0	0	0	0	0	63	87	0	0	0	0	0	91	193	0	0	74	84	0	56	0	53	15	0	0	0
Glyma.01G034200.1	30	17	31	0	51	0	6	47	53	0	0	41	58	47	44	45	67	38	37	46	34	16	0	0	51	82	40	40	47	25	9	52	13	26	131	56	37	42	17	25	63	35	39	123	45	9	31	63
Glyma.01G034200.2	0	26	0	35	0	31	57	0	31	38	22	0	0	61	68	0	0	0	36	142	72	0	50	0	0	30	0	66	45	82	44	0	37	35	0	0	0	0	0	0	83	0	0	0	0	96	34	0
Glyma.01G034300.1	1118	1231	735	676	721	728	395	513	691	810	547	760	862	713	944	633	778	631	833	896	673	760	779	387	1234	975	657	695	1107	793	883	677	946	679	910	1075	831	1083	920	794	1259	597	711	725	671	779	774	521
Glyma.01G034300.2	0	0	0	0	0	0	0	0	0	23	0	0	109	0	0	0	0	0	0	0	90	0	0	0	0	75	64	69	99	127	0	0	0	82	36	98	0	0	0	0	129	0	0	0	0	82	0	0
Glyma.01G034400.1	36	51	29	27	22	21	8	13	16	42	30	36	21	27	49	54	61	88	23	54	27	37	60	0	4	12	0	25	44	53	44	152	90	29	72	57	35	27	16	12	19	0	14	0	28	0	6	0
Glyma.01G034500.1	18	14	2	0	0	0	0	0	0	0	0	0	0	0	0	0	0	10	0	0	0	0	0	0	0	0	0	0	0	0	0	0	0	0	0	0	0	0	6	0	0	0	0	0	2	0	0	0
Glyma.01G034500.2	0	7	3	0	4	15	0	0	0	0	4	16	0	3	0	3	0	1	0	0	0	0	0	0	0	0	0	0	0	0	0	0	0	0	0	0	0	0	7	0	0	0	0	0	6	0	0	0
Glyma.01G034600.1	174	264	259	204	149	207	199	270	373	102	187	125	259	337	159	110	151	55	220	303	130	73	11	73	249	450	546	58	72	64	93	24	79	104	81	121	121	278	387	613	288	474	191	274	208	423	242	255
Glyma.01G034700.1	0	0	0	0	0	0	4	0	0	0	0	0	0	4	0	0	0	0	0	0	16	0	4	0	0	0	0	0	0	0	0	0	0	4	0	0	0	0	0	0	0	0	0	0	0	0	0	0
Glyma.01G034800.1	0	0	0	0	0	0	0	0	0	0	0	0	0	0	0	0	0	0	0	0	0	0	0	0	0	0	0	8	0	0	0	0	0	0	0	0	0	0	0	0	0	0	0	0	0	0	0	0
Glyma.01G034900.1	682	366	309	509	450	359	508	303	386	694	614	622	439	903	867	560	755	631	642	823	940	133	836	11	599	359	290	235	489	308	192	657	488	157	530	220	1168	337	210	593	126	248	542	540	472	441	589	402
Glyma.01G035000.1	0	5	0	0	0	0	0	0	0	0	0	0	0	0	54	40	0	0	0	0	0	0	0	0	7	0	0	0	0	0	0	0	0	0	0	0	0	0	0	13	0	0	0	0	28	27	0	0
Glyma.01G035000.2	0	19	0	0	0	0	0	0	0	0	0	0	0	0	0	0	0	0	0	0	0	0	0	0	0	0	0	0	0	0	0	0	0	0	0	0	0	0	0	0	0	8	0	0	0	0	0	0
Glyma.01G035000.3	63	0	15	38	0	19	43	14	26	12	44	36	52	44	0	14	36	33	47	88	48	0	52	0	16	12	40	18	27	30	22	0	34	16	45	14	49	46	33	18	11	0	73	19	0	0	27	50
Glyma.01G035000.4	0	0	0	0	0	0	0	0	0	0	0	0	0	0	0	0	0	0	0	0	0	0	0	0	0	0	0	0	0	0	0	0	0	0	0	0	0	0	0	0	0	0	0	0	0	0	0	0
Glyma.01G035000.5	0	0	29	0	24	0	0	0	0	0	0	0	0	0	0	8	0	0	0	0	0	0	0	0	0	0	0	0	0	0	0	62	0	0	0	0	0	0	0	0	0	11	0	0	12	6	0	0
Glyma.01G035100.1	2145	1819	1407	1261	384	1710	573	905	1181	2279	2124	1750	1443	1330	2086	1405	1876	2014	1452	1281	1575	1149	2965	348	2141	1451	928	1053	1418	1116	1170	1560	1818	751	1458	1323	2610	1640	1250	1129	1525	1015	1177	944	1588	1054	1219	855
Glyma.01G035100.2	0	0	0	0	0	0	0	0	0	0	0	729	0	294	0	0	0	0	0	0	0	0	0	0	0	0	0	0	0	0	0	0	0	0	0	0	0	0	0	0	0	0	0	0	0	0	0	0
Glyma.01G035100.3	0	0	0	0	0	0	0	0	0	0	0	0	0	0	0	0	0	0	0	0	0	0	0	0	0	0	0	0	0	0	0	0	0	0	0	0	0	0	0	0	0	0	0	0	0	0	0	0
Glyma.01G035100.4	0	0	0	0	0	0	0	0	0	0	0	0	0	0	0	0	0	0	500	260	0	0	0	0	0	0	0	0	25	0	0	0	0	0	0	0	0	0	0	0	45	0	0	0	0	0	0	0
Glyma.01G035100.5	0	0	0	0	0	0	0	0	0	0	0	0	0	0	0	0	0	0	0	0	0	0	0	0	0	0	0	0	0	0	0	0	0	0	0	0	0	0	0	0	0	0	0	0	0	0	0	0
Glyma.01G035100.6	140	7	5	20	1255	20	13	15	11	253	8	190	258	99	254	246	241	30	234	106	108	16	20	3	43	23	13	23	15	11	5	8	34	11	15	115	28	7	7	223	17	2	2	15	175	19	96	31
Glyma.01G035200.1	0	0	0	0	0	0	0	0	0	0	0	7	3	0	0	0	0	0	0	4	0	0	4	0	0	4	0	0	0	0	0	0	0	0	0	0	0	0	0	0	0	0	0	0	0	0	4	0
Glyma.01G035300.1	376	1098	698	123	156	126	110	147	175	296	160	157	151	149	149	121	227	138	141	343	101	144	125	157	388	805	565	157	145	195	219	204	159	222	347	207	355	937	595	365	744	648	151	175	98	160	167	95
Glyma.01G035400.1	16	53	43	19	58	42	25	35	35	55	45	54	71	39	46	61	39	34	52	56	43	8	29	6	30	73	28	31	23	36	11	39	40	16	37	11	30	60	28	54	110	17	45	57	37	70	59	24
Glyma.01G035500.1	96	100	83	107	97	140	165	177	294	150	106	155	172	188	328	160	176	207	188	231	332	69	145	1	172	223	132	146	166	141	51	178	91	152	134	125	120	142	63	154	156	94	154	194	111	237	207	139
Glyma.01G035600.1	412	383	265	620	596	530	916	747	969	568	589	687	843	995	1413	705	737	927	1200	1210	1219	199	647	8	897	1187	530	438	771	530	271	678	322	602	736	520	567	609	289	918	795	419	649	924	423	1000	1218	824
Glyma.01G035700.1	1157	1144	1257	1457	1578	2412	2018	1483	2790	1319	1338	1328	2088	2769	4220	1062	1036	987	2816	2782	3262	217	672	18	1829	1754	1625	676	1188	697	265	823	451	595	1223	864	1161	1018	1193	2220	1152	997	1447	2413	2187	2376	3069	3058
Glyma.01G035800.1	36	9	14	12	4	4	40	61	23	19	4	25	78	27	47	4	10	34	100	84	40	108	12	61	65	73	93	81	114	71	86	23	58	133	130	76	37	72	32	71	76	73	31	54	14	41	30	60
Glyma.01G035900.1	0	0	4	0	0	0	75	41	47	0	0	0	63	57	73	0	0	0	54	74	39	0	4	0	52	60	76	122	90	97	0	0	0	153	107	164	0	0	0	68	100	78	0	39	0	48	55	33
Glyma.01G036000.1	99	51	34	180	211	110	202	241	50	197	200	392	258	428	354	345	266	388	317	281	368	3100	1086	20847	79	324	56	7408	5655	6314	5330	3347	2585	13887	4109	4672	188	371	55	246	476	32	109	447	99	416	643	64
Glyma.01G036100.1	4	0	4	0	0	0	0	0	7	4	0	16	6	0	0	0	4	0	6	0	4	18	6	4	13	4	0	0	14	13	4	11	0	18	6	0	0	5	0	4	0	7	0	0	4	0	20	0
Glyma.01G036200.1	925	1417	1194	804	844	1026	485	426	725	473	806	772	431	607	497	626	672	523	436	700	452	229	411	0	482	509	708	209	314	191	581	538	478	0	377	125	654	974	1260	597	550	745	757	593	964	668	594	679
Glyma.01G036200.2	8	11	8	0	15	20	2	4	0	68	26	6	9	0	5	10	14	0	0	7	0	4	0	231	13	0	0	0	0	0	1	17	24	248	15	0	0	0	26	0	18	21	0	31	12	8	9	0
Glyma.01G036200.3	0	0	0	0	0	0	0	0	0	73	0	0	0	0	0	0	0	0	0	0	0	0	0	0	0	0	110	0	0	0	0	0	0	0	0	0	0	0	0	0	0	0	103	0	0	0	0	0
Glyma.01G036200.4	0	0	15	3	0	1	0	0	0	0	0	0	37	0	0	0	0	0	3	0	0	337	1	8	0	0	0	14	0	2	0	4	4	5	0	137	0	4	1	4	0	0	1	12	0	0	7	0
Glyma.01G036300.1	0	0	0	0	0	12	0	0	23	4	0	16	0	10	4	8	12	8	9	24	49	15	0	28	4	4	12	0	0	0	31	11	0	20	0	0	9	0	8	0	0	0	0	0	0	4	0	27
Glyma.01G036400.1	0	0	0	0	0	0	0	0	0	0	0	0	0	0	0	0	0	0	0	0	0	0	0	8	0	0	0	0	0	0	0	0	0	0	0	0	0	0	0	0	0	0	0	0	0	0	0	0
Glyma.01G036500.1	1217	763	849	1042	699	1245	798	774	657	1601	756	1186	1158	956	1247	887	1066	916	1394	1121	840	1520	1377	707	1526	984	596	1445	924	1288	1182	1206	1418	1250	1365	1379	1359	1087	750	1024	1247	648	998	991	899	1074	1073	702
Glyma.01G036500.2	97	155	293	0	190	65	156	71	169	119	116	150	285	167	117	190	163	65	207	219	97	312	120	80	92	142	124	136	310	140	88	155	175	174	216	260	279	88	163	150	238	177	216	70	180	231	168	127
Glyma.01G036500.3	282	400	90	346	307	108	278	247	297	366	411	580	456	411	571	223	294	431	474	455	513	160	196	229	302	527	339	246	551	292	652	396	672	750	451	543	91	373	239	184	408	161	345	523	348	365	249	407
Glyma.01G036600.1	8	41	48	248	156	141	493	610	86	172	118	194	238	183	107	205	261	436	250	468	201	2040	68	5983	20	32	70	2787	2726	2533	2121	903	1117	6608	1972	2351	41	70	44	32	117	38	275	588	168	662	536	76
Glyma.01G036700.1	1604	1517	1273	1254	1317	1313	1350	1466	1446	1392	1227	1392	1391	1715	1629	770	1170	1088	1800	1758	1596	1420	973	1131	1588	1813	1467	1461	1729	1381	1543	1140	1212	1679	1651	1827	1172	1837	1540	1530	1673	1379	1587	1660	1273	2047	1674	1321
Glyma.01G036700.2	52	5	1	48	42	106	6	4	0	41	39	22	59	0	48	46	6	15	5	4	34	5	2	9	0	18	4	2	94	39	3	0	85	9	2	1	31	20	58	72	54	4	6	78	8	2	2	5
Glyma.01G036700.3	0	65	48	0	0	0	0	0	0	0	0	0	0	0	0	0	0	0	0	0	0	0	0	0	0	0	0	0	0	0	0	51	0	0	28	0	0	54	0	0	0	0	0	0	0	0	0	0
Glyma.01G036800.1	64	58	39	55	40	59	62	27	34	75	75	80	60	85	37	93	126	87	60	101	23	673	137	553	50	21	32	247	285	223	342	294	416	516	195	253	88	85	56	44	80	20	78	35	52	76	41	46
Glyma.01G036900.1	674	587	364	1054	1146	933	716	1046	230	1090	285	1228	537	529	368	2407	536	1314	454	518	653	22290	3619	23757	691	1005	341	9688	8587	9897	18267	10299	15429	18686	9366	9014	767	849	603	426	885	224	2326	869	400	612	987	192
Glyma.01G037000.1	0	0	0	3	0	0	0	0	0	0	0	0	0	0	0	0	0	0	0	0	0	0	0	0	0	0	0	0	0	0	12	0	0	1	0	2	0	0	0	0	0	0	0	0	0	0	0	0
Glyma.01G037100.1	0	0	0	0	3	0	0	0	0	0	0	0	0	0	0	0	0	0	0	0	0	1	0	0	0	0	0	0	0	0	0	0	0	0	0	0	0	0	0	0	0	0	0	0	0	0	0	0
Glyma.01G037200.1	168	230	135	860	849	207	1319	1379	153	422	336	446	560	338	178	423	465	886	547	672	418	3630	306	3897	118	517	100	2555	2885	2352	3925	1456	2346	4121	1859	2693	180	369	316	137	426	106	1486	1482	393	2161	1411	160
Glyma.01G037300.1	3564	3560	2745	2693	2887	2646	2468	2895	2842	3803	2788	3112	3356	3003	2771	2304	3460	2635	3452	4369	2220	3215	3016	1847	3762	3441	2480	3026	3958	3103	3942	3194	3644	3314	4040	3423	4411	3778	2856	3859	3674	2520	3341	3166	2919	3955	2975	2483
Glyma.01G037400.1	547	878	697	226	358	341	235	289	470	338	337	298	348	341	298	275	308	196	336	394	234	288	203	300	289	628	745	275	357	377	387	314	371	320	418	321	340	754	574	593	818	525	264	418	333	339	257	345
Glyma.01G037500.1	492	529	69	102	107	173	27	93	62	95	40	91	55	51	144	74	45	63	58	86	116	36	26	11	454	945	58	71	119	93	97	60	101	69	125	110	240	479	219	126	218	49	124	112	188	50	109	64
Glyma.01G037600.1	32	71	44	87	86	92	47	51	132	56	45	36	132	72	86	54	74	78	84	122	77	282	90	442	66	131	60	192	214	128	535	238	245	284	290	195	84	109	68	146	177	74	149	52	65	199	39	72
Glyma.01G037700.1	63	82	0	0	0	0	0	48	0	55	39	65	0	0	0	0	0	0	7	0	0	63	0	0	0	0	0	0	0	0	69	0	0	0	0	17	0	0	0	0	39	0	0	0	0	0	0	0
Glyma.01G037700.2	399	805	560	166	412	0	246	90	0	80	130	4	0	162	146	109	591	224	1	84	276	6	406	0	396	119	215	143	176	261	90	393	92	356	65	0	229	75	951	133	90	478	210	90	0	54	367	110
Glyma.01G037700.3	0	19	0	0	0	0	0	0	0	92	0	2	0	0	0	0	17	0	0	0	0	84	0	0	0	195	0	0	0	0	147	0	95	0	70	0	0	100	0	0	2	0	0	0	0	1	0	4
Glyma.01G037700.4	51	32	0	0	0	0	0	40	0	53	30	0	0	35	0	27	0	0	0	99	0	0	0	0	0	0	0	0	0	42	62	0	0	23	0	0	0	0	0	51	64	0	0	110	0	0	0	56
Glyma.01G037700.5	175	127	148	18	9	0	0	78	0	75	111	100	0	4	225	2	164	291	1	20	5	73	4	0	21	115	8	4	205	3	88	2	67	4	63	0	240	101	29	12	654	16	7	5	0	168	0	1
Glyma.01G037700.6	83	85	22	50	25	282	2	25	169	136	23	135	188	19	25	42	35	25	179	6	5	118	26	73	27	141	34	4	43	3	156	29	128	7	90	196	41	140	238	156	49	111	57	92	479	41	7	100
Glyma.01G037700.7	1951	1992	1598	1429	1381	1637	1011	1235	1284	1837	1412	1871	2066	1438	1728	1063	1176	1388	2042	2068	1319	1333	1261	488	2529	2529	1591	1309	1549	1362	1592	1335	1946	1144	2256	1955	2073	3121	1291	2078	3080	1204	1422	1461	1445	1566	1302	1173
Glyma.01G037800.1	79	262	261	203	235	239	206	176	405	583	301	317	535	264	420	246	572	334	462	519	128	468	609	62	150	200	342	485	632	353	472	300	395	336	579	477	245	202	254	409	235	429	120	323	227	475	251	369
Glyma.01G037900.1	736	1114	896	942	839	950	1089	805	652	1313	740	1005	1783	838	1147	740	1019	865	1218	1185	842	4875	1419	341	1081	1711	945	990	1201	895	1099	921	1095	2287	1437	1183	1062	1231	1231	855	1718	747	944	841	894	1394	923	600
Glyma.01G038000.1	338	352	375	188	215	232	151	186	201	200	158	213	221	195	252	135	152	195	179	260	210	82	130	6	221	394	327	78	181	153	72	129	176	97	181	104	247	361	368	234	448	289	221	210	253	199	163	184
Glyma.01G038100.1	1022	996	967	1336	1353	1303	1320	966	1050	931	960	867	1086	1131	1279	784	936	859	1326	1165	1062	574	620	288	753	686	839	716	747	790	876	757	736	792	983	780	933	976	1043	917	1038	792	1366	1361	1377	1264	1177	1109
Glyma.01G038200.1	316	432	425	268	325	230	271	258	266	513	190	467	274	306	430	304	301	393	436	403	350	582	194	606	296	358	347	521	446	501	518	329	666	563	308	527	292	467	258	291	479	234	296	350	274	280	401	239
Glyma.01G038300.1	4709	4802	3200	3840	4325	3157	3606	3238	3118	4569	3727	3556	5146	4160	4935	2649	4334	3989	5674	5307	3551	3392	3285	1448	4595	4423	3018	2748	4571	3243	4961	3997	3823	3691	4950	3281	4562	6118	3836	4618	6985	3157	4812	4084	4009	4893	4668	2852
Glyma.01G038300.2	158	258	122	106	60	121	36	142	65	244	254	143	404	225	177	124	312	113	377	385	69	76	283	36	200	290	145	111	150	140	89	113	82	126	171	41	70	177	213	324	443	164	119	245	118	209	83	177
Glyma.01G038400.1	977	988	774	405	433	660	431	440	623	710	501	707	1018	724	995	366	654	767	888	935	760	131	851	8	1434	1833	796	363	728	605	351	784	644	288	1227	469	618	2003	999	905	2783	591	565	559	606	531	527	567
Glyma.01G038500.1	799	794	738	478	658	541	506	478	379	734	492	775	667	420	611	566	644	753	678	716	368	2513	921	881	589	782	362	1016	940	828	1331	1045	1535	1701	1161	1083	725	779	643	560	905	428	651	575	533	633	512	361
Glyma.01G038600.1	2735	4162	2433	1652	2209	2094	1479	1623	2727	2441	3176	4119	2300	3392	3946	1906	2524	3221	3130	4179	3414	1574	2535	320	2068	4686	2632	1761	2105	2059	1616	2358	3128	1503	2009	2089	2055	4611	4386	2866	3356	2677	2340	1898	1940	2149	2049	2402
Glyma.01G038700.1	465	169	494	263	411	333	182	328	428	545	405	265	417	444	565	267	375	155	422	525	393	438	281	317	373	263	348	401	383	435	525	318	515	364	542	539	263	435	358	414	257	292	391	276	299	365	410	331
Glyma.01G038700.2	11	359	0	0	0	0	0	0	0	0	0	160	0	0	0	0	0	137	30	2	0	0	120	0	0	0	0	0	2	0	0	5	0	0	0	0	207	0	0	0	241	0	0	0	0	2	0	0
Glyma.01G038800.1	2521	2710	2143	2543	2693	2158	2075	2036	2138	2379	1972	2550	1987	2460	2755	1812	2028	2160	2232	2523	2086	3295	2310	2004	2317	2643	1746	2627	2799	2430	2618	2366	2721	2793	2715	3000	2416	3108	2206	2288	2701	1730	2630	2721	2172	3189	2785	1539
Glyma.01G038800.2	341	343	312	224	316	272	234	233	185	262	178	147	571	226	343	102	360	97	577	673	157	535	268	247	431	454	146	255	317	190	685	83	443	243	341	303	289	382	314	339	630	118	357	241	303	299	256	367
Glyma.01G038900.1	148	188	143	130	210	85	185	197	160	214	160	253	242	223	156	105	195	160	253	279	191	368	309	49	105	126	144	254	367	281	357	180	399	279	300	417	195	120	68	150	117	112	167	183	107	266	166	117
Glyma.01G039000.1	8	10	41	46	41	55	104	71	60	109	113	138	102	62	80	90	98	161	165	181	87	279	293	99	51	49	16	195	253	197	301	231	343	291	349	199	206	34	14	46	15	13	132	37	34	119	88	71
Glyma.01G039000.2	0	0	0	0	0	0	0	0	0	0	0	0	0	0	0	0	0	0	0	0	0	3	0	0	0	0	0	0	0	0	0	3	0	0	0	0	0	0	0	0	0	0	0	0	0	0	0	0
Glyma.01G039100.1	764	947	704	420	424	417	321	343	482	577	483	503	446	593	516	458	427	474	460	661	446	508	380	505	649	708	685	520	535	614	594	509	626	708	767	600	576	763	676	684	848	627	416	580	463	508	369	468
Glyma.01G039200.1	855	759	631	771	968	919	624	512	784	1636	1074	1513	1024	1078	1429	1043	1141	1205	1125	1001	1167	931	2293	57	942	680	537	645	1396	1085	996	1778	2376	561	1182	857	1528	872	482	536	808	408	952	576	1002	855	836	717
Glyma.01G039200.2	1	0	0	1	2	1	1	38	1	1	1	27	0	1	9	1	42	1	28	28	51	1	16	0	1	0	1	49	51	1	1	1	36	1	36	0	29	1	43	0	1	0	6	16	1	0	1	1
Glyma.01G039300.1	0	0	0	0	0	0	0	0	0	0	0	0	0	0	0	0	0	0	2	0	0	0	0	0	0	0	0	0	0	0	0	0	0	0	0	0	0	0	0	0	0	0	0	0	0	0	0	0
Glyma.01G039400.1	24	25	6	22	30	12	19	25	12	23	21	16	35	25	18	0	12	10	11	13	13	4	0	0	11	5	8	8	0	9	0	27	15	0	13	12	5	28	16	14	10	30	27	14	20	44	36	0
Glyma.01G039400.2	0	0	0	0	0	0	0	0	0	0	0	0	0	1	0	0	0	0	0	0	0	2	0	0	0	0	0	0	0	0	0	0	0	0	0	0	0	0	0	0	0	0	0	0	0	0	0	0
Glyma.01G039500.1	785	741	441	371	551	536	420	376	466	647	615	241	809	459	651	450	499	433	657	345	468	706	610	540	709	389	450	566	724	593	557	564	593	591	734	669	1077	721	501	925	559	496	589	480	562	733	562	319
Glyma.01G039500.2	2	2	0	149	0	0	0	0	0	0	0	243	1	249	3	2	5	0	0	423	0	0	0	0	4	188	0	0	0	0	85	1	0	0	0	0	3	0	0	1	1	0	0	126	4	0	3	182
Glyma.01G039500.3	3	2	9	0	0	33	0	0	5	1	0	3	6	0	3	4	4	0	6	0	0	0	3	0	5	4	4	0	2	3	2	6	61	0	0	2	4	55	0	0	1	0	2	2	0	5	0	0
Glyma.01G039600.1	57	73	100	151	171	189	134	99	143	273	158	322	252	331	330	243	288	209	245	294	186	139	441	22	57	102	64	159	236	134	119	257	204	106	164	210	154	111	47	100	77	69	189	174	152	133	199	148
Glyma.01G039700.1	0	0	0	0	0	0	0	0	0	0	0	0	0	0	0	0	0	0	0	0	0	0	0	0	0	0	0	0	0	0	0	0	0	0	0	0	0	0	0	0	0	0	0	0	0	0	0	0
Glyma.01G039800.1	415	591	429	365	372	418	273	268	360	411	345	341	342	372	334	266	352	295	356	456	314	263	389	70	352	396	333	195	352	264	233	318	406	276	367	281	465	543	456	377	621	352	341	366	412	372	375	315
Glyma.01G039900.1	390	448	253	411	553	472	589	440	487	962	605	688	1224	575	594	610	919	626	920	926	348	181	182	59	483	587	261	152	272	177	192	197	238	252	209	232	781	378	330	483	460	263	643	505	462	972	492	423
Glyma.01G040000.1	1969	4209	3003	840	1124	1078	1129	1524	2175	2135	1896	2274	2397	2282	2401	1517	1832	2105	2713	3415	2038	1813	1817	1266	1990	3739	3578	1667	1825	1990	1806	1774	2213	1698	2843	2265	1031	2907	3575	2909	3355	3402	1106	1621	1471	1691	1104	1735
Glyma.01G040100.1	5	0	0	0	0	0	13	0	0	9	0	0	0	0	0	0	0	0	0	7	0	0	0	10	0	0	9	10	5	0	0	0	0	0	12	4	0	0	4	0	0	0	4	0	0	0	0	0
Glyma.01G040200.1	1509	2803	2128	911	1281	1329	1268	1589	1910	1774	2135	2913	1000	2310	2357	1879	2102	2748	1864	2616	2582	1497	3288	54	889	2097	2201	1171	1801	1684	880	2498	2441	1210	1935	1511	1165	1492	2690	1657	840	1951	1344	1645	1731	1107	1378	1552
Glyma.01G040300.1	1811	2652	1963	1070	1493	1149	1090	1389	1426	1298	1145	1358	1133	1095	1142	725	1042	912	1272	1463	1017	505	672	159	1431	2169	2099	518	668	574	692	555	638	490	942	765	998	2822	2111	2455	2279	2056	1452	1369	1031	1533	1210	814
Glyma.01G040300.2	37	57	60	11	69	13	7	53	9	6	37	104	6	12	55	39	76	40	7	16	6	8	49	33	16	79	113	30	19	4	50	33	6	6	74	8	22	72	96	62	180	74	38	104	76	47	37	62
Glyma.01G040400.1	255	527	510	147	134	185	372	334	326	954	455	737	1031	633	636	623	846	858	1101	1313	441	5991	912	3036	335	387	740	3027	1561	1889	3251	1629	2870	4281	2324	2473	310	525	536	780	643	641	249	323	232	421	254	153
Glyma.01G040500.1	290	324	375	319	347	348	280	262	374	253	276	367	249	281	366	243	300	291	320	274	330	96	233	20	344	262	276	100	194	130	141	246	184	106	144	163	331	367	258	242	272	208	376	311	385	265	316	285
Glyma.01G040600.1	12	24	18	24	46	14	51	56	37	75	60	59	142	32	37	57	55	28	75	31	33	763	39	12	20	66	32	36	13	55	37	36	75	65	96	48	36	43	14	41	117	18	34	47	18	26	20	24
Glyma.01G040700.1	77	236	262	334	475	606	368	345	537	413	293	349	486	436	421	305	284	212	500	534	432	221	949	24	49	116	298	543	504	418	549	486	590	445	330	393	245	116	242	245	53	203	375	404	329	785	512	526
Glyma.01G040800.1	0	0	3	3	4	0	5	5	0	0	0	0	0	0	0	1	6	0	0	11	0	2	1	0	0	0	1	1	2	0	0	0	4	0	0	0	0	2	8	0	0	3	2	10	0	12	11	0
Glyma.01G040900.1	310	152	284	932	458	173	821	965	176	101	195	99	196	178	145	120	222	67	143	320	142	106	97	59	345	291	293	137	177	79	185	72	165	160	127	167	100	488	761	134	261	191	1133	1100	146	1330	862	134
Glyma.01G040900.2	0	20	0	0	329	0	0	0	0	79	0	0	0	0	0	0	0	0	85	0	0	0	0	0	0	0	23	0	0	0	0	0	0	0	0	0	0	0	0	0	0	135	0	0	0	512	88	0
Glyma.01G041000.1	0	0	0	0	0	0	0	0	0	0	0	0	0	0	0	0	0	0	0	0	0	0	0	0	0	0	0	0	0	0	0	0	0	0	0	0	0	0	0	0	0	0	0	0	0	0	0	0
Glyma.01G041100.1	0	0	0	0	5	4	0	0	19	0	16	6	18	16	24	0	0	0	11	36	0	0	0	0	0	0	7	0	0	0	0	0	0	0	0	0	0	4	19	0	0	0	8	12	0	10	5	0
Glyma.01G041200.1	0	0	0	0	0	0	0	0	0	0	5	0	6	16	19	0	0	0	5	0	31	0	5	0	0	0	0	0	26	0	0	0	0	19	5	0	0	0	0	0	0	0	0	0	0	0	0	0
Glyma.01G041300.1	4527	4866	4490	2721	3315	3470	2506	2616	3030	2722	2494	3282	2934	3418	3378	1936	2593	2054	2883	3290	2700	1992	1706	966	3144	4519	4121	2046	2627	1990	2640	2063	2651	2288	2381	2441	2778	5038	3986	3442	5923	3664	3197	3114	3331	3098	3324	3020
Glyma.01G041400.1	461	327	273	352	450	165	644	974	457	141	143	74	129	290	125	148	73	72	224	444	258	642	70	410	187	184	655	427	393	191	444	466	270	846	446	261	165	223	164	802	73	580	335	1156	315	447	549	353
Glyma.01G041500.1	262	357	248	144	329	149	259	83	262	205	206	250	194	306	266	192	266	222	180	319	275	295	156	51	218	256	186	131	175	74	183	188	239	187	235	112	174	313	428	207	348	264	333	316	262	273	391	272
Glyma.01G041500.2	11	44	38	148	28	119	89	121	72	60	17	61	30	15	14	0	15	29	54	30	14	26	50	3	32	17	137	30	36	63	0	58	56	14	20	143	26	76	20	79	85	24	62	21	31	20	36	31
Glyma.01G041600.1	628	770	588	581	570	578	425	480	648	555	510	625	590	656	609	336	583	469	566	696	537	483	506	450	683	739	547	472	489	449	517	472	679	499	675	509	522	761	718	533	1170	521	547	549	661	660	588	555
Glyma.01G041700.1	5454	6567	6293	3764	4318	3924	3305	3870	5045	1953	3317	2435	2709	2956	2843	1190	2588	2148	2860	4458	2296	491	929	260	4267	6026	6398	914	1327	794	771	853	835	985	1620	671	2116	6659	6362	6281	5543	5643	3951	5431	4850	4920	4552	4405
Glyma.01G041700.2	210	337	324	226	204	228	222	354	382	82	175	224	194	134	246	63	243	123	238	250	204	484	77	83	230	171	421	39	76	128	83	81	43	84	101	273	77	510	284	254	253	383	178	298	312	187	209	337
Glyma.01G041800.1	0	0	0	0	0	0	0	0	0	0	0	0	0	0	0	0	0	0	0	0	0	0	0	0	0	0	0	0	0	0	0	0	0	0	0	0	0	0	0	0	0	0	0	0	0	0	0	0
Glyma.01G041900.1	0	0	0	0	0	0	0	0	0	0	0	0	0	0	0	0	0	0	0	0	0	0	0	0	0	0	0	0	0	0	0	0	0	0	0	0	0	0	0	0	0	0	0	0	0	0	0	0
Glyma.01G042000.1	0	0	0	0	0	0	0	0	0	0	0	0	0	0	0	0	0	0	0	0	0	0	0	0	0	0	0	0	0	0	0	0	0	0	0	0	0	0	0	0	0	0	0	0	0	0	0	0
Glyma.01G042100.1	201	448	384	253	211	284	266	251	373	559	329	334	727	404	297	237	361	303	532	693	181	542	76	356	342	371	379	250	180	205	421	158	361	371	315	380	346	510	453	354	697	372	363	305	324	535	201	238
Glyma.01G042100.2	1	0	2	1	0	0	2	0	0	4	0	0	3	0	2	2	2	0	0	2	0	2	0	2	0	2	0	0	0	0	1	2	1	27	0	2	2	3	1	3	3	2	1	0	3	0	0	0
Glyma.01G042200.1	32	24	46	10	0	25	27	12	16	0	8	0	4	0	12	4	23	6	10	16	12	12	12	0	17	10	43	0	16	6	0	21	5	4	4	8	16	33	16	12	42	10	34	12	16	14	8	28
Glyma.01G042300.1	1239	1319	1139	800	911	671	1026	778	784	1299	902	1278	1169	1400	1210	889	1188	1081	1193	1588	1023	2312	1550	1746	1161	969	932	1465	1966	1977	2204	1829	2697	1971	2179	2380	1392	1372	1322	1190	1595	1075	1376	689	667	1173	1038	697
Glyma.01G042300.2	181	247	0	0	0	77	0	0	208	0	98	73	0	0	0	0	42	0	0	168	19	0	57	101	0	230	289	177	239	130	175	70	275	94	285	0	31	135	67	132	0	0	0	183	134	0	0	50
Glyma.01G042300.3	24	18	35	25	1	7	24	12	8	22	19	1	18	7	49	4	7	144	88	5	2	28	20	81	58	13	5	95	30	74	4	105	107	58	47	104	100	84	21	18	187	1	17	1	2	1	28	54
Glyma.01G042300.4	55	373	197	376	256	253	277	228	160	340	130	387	274	181	453	225	242	145	326	485	279	406	259	420	165	193	178	650	315	496	524	460	720	716	519	910	125	198	179	183	206	258	289	169	119	280	83	210
Glyma.01G042300.5	29	53	0	0	0	32	0	0	25	0	38	44	0	0	0	0	48	0	0	70	4	0	52	57	0	59	62	108	76	114	107	57	59	65	128	0	20	60	43	44	0	0	0	43	48	0	0	44
Glyma.01G042300.6	0	0	0	0	12	0	0	0	0	0	0	0	0	0	0	0	0	44	95	0	0	0	0	43	0	0	0	45	0	41	0	34	71	45	0	0	29	34	0	0	78	30	0	0	0	23	0	46
Glyma.01G042400.1	1352	58	113	880	1148	1449	605	1143	1289	43	38	53	464	1052	1275	708	1129	43	1319	1419	1032	525	1080	348	1071	1386	67	384	840	1060	32	747	92	635	953	989	591	1706	97	419	372	130	29	1238	1175	58	1395	315
Glyma.01G042400.2	0	1	0	0	0	0	0	0	0	0	1	1	1	0	0	0	0	1	0	0	0	0	0	0	0	0	0	171	0	0	1	235	1	0	0	0	636	0	1	650	2	1	597	0	0	1	0	408
Glyma.01G042400.3	0	0	0	0	0	0	0	0	0	0	0	0	0	0	0	0	0	0	0	0	0	0	0	0	0	0	0	362	0	0	0	220	0	0	0	0	227	0	0	396	0	0	645	0	0	0	0	544
Glyma.01G042400.4	0	0	0	0	0	0	0	0	0	0	0	0	329	0	0	0	0	0	0	0	0	0	0	0	0	0	0	0	0	0	0	0	0	0	0	0	0	0	0	0	0	0	0	0	0	0	0	0
Glyma.01G042400.5	199	1806	1405	326	275	0	579	241	227	1362	1149	1517	414	492	330	266	153	1013	196	358	195	622	142	439	240	327	1482	250	488	169	1234	163	1386	716	672	392	59	318	1697	308	1402	1558	309	450	249	1421	94	49
Glyma.01G042500.1	0	0	0	5	0	0	0	0	0	0	0	0	0	0	0	0	0	0	0	0	0	13	0	33	0	0	0	0	0	0	5	0	0	15	0	0	0	0	0	0	0	0	0	0	0	0	0	0
Glyma.01G042600.1	0	7	0	0	0	0	0	0	0	0	5	0	0	0	0	0	6	0	0	0	0	13	0	68	0	0	0	4	9	31	24	14	8	8	6	8	0	9	0	5	0	4	0	0	0	0	0	0
Glyma.01G042700.1	0	0	0	0	0	0	0	0	0	0	0	0	0	0	0	0	0	0	0	0	0	0	0	0	0	0	0	0	0	0	0	0	0	0	0	0	0	0	0	0	0	0	0	0	0	0	0	0
Glyma.01G042800.1	278	317	127	123	154	159	82	91	129	101	153	124	101	161	143	124	84	63	100	312	81	118	77	166	53	233	215	141	141	104	190	114	117	162	153	129	63	238	118	193	129	36	107	170	155	143	97	98
Glyma.01G042800.2	0	0	0	0	0	0	0	0	80	0	72	0	0	0	0	0	0	0	0	0	0	0	0	0	0	0	0	0	0	0	0	0	0	0	0	0	52	0	0	55	0	0	0	0	0	0	0	0
Glyma.01G042800.3	2034	2281	1968	1828	2291	1782	1989	1928	2012	2518	1968	2222	2524	2249	2557	1739	2022	1916	2547	3047	1878	3121	1853	3266	2017	1771	1991	2704	2956	2621	3732	2548	2926	3359	3059	3414	1861	2497	2043	2396	2286	2117	2395	2320	1849	3250	2340	1700
Glyma.01G042900.1	202	233	236	147	241	202	205	169	181	193	170	194	242	208	260	152	169	131	212	224	159	207	118	35	209	239	151	171	235	181	178	184	154	193	208	168	245	264	167	146	284	146	223	216	212	233	231	209
Glyma.01G043000.1	182	150	186	240	230	182	228	158	146	198	173	184	195	184	215	173	141	173	168	118	211	66	153	52	91	122	121	68	83	91	119	149	51	47	97	103	156	183	141	95	85	91	256	242	238	175	217	169
Glyma.01G043000.2	35	6	0	2	8	24	42	2	37	35	4	6	5	20	3	32	4	0	7	4	9	1	4	0	48	1	1	2	5	4	8	3	44	3	21	0	3	4	10	53	3	61	5	3	3	4	31	0
Glyma.01G043100.1	0	4	0	0	6	0	4	14	4	5	0	0	5	3	0	18	3	5	3	0	8	96	13	40	0	0	0	51	56	35	65	32	77	115	99	39	0	10	0	0	0	0	6	14	0	13	16	0
Glyma.01G043200.1	0	0	0	0	0	0	0	0	0	0	0	0	0	0	0	0	0	0	0	0	0	0	0	0	0	0	0	0	0	0	3	0	0	0	0	0	0	0	0	0	0	0	0	0	0	0	0	0
Glyma.01G043300.1	0	0	0	4	0	0	0	0	0	0	0	0	0	0	0	16	0	0	0	0	0	0	0	0	0	4	0	0	17	0	0	0	0	0	0	0	0	0	0	0	0	0	0	0	0	0	0	0
Glyma.01G043300.2	0	0	0	0	0	8	0	0	0	4	8	0	20	12	0	0	0	0	10	6	4	0	0	0	0	0	0	0	0	8	0	0	0	0	0	0	0	12	0	0	4	0	0	0	0	0	0	0
Glyma.01G043400.1	46	8	5	40	0	19	0	61	0	0	0	48	0	0	0	28	0	19	0	0	2	0	5	0	0	32	4	11	5	5	10	0	19	4	0	7	0	0	0	0	1	0	24	33	0	54	45	18
Glyma.01G043400.2	78	54	80	0	32	0	25	0	69	40	47	0	7	9	30	0	36	0	7	32	88	9	0	0	106	117	51	0	0	0	0	24	0	0	4	0	12	57	107	2	221	204	0	0	1	0	0	23
Glyma.01G043400.3	34	210	189	0	18	0	1	0	6	0	1	0	68	58	9	0	0	0	62	88	0	0	0	0	0	52	219	0	0	0	0	0	0	0	19	0	17	0	103	234	82	192	0	0	46	0	0	1
Glyma.01G043400.4	0	0	0	0	0	0	0	0	0	0	0	0	0	0	0	0	0	0	0	0	0	0	0	0	0	40	104	0	0	0	0	0	0	0	0	0	0	7	14	0	42	0	0	0	0	0	0	0
Glyma.01G043400.5	0	0	0	0	0	0	0	0	0	0	0	0	0	0	0	0	0	0	0	0	0	0	0	0	0	0	0	0	0	0	0	0	0	0	0	0	0	66	79	0	0	0	0	0	0	0	0	0
Glyma.01G043400.6	0	0	0	0	0	0	0	0	0	0	0	0	0	0	0	0	0	0	0	0	0	0	0	0	0	2	0	0	0	0	0	0	0	0	22	0	0	0	0	0	0	0	0	0	0	0	0	1
Glyma.01G043500.1	21	24	22	0	0	0	0	0	10	0	6	0	0	0	0	4	0	0	0	0	0	0	0	0	4	19	8	0	0	0	0	0	0	0	8	0	0	12	19	6	27	17	0	0	0	0	4	0
Glyma.01G043600.1	2009	1451	505	706	665	553	489	665	614	688	443	605	628	448	521	435	429	383	526	887	566	1605	304	444	1417	1867	597	748	506	875	1043	567	924	695	1113	1013	1365	4526	754	1024	3289	309	712	895	394	602	491	417
Glyma.01G043600.2	338	864	452	102	255	177	108	267	56	356	182	209	188	323	204	114	385	170	320	158	64	176	128	230	451	735	335	202	177	72	395	212	524	466	269	245	618	737	502	560	812	188	97	146	378	284	300	166
Glyma.01G043600.3	9	4	12	1	8	0	0	27	3	20	0	3	3	2	5	0	9	1	6	15	4	17	5	1	17	26	14	0	2	12	22	4	10	5	28	4	84	26	15	67	27	26	9	8	6	5	2	3
Glyma.01G043700.1	22	16	31	16	17	16	31	31	54	41	30	19	26	20	18	20	15	32	31	37	28	33	27	0	9	28	52	30	27	20	30	26	23	49	40	48	20	33	27	31	33	31	21	14	8	54	0	25
Glyma.01G043800.1	191	114	371	15	474	6	24	111	62	120	103	64	249	159	299	112	101	406	363	61	434	163	80	352	236	74	16	104	280	65	33	170	76	55	116	114	83	70	73	205	107	312	34	195	77	252	33	102
Glyma.01G043800.2	0	0	0	0	0	0	0	0	0	0	0	0	0	0	0	136	0	0	0	0	0	0	0	0	0	0	0	0	0	0	0	0	0	0	0	0	0	129	0	0	0	0	0	0	0	0	0	0
Glyma.01G043800.3	195	265	0	506	0	429	388	240	422	792	565	924	547	656	605	475	561	490	542	649	446	423	731	0	90	393	278	555	501	543	744	882	784	577	652	610	404	394	209	177	549	6	456	302	391	329	568	410
Glyma.01G043900.1	3	4	8	2	15	10	12	4	13	3	0	11	0	4	22	6	7	17	7	10	4	2	4	0	0	9	10	8	5	11	0	9	1	10	1	10	20	16	4	14	11	1	2	4	5	9	5	15
Glyma.01G044000.1	414	450	605	331	505	591	667	562	766	499	497	730	336	739	862	743	611	692	617	822	829	626	736	248	228	451	624	772	877	743	726	1010	1144	918	1025	891	315	376	535	452	211	537	720	655	570	425	588	451
Glyma.01G044100.1	692	1004	790	833	783	677	1158	1176	879	1214	708	895	1474	972	726	642	771	689	1405	625	597	3302	445	1217	669	895	1020	711	1637	1311	1776	887	1655	915	379	438	786	1134	1040	1031	1247	913	1118	1149	638	1435	1122	626
Glyma.01G044100.2	0	0	0	0	0	0	0	0	0	5	0	0	0	7	0	0	0	0	0	454	0	0	0	0	0	0	0	567	0	0	15	0	0	252	0	478	0	48	0	0	33	0	0	0	0	8	0	0
Glyma.01G044100.3	0	0	4	0	0	0	0	0	6	7	0	0	167	0	82	65	8	0	5	0	0	279	0	92	0	6	0	127	0	0	199	0	108	493	1067	337	0	89	2	13	76	4	10	0	0	82	5	0
Glyma.01G044200.1	996	477	657	1315	1401	1990	1312	770	1117	1370	1220	1522	1342	1867	1957	1256	1566	953	1642	1503	1521	2460	1323	1871	846	729	590	1901	2330	1593	2066	1670	2056	2116	2116	2110	1386	864	695	705	674	447	1505	1129	1359	1279	1787	1108
Glyma.01G044300.1	122	191	163	256	209	212	0	7	153	206	160	316	216	230	3	0	246	4	10	17	8	18	0	52	108	157	174	0	445	9	12	510	0	444	395	0	170	287	86	6	254	0	263	2	205	332	0	255
Glyma.01G044300.2	2	6	9	0	3	2	243	251	5	0	0	0	3	0	224	147	0	0	284	235	4	239	508	0	0	0	4	505	2	200	311	5	590	4	6	338	0	0	2	183	2	2	7	250	0	0	352	0
Glyma.01G044300.3	0	0	0	0	0	0	0	0	0	0	0	0	0	0	0	0	0	161	0	0	247	235	0	0	0	0	0	0	0	0	244	0	0	0	0	0	0	0	0	0	0	190	0	0	0	0	0	0
Glyma.01G044300.4	0	0	0	0	0	0	0	0	0	0	0	0	0	0	0	0	0	71	0	0	18	6	0	0	0	0	0	0	0	2	28	0	0	0	0	0	0	0	0	0	0	38	0	0	0	0	0	0
Glyma.01G044300.5	4	22	11	0	4	5	0	17	28	0	1	0	10	0	13	23	3	0	16	14	0	6	0	0	0	0	24	0	4	51	29	24	0	14	31	0	0	0	6	8	4	0	20	5	0	0	0	0
Glyma.01G044400.1	0	0	0	3	0	0	0	0	0	0	0	0	0	0	0	0	0	0	0	0	0	0	0	0	0	0	0	0	0	0	0	0	0	0	0	0	0	0	0	0	0	0	0	0	0	0	0	0
Glyma.01G044500.1	126	172	103	79	92	73	101	91	74	319	342	501	194	326	343	351	358	556	282	425	472	557	589	337	71	234	101	525	489	525	577	589	730	488	652	556	221	235	112	115	196	66	85	91	55	98	38	70
Glyma.01G044600.1	230	202	245	445	429	512	482	269	274	631	393	492	480	359	731	474	463	531	499	438	333	310	539	0	61	200	407	83	364	328	382	521	450	193	414	213	325	185	195	192	159	166	507	420	471	468	458	325
Glyma.01G044600.2	4	0	4	47	48	103	103	27	106	264	174	220	221	174	312	152	338	200	326	242	266	49	299	4	21	19	11	45	140	143	76	267	229	51	105	98	59	23	14	6	16	2	56	11	80	78	66	43
Glyma.01G044600.3	23	23	0	41	91	41	59	21	25	39	70	62	64	41	40	78	88	91	81	32	25	39	40	0	128	49	0	50	50	38	310	60	0	20	56	47	95	13	0	3	24	23	63	54	47	48	40	39
Glyma.01G044600.4	2569	2693	2903	5139	5037	6152	3893	2705	5313	7651	5755	5797	5550	5677	6776	5377	7310	5491	6487	7131	5913	3121	8091	99	2903	3158	2447	2835	4848	3845	2852	7222	8372	2086	4990	3493	4519	3208	2077	2046	3401	1983	6575	4243	6095	6012	5219	4561
Glyma.01G044700.1	0	0	0	0	0	0	0	0	0	7	0	0	3	0	7	0	0	0	0	4	0	0	0	0	0	0	0	0	0	0	0	0	0	0	0	0	0	0	0	0	0	0	4	0	0	0	0	0
Glyma.01G044800.1	102	29	53	978	1033	912	601	178	887	1564	594	1253	991	635	1290	1017	954	1021	929	732	1472	363	487	14	97	109	44	430	366	519	597	798	814	214	725	594	457	340	61	90	437	30	1040	479	659	691	659	407
Glyma.01G044900.1	231	375	281	265	241	248	231	284	273	238	246	209	369	323	230	191	207	183	351	443	250	163	181	215	239	264	333	206	369	339	356	241	313	348	388	418	233	328	355	246	468	333	245	330	299	316	249	469
Glyma.01G045000.1	0	0	0	0	0	0	0	0	0	0	0	0	0	0	0	0	0	0	0	0	0	4	0	0	0	0	0	0	0	0	0	0	0	0	0	0	0	0	0	0	0	0	0	0	0	0	0	0
Glyma.01G045100.1	2877	3235	2746	1927	2427	2121	2061	2214	2677	3528	2189	2838	3455	2428	3436	1566	2637	3012	3696	3494	2409	8512	3691	8569	3727	3123	2416	6748	5776	5828	7198	4714	6606	8153	6639	6574	3984	3335	2031	3692	3288	2226	2605	2356	1854	3023	2561	1985
Glyma.01G045100.2	381	318	0	340	127	191	219	0	0	0	197	323	353	386	267	258	357	0	268	128	449	399	181	226	523	624	556	479	823	403	290	602	504	1178	535	445	553	187	253	300	759	339	240	247	341	452	351	143
Glyma.01G045200.1	1023	1396	814	629	706	565	439	587	756	668	851	745	547	827	570	502	803	642	639	1321	644	978	696	904	775	1402	749	1137	1342	1218	1345	889	1241	1172	1582	1421	954	1499	960	1061	908	778	665	709	833	552	593	685
Glyma.01G045300.1	442	452	522	329	413	346	289	251	437	405	304	295	357	370	307	192	123	177	364	387	313	207	216	0	338	409	396	281	236	211	260	196	320	271	218	337	328	612	441	385	509	248	383	443	468	434	385	366
Glyma.01G045300.2	38	81	9	12	34	70	35	62	20	15	7	120	9	17	11	56	129	14	19	75	18	58	20	121	81	8	97	10	6	5	92	38	13	7	11	35	11	14	95	59	36	12	10	7	20	9	61	64
Glyma.01G045400.1	201	220	267	256	382	406	235	144	359	659	515	828	472	452	743	453	517	494	512	438	509	325	621	12	269	324	278	276	326	326	243	481	452	154	327	314	444	296	240	239	278	255	257	289	377	367	335	309
Glyma.01G045400.2	0	0	0	0	0	0	0	0	0	19	0	0	0	0	0	0	0	23	0	0	0	0	0	0	29	0	0	0	0	0	0	0	0	0	0	0	0	0	0	0	0	0	0	0	0	0	0	33
Glyma.01G045500.1	856	848	679	854	1100	840	634	484	706	1152	1025	1332	958	1041	1321	953	1028	1429	1275	1446	1161	1248	1349	882	719	847	598	1253	1071	1593	1681	1662	2294	1086	1788	1498	935	1118	573	804	627	499	1238	664	727	704	772	630
Glyma.01G045600.1	0	0	0	0	0	0	0	0	0	0	0	0	0	0	0	0	0	0	0	0	0	0	0	0	0	0	0	0	0	0	0	0	0	0	0	0	0	0	0	0	0	0	0	0	0	0	0	0
Glyma.01G045700.1	911	876	771	416	578	461	447	438	666	771	784	740	828	751	894	662	685	620	813	878	672	720	800	443	748	670	810	611	766	641	689	780	1029	654	922	757	700	1071	931	769	728	749	496	584	512	583	479	499
Glyma.01G045800.1	111	136	100	261	162	219	103	2	62	47	57	60	96	102	93	33	60	216	65	86	187	80	56	0	87	135	55	63	56	38	70	64	66	39	62	43	73	77	542	73	107	36	205	88	120	51	58	60
Glyma.01G045800.2	1875	2142	1598	1671	1891	1716	1494	1713	1532	1805	1723	2136	1776	1659	1789	1366	1492	1355	1684	2082	1532	2445	1188	752	1378	2043	1441	1469	1656	1243	1615	1213	1379	1680	1684	1607	1426	2517	1258	1868	2430	1207	1224	1922	1840	1886	1911	1274
Glyma.01G045900.1	0	0	0	0	0	0	0	0	8	31	0	15	5	18	0	13	26	7	12	8	9	0	8	0	8	0	0	0	0	0	0	0	0	0	0	0	4	5	0	8	0	0	0	0	0	15	5	0
Glyma.01G046000.1	485	370	429	656	669	967	761	350	548	1011	845	1349	985	1117	1574	683	80	1040	914	685	1237	375	978	117	544	601	202	403	517	403	426	731	699	314	510	575	1019	767	386	421	213	274	695	576	549	664	814	569
Glyma.01G046000.2	0	0	0	0	0	0	0	0	0	0	0	0	0	0	0	0	608	0	0	0	0	0	0	0	0	0	72	39	0	90	0	0	0	0	0	0	49	0	0	0	646	0	0	0	0	0	0	0
Glyma.01G046100.1	0	0	0	0	8	0	0	0	0	0	0	0	0	0	11	4	12	0	0	0	0	0	0	0	0	0	13	0	0	0	3	0	0	0	7	0	0	0	4	4	0	0	0	0	0	0	0	0
Glyma.01G046200.1	812	831	588	19	18	454	0	450	29	18	4	8	310	11	308	288	4	407	11	617	274	69	7	0	17	0	717	0	0	0	16	424	368	218	0	69	8	6	400	426	58	872	0	0	3	345	291	572
Glyma.01G046200.2	1	367	402	263	104	213	0	0	90	79	0	83	0	46	0	157	70	0	0	231	0	0	82	0	46	0	1	0	0	0	31	0	0	1	71	0	0	0	328	348	195	1	0	188	49	142	310	0
Glyma.01G046200.3	379	300	439	429	828	181	532	169	844	858	699	753	366	885	441	140	637	194	791	176	320	587	596	262	952	1285	404	467	634	435	552	195	488	245	568	477	947	1483	468	628	1008	456	953	876	997	481	430	467
Glyma.01G046300.1	2209	2407	3338	5531	4110	7879	2793	6793	6408	503	1361	724	684	848	693	375	381	34	774	619	657	7	12	4	1137	646	6551	4	45	12	19	12	7	18	48	0	1122	1010	2878	5154	381	8037	2239	9212	5822	10497	4372	7471
Glyma.01G046400.1	230	247	251	386	383	690	320	255	527	331	415	395	434	477	563	356	304	206	417	404	530	76	92	71	268	185	201	77	214	125	152	193	180	152	146	192	367	285	186	234	90	199	474	375	483	464	398	523
Glyma.01G046500.1	472	784	705	657	881	649	749	886	650	1183	692	988	1004	883	1003	747	1090	1023	990	1223	789	1242	760	1157	686	1321	653	1015	1190	1181	1463	1255	1155	1415	1263	1265	880	943	680	1046	1032	605	995	1062	724	1274	994	610
Glyma.01G046600.1	0	0	0	0	0	4	0	0	0	0	0	10	0	10	4	0	4	8	4	0	0	0	63	0	0	4	0	4	8	0	8	23	20	0	8	0	0	0	0	0	0	0	0	0	0	0	4	0
Glyma.01G046600.2	0	0	0	0	0	0	0	0	0	0	0	0	0	0	0	0	0	0	0	0	0	0	0	0	0	0	0	0	0	0	0	0	0	0	0	0	0	0	0	0	0	0	0	0	0	0	0	0
Glyma.01G046700.1	5858	4844	3736	4720	5527	5512	3743	3360	3626	5608	4262	5218	4707	4297	6156	3498	4331	4546	4788	5225	5217	2706	3839	1259	5489	4777	3164	2531	3115	3079	2335	3294	2835	2334	3123	3473	6621	7107	3967	4161	6248	2642	5656	4428	5174	4326	6139	3615
Glyma.01G046700.2	0	0	0	492	818	596	467	282	654	384	623	703	640	903	196	188	836	216	369	190	0	271	572	0	0	386	0	449	640	0	410	785	755	343	809	0	191	260	0	306	0	0	711	349	266	707	0	156
Glyma.01G046800.1	9	0	0	9	0	0	6	0	0	5	16	0	13	5	12	0	18	0	13	8	0	0	0	0	0	0	0	0	0	0	9	0	0	0	0	0	0	0	0	0	0	0	0	5	4	9	0	5
Glyma.01G046900.1	0	0	0	0	0	0	0	0	0	0	0	0	0	4	0	0	0	0	0	0	0	4	0	0	0	0	0	0	0	0	4	0	0	4	0	0	0	0	4	0	0	0	68	0	0	0	0	0
Glyma.01G047000.1	9914	10269	9197	6813	8132	8012	6225	7258	7599	7811	6952	10060	7577	9548	11091	7520	6873	6172	8326	8766	9591	4898	4831	2722	7998	12038	9680	5484	6406	5557	6855	6045	8063	6215	6303	7737	6941	11652	8342	9244	14157	8734	7519	8465	7547	8485	8626	7834
Glyma.01G047100.1	3225	4455	3217	1737	2260	1920	1736	1958	2043	2292	2053	2283	2239	2158	2302	1591	2249	1884	2596	3200	2025	2791	2068	1770	2585	3694	3156	2237	2613	2364	2870	2596	2709	2786	3209	2650	2472	4310	3260	3234	5366	3185	2182	2044	2040	2357	1980	1692
Glyma.01G047200.1	34	53	30	18	15	23	23	39	48	62	38	56	29	51	26	26	51	44	60	54	51	39	10	16	30	30	53	49	31	57	62	45	55	41	43	59	32	36	60	31	46	50	18	25	27	35	45	81
Glyma.01G047300.1	155	97	74	96	112	121	54	60	87	95	87	57	99	118	100	57	85	49	136	133	70	22	74	0	75	111	83	11	85	57	80	42	41	53	116	63	112	126	86	147	143	123	76	106	158	83	86	126
Glyma.01G047400.1	166	189	307	148	180	250	129	146	254	177	145	207	225	214	241	97	196	160	190	219	293	141	126	84	225	168	248	167	205	188	167	182	160	122	178	257	235	227	228	190	220	265	196	178	219	183	214	231
Glyma.01G047500.1	0	0	0	0	0	0	0	0	0	0	0	0	0	0	0	0	0	0	0	0	0	0	0	0	0	0	0	0	0	0	0	0	0	0	0	0	0	0	0	0	0	0	0	0	0	0	0	0
Glyma.01G047600.1	22	47	46	66	57	51	31	48	29	50	58	56	70	51	72	20	56	30	45	63	46	31	47	0	37	119	59	14	47	30	31	28	34	26	28	27	51	88	56	61	82	36	68	61	50	90	58	38
Glyma.01G047700.1	1534	1702	1273	1673	2041	1638	1778	1916	1851	2232	1551	1848	2013	1649	1883	1654	1825	1644	2167	2359	1556	3991	1616	4196	1539	1497	1282	2973	3005	2926	3499	2543	3181	3691	2897	3326	1695	1637	1307	1713	1981	1111	2120	2172	1788	2832	2086	1724
Glyma.01G047800.1	4	12	16	12	16	0	16	20	28	50	37	23	10	20	24	12	24	22	24	45	28	24	4	0	4	4	12	4	27	8	8	20	24	14	12	32	8	14	4	21	15	23	12	15	35	19	12	25
Glyma.01G047900.1	442	552	422	135	163	134	123	144	137	100	132	145	108	103	141	138	65	139	87	155	136	324	40	155	285	726	472	207	223	165	162	95	135	372	179	187	147	447	603	359	819	355	159	176	180	159	254	71
Glyma.01G048000.1	143	217	235	184	166	172	122	149	244	272	290	338	273	369	312	203	151	349	408	652	311	499	762	239	112	196	333	687	792	398	703	690	628	835	766	597	239	245	143	267	124	326	176	188	203	254	169	318
Glyma.01G048000.2	0	0	0	0	0	0	0	0	0	0	0	0	0	0	0	0	248	0	0	0	0	0	0	0	0	0	0	0	0	0	0	0	0	0	0	0	0	0	0	0	0	0	0	0	0	0	0	0
Glyma.01G048100.1	78	74	50	89	102	102	96	93	67	83	75	71	44	76	86	30	79	52	33	87	44	40	28	0	55	53	53	48	56	49	71	41	37	16	52	44	68	77	53	54	97	45	114	106	101	121	127	101
Glyma.01G048200.1	0	0	0	0	0	0	0	0	0	0	0	0	0	0	0	0	0	0	0	0	0	0	0	0	0	0	0	0	0	0	0	0	0	0	0	0	0	0	0	0	0	0	0	0	0	0	0	0
Glyma.01G048300.1	0	0	0	0	0	0	0	0	0	0	0	0	0	0	0	0	0	0	0	0	0	0	0	0	0	0	0	0	0	0	0	0	0	0	0	0	0	0	0	0	0	0	0	0	0	0	0	0
Glyma.01G048400.1	156	158	95	131	187	222	121	148	234	192	160	156	192	121	227	121	162	41	192	102	189	106	48	267	36	125	256	84	201	54	143	132	68	220	126	92	32	104	37	81	48	224	171	205	265	417	133	98
Glyma.01G048500.1	0	0	2	3	370	0	178	79	111	225	5	134	329	165	537	4	112	200	11	195	87	1811	171	447	401	96	198	1263	221	441	543	475	12	1695	342	610	363	2	2	11	283	140	116	193	2	302	128	2
Glyma.01G048500.2	708	725	652	910	590	655	825	956	678	628	710	571	665	739	270	614	614	669	940	908	657	481	725	1447	146	541	451	556	1765	1099	1683	926	1679	602	1488	1161	318	777	701	715	971	509	993	1106	648	1456	1108	490
Glyma.01G048500.3	0	0	0	0	0	0	0	0	0	0	0	0	0	0	0	0	0	0	0	0	0	0	0	0	0	0	0	0	0	0	0	0	0	0	0	0	0	0	0	0	0	0	0	0	0	0	0	0
Glyma.01G048500.4	0	2	0	2	5	0	4	2	0	2	0	3	0	0	3	2	71	1	2	85	0	360	0	0	4	1	0	6	3	8	10	2	0	8	2	3	0	2	4	3	3	2	7	0	2	6	3	73
Glyma.01G048600.1	44	29	56	38	22	13	20	21	36	32	5	30	24	34	10	24	25	16	12	16	60	36	5	5	28	15	44	39	11	21	28	4	0	28	24	13	36	41	51	43	51	28	38	51	49	22	8	45
Glyma.01G048700.1	1199	907	953	84	122	191	85	145	88	513	524	689	402	408	528	451	476	573	501	448	534	366	918	65	1119	1017	652	242	716	583	376	697	774	248	685	619	700	675	1372	833	474	717	182	122	122	151	119	45
Glyma.01G048800.1	123	279	213	249	227	366	328	312	267	403	285	310	337	294	317	297	368	263	486	475	197	174	285	76	101	217	213	249	344	301	334	218	425	204	232	363	348	142	141	242	167	218	315	264	359	545	275	282
Glyma.01G048900.1	0	0	0	0	0	0	0	0	0	0	0	0	0	0	0	0	0	0	0	0	0	0	0	0	0	0	0	0	0	0	0	0	0	0	0	0	0	0	0	0	0	0	0	0	0	0	0	0
Glyma.01G049000.1	0	0	0	0	0	0	0	0	0	0	0	0	0	0	0	0	0	0	0	0	0	0	0	0	0	0	0	0	0	0	0	0	0	0	0	0	0	0	0	0	0	0	0	0	0	0	0	0
Glyma.01G049100.1	412	159	471	417	471	655	489	246	606	695	686	562	604	709	539	489	531	557	804	525	428	444	886	64	400	434	527	422	238	386	328	508	656	189	334	539	524	513	346	406	363	356	460	360	289	366	466	494
Glyma.01G049100.2	0	366	63	94	59	0	0	133	0	0	0	115	72	0	290	135	220	116	0	374	119	0	0	0	0	20	0	69	487	318	110	113	87	193	225	117	59	0	0	0	154	50	134	43	212	320	51	122
Glyma.01G049200.1	6	9	3	4	7	3	12	4	13	9	15	0	9	7	14	10	3	16	6	11	4	18	11	2	12	0	18	24	3	8	4	24	14	12	26	4	6	12	9	4	8	3	16	3	15	4	3	12
Glyma.01G049300.1	6	8	10	0	5	7	0	0	5	4	0	12	0	8	0	0	0	3	0	3	0	0	8	0	0	0	7	0	8	5	4	0	12	0	0	9	0	0	0	7	0	0	3	6	6	0	0	0
Glyma.01G049400.1	0	5	0	0	8	0	0	0	0	24	0	25	29	16	0	8	30	7	36	22	24	80	35	0	0	27	0	62	39	43	90	30	42	45	33	33	0	4	7	7	10	5	0	0	11	0	0	0
Glyma.01G049500.1	0	0	0	0	0	0	0	0	0	16	0	0	8	0	0	24	28	4	0	30	12	28	0	4	0	0	0	13	46	48	44	7	42	12	8	18	0	0	0	0	0	0	0	0	0	0	0	0
Glyma.01G049600.1	0	0	10	4	0	0	0	0	0	0	4	0	8	8	4	0	0	0	0	12	0	0	13	0	0	12	0	4	9	0	9	0	0	16	0	0	6	19	0	5	0	13	0	0	0	9	5	9
Glyma.01G049700.1	37	48	37	43	43	78	39	22	38	50	54	67	69	63	48	21	39	28	69	54	64	30	67	6	64	33	45	34	53	35	21	20	34	26	44	39	61	47	21	47	49	23	33	28	33	52	49	42
Glyma.01G049800.1	0	0	0	0	0	0	0	0	0	0	5	0	3	0	2	3	4	0	2	4	4	0	3	0	2	0	0	5	0	3	3	0	0	2	2	5	0	0	2	0	6	0	0	0	0	0	0	0
Glyma.01G049900.1	205	243	200	109	133	176	140	89	208	162	153	271	196	157	184	102	168	143	141	232	128	121	163	80	152	205	147	120	131	117	161	163	167	145	162	169	161	307	239	144	246	95	171	108	178	151	118	166
Glyma.01G050000.1	0	0	0	0	0	0	0	0	0	0	0	0	0	0	0	0	0	0	0	0	0	0	0	0	0	0	0	0	0	0	0	0	0	0	0	0	0	0	0	0	0	0	0	0	0	0	0	0
Glyma.01G050100.1	1045	1164	912	2673	2750	3114	1888	2560	2572	1926	3484	2342	2557	4287	3569	1558	3111	1385	3123	2905	2885	269	1859	0	1058	984	763	571	1391	1024	577	1036	850	227	583	1673	2220	1170	857	1826	1096	908	2093	2824	2336	1987	2134	4221
Glyma.01G050100.2	176	116	121	483	629	302	164	180	330	134	304	262	311	393	161	121	147	150	180	185	192	20	187	17	221	42	78	99	84	91	44	134	178	88	56	232	155	81	116	163	100	113	223	324	291	285	323	472
Glyma.01G050200.1	0	0	0	0	0	0	0	0	0	0	0	0	0	0	0	0	0	0	0	0	0	0	0	0	0	0	0	0	0	0	0	0	0	0	0	0	0	0	0	0	0	0	0	0	0	0	0	0
Glyma.01G050300.1	0	0	0	0	0	0	0	0	0	0	0	0	0	0	0	0	0	0	0	0	0	0	0	0	0	0	0	0	0	0	0	0	0	0	0	0	0	0	0	0	0	0	0	0	0	0	0	0
Glyma.01G050400.1	455	666	711	366	675	747	560	588	792	924	676	653	743	637	843	602	623	782	1007	897	575	733	636	220	539	654	550	550	571	660	938	623	1120	553	627	740	652	910	761	617	659	657	920	717	761	926	574	775
Glyma.01G050400.2	0	0	0	0	0	0	0	0	0	0	0	0	0	0	0	0	0	0	0	0	0	0	0	0	0	0	0	0	0	0	0	0	0	0	0	0	0	0	0	0	87	0	0	0	0	0	0	0
Glyma.01G050400.3	122	281	150	142	0	0	99	0	0	0	0	236	200	155	133	0	188	0	0	125	0	178	112	0	125	69	196	0	134	143	0	76	0	87	61	0	63	69	173	110	190	82	53	68	0	45	0	0
Glyma.01G050500.1	1642	1747	1446	1137	1331	1291	929	1120	1491	1483	1059	1347	1372	1334	1668	829	1152	1033	1507	1521	1321	961	1112	631	1354	1606	1448	1128	1515	1114	1510	1196	1432	1186	1209	1564	1432	2046	1368	1617	2053	1355	1364	1342	1151	1694	1585	1147
Glyma.01G050600.1	0	0	0	0	0	0	0	0	0	0	0	0	0	0	0	0	0	0	0	0	0	0	0	0	0	0	0	0	0	0	0	0	0	0	0	0	0	0	0	0	0	0	0	0	0	0	0	0
Glyma.01G050700.1	0	45	24	0	0	0	10	14	12	4	12	0	22	0	0	0	0	21	6	0	0	0	0	0	30	39	54	0	0	10	0	0	0	0	0	0	18	45	43	53	40	15	4	8	10	12	0	15
Glyma.01G050800.1	0	30	24	4	0	0	2	6	11	10	2	0	20	0	6	0	2	6	1	9	0	1	0	4	16	36	25	3	0	4	5	7	0	4	1	4	7	12	11	6	19	19	2	0	2	1	0	7
Glyma.01G050900.1	1464	1701	1411	696	705	821	826	634	1066	1121	1062	1282	793	1046	1199	1069	1128	1203	1048	1883	1274	1533	1315	941	971	936	1430	1085	1167	1247	1280	1632	1508	1296	2141	1301	1134	1093	1076	1163	608	1552	871	882	1152	857	777	987
Glyma.01G051000.1	0	0	0	0	0	0	0	0	0	0	0	0	0	0	0	0	0	0	0	0	0	0	0	0	0	0	0	0	0	0	0	0	0	0	0	0	0	0	0	0	0	0	0	0	0	0	0	0
Glyma.01G051100.1	0	0	0	0	0	0	0	0	0	0	0	0	0	0	0	0	0	0	0	0	0	0	0	0	0	0	0	0	0	0	0	0	0	0	0	0	0	0	0	0	0	0	0	0	0	0	0	0
Glyma.01G051200.1	0	0	0	0	0	0	0	0	0	0	0	0	0	0	0	0	0	0	0	0	0	0	0	0	0	0	0	0	0	0	0	0	0	0	0	0	0	0	0	0	0	0	0	0	0	0	0	0
Glyma.01G051300.1	35	33	45	8	0	58	53	21	196	706	301	599	538	416	490	273	338	243	743	976	383	2741	164	4652	56	15	106	1698	830	1357	2241	1195	1235	3026	1362	2065	177	42	13	77	22	103	34	17	90	138	12	142
Glyma.01G051400.1	7993	8610	7873	6477	7003	5964	5524	4898	5610	5608	5161	5028	5829	5129	5180	4069	5323	4433	5476	6526	4309	4196	3864	1958	6042	6412	7693	3022	4213	3594	4951	4355	5739	3883	5150	4646	6375	9321	7652	7939	9785	6826	7561	6333	6751	6677	5985	5066
Glyma.01G051500.1	0	0	0	0	0	0	3	0	0	0	0	0	0	0	0	0	0	0	1	0	0	0	0	0	0	3	0	3	0	0	0	1	0	0	0	0	0	2	0	0	2	0	0	0	0	0	0	0
Glyma.01G051600.1	0	0	0	0	0	0	0	0	0	0	0	0	0	0	0	0	0	0	0	0	0	0	0	0	0	0	0	0	0	0	0	0	0	0	0	0	0	0	0	0	0	0	0	0	0	0	0	0
Glyma.01G051700.1	10	0	15	0	0	0	15	0	0	0	0	8	0	10	0	17	4	9	0	0	8	0	0	0	0	0	4	14	0	0	8	15	10	12	0	4	9	0	0	4	0	0	21	0	4	0	0	0
Glyma.01G051800.1	12	0	0	0	0	0	0	0	12	0	0	0	0	0	0	0	10	9	8	0	0	0	12	0	0	0	4	0	0	0	4	0	7	0	5	0	4	0	1	0	0	12	6	0	0	0	0	0
Glyma.01G051800.2	0	0	16	0	4	12	0	10	1	22	0	5	6	0	29	8	0	0	0	7	26	8	0	0	10	0	0	0	10	0	0	0	0	0	0	0	0	14	14	0	0	0	10	4	0	0	0	4
Glyma.01G051900.1	0	0	0	0	0	0	0	0	0	0	0	0	0	0	0	0	0	0	0	0	0	0	0	0	0	0	0	0	0	0	0	0	0	0	0	0	0	0	0	0	0	0	0	0	0	0	0	0
Glyma.01G052000.1	0	0	0	0	0	0	0	0	0	0	0	0	0	0	0	0	0	0	0	0	0	0	0	0	0	0	0	0	0	0	0	0	0	0	0	0	0	0	0	0	0	0	0	0	0	0	0	0
Glyma.01G052100.1	0	0	0	0	0	0	0	0	0	0	0	0	0	0	0	0	0	0	0	0	0	0	0	0	0	0	0	0	0	0	0	0	0	0	0	0	0	0	0	0	0	0	0	0	0	0	0	0
Glyma.01G052200.1	388	456	309	347	358	568	226	330	448	555	428	534	439	543	627	408	464	383	515	663	614	194	317	77	341	370	425	285	287	262	148	379	418	253	431	391	424	463	367	400	427	398	489	475	546	472	466	557
Glyma.01G052200.2	268	144	232	74	143	121	90	91	153	119	120	115	78	84	149	99	101	79	116	49	177	61	140	20	132	79	126	108	141	48	130	49	61	75	51	66	106	189	131	124	134	0	125	112	116	98	93	42
Glyma.01G052200.3	13	47	7	8	42	1	29	4	30	5	7	26	20	27	22	19	9	10	12	9	0	21	27	5	5	13	11	24	5	17	37	11	2	4	14	15	18	22	3	11	10	8	11	2	2	43	28	13
Glyma.01G052300.1	156	108	140	127	97	90	172	99	137	147	156	189	149	235	277	97	210	165	196	222	228	32	156	6	115	106	129	70	131	79	27	79	118	64	123	114	228	110	109	160	79	96	128	163	171	199	109	174
Glyma.01G052400.1	787	1069	801	785	811	792	803	741	765	826	677	887	802	767	923	708	859	661	966	1032	816	1206	803	654	826	970	888	809	1027	864	1011	836	1161	1036	1025	1117	824	1043	804	820	992	664	744	889	753	1119	812	625
Glyma.01G052500.1	462	459	400	447	449	132	248	425	439	639	168	96	341	422	83	274	424	451	555	446	83	291	391	0	504	343	434	185	96	21	211	360	384	256	477	342	280	204	469	340	440	299	494	46	216	498	571	478
Glyma.01G052500.2	4	0	79	5	118	0	10	2	4	0	16	95	5	2	96	9	14	4	3	11	4	7	6	118	5	1	0	1	3	290	0	0	0	65	0	1	95	68	0	2	0	0	2	51	0	0	2	5
Glyma.01G052500.3	0	0	3	0	0	0	0	0	0	0	0	93	5	0	226	0	0	0	0	0	0	0	0	4	0	0	0	0	0	0	0	0	0	0	0	0	0	0	0	0	0	74	0	0	289	0	0	0
Glyma.01G052500.4	0	0	0	0	0	309	0	0	0	0	271	0	92	0	226	0	0	0	0	0	361	0	0	0	0	0	0	0	359	0	0	0	0	0	0	0	0	383	0	0	0	0	0	401	0	0	0	0
Glyma.01G052500.5	109	44	3	4	12	120	5	1	0	1	4	92	8	73	10	45	5	4	4	15	4	0	4	0	67	124	10	65	0	6	81	0	13	0	2	9	131	7	14	61	73	8	9	37	12	5	8	2
Glyma.01G052600.1	321	334	362	378	513	519	665	431	503	503	494	381	586	233	616	419	556	535	675	796	694	1078	824	353	479	565	239	698	757	626	1125	559	750	943	813	653	687	388	374	428	341	262	722	304	448	428	625	305
Glyma.01G052600.2	56	29	0	0	0	0	0	0	18	0	0	24	0	28	0	20	24	0	0	20	0	0	0	26	0	0	26	0	26	16	0	34	0	0	32	0	0	23	0	0	31	0	0	24	0	30	0	0
Glyma.01G052600.3	68	50	23	109	39	0	0	0	84	0	113	76	95	276	0	42	35	65	119	24	0	203	0	33	0	0	150	163	249	20	0	50	60	168	109	0	0	58	25	0	44	137	0	23	73	92	0	114
Glyma.01G052600.4	133	44	0	0	0	0	0	0	46	62	0	50	0	57	0	33	40	0	0	52	0	0	0	49	0	0	36	0	45	68	0	61	0	0	55	78	47	44	0	66	49	0	75	53	0	42	0	0
Glyma.01G052600.5	34	26	0	0	1	2	0	3	17	0	0	20	0	34	0	19	20	0	1	20	0	0	0	27	1	1	26	0	26	17	0	35	0	0	33	1	0	23	0	0	33	0	0	22	0	32	2	0
Glyma.01G052600.6	71	39	24	41	38	0	0	0	23	0	20	26	74	33	0	35	22	67	71	24	0	17	0	34	0	0	38	68	44	21	0	51	62	95	76	0	0	42	25	0	42	82	0	23	74	44	0	101
Glyma.01G052600.7	49	40	0	0	0	0	0	0	36	56	0	36	0	53	0	33	38	0	0	50	0	0	0	51	0	0	36	0	51	64	0	62	0	0	57	74	44	48	0	65	47	0	45	50	0	47	0	0
Glyma.01G052600.8	88	72	250	59	69	65	93	101	41	82	34	42	108	48	235	46	56	84	83	64	47	22	134	258	93	70	62	102	66	91	261	245	358	124	127	251	77	62	98	83	69	118	47	113	78	60	95	113
Glyma.01G052700.1	41	85	104	32	46	40	29	33	37	38	52	48	77	46	64	54	70	34	34	70	55	259	39	295	32	85	83	157	131	140	160	130	122	146	135	132	36	69	78	98	40	121	52	15	53	20	49	34
Glyma.01G052800.1	579	871	626	586	654	619	674	555	658	1011	732	913	745	750	1105	621	826	710	833	1087	796	849	820	642	627	878	683	820	972	865	1179	827	1039	980	1063	1113	689	924	671	783	868	502	730	607	549	791	606	532
Glyma.01G052800.2	26	26	38	40	104	30	65	59	63	34	27	88	41	64	76	51	35	52	28	92	55	94	53	33	42	33	29	84	43	82	77	114	100	89	33	113	36	44	27	42	81	39	43	45	53	101	108	72
Glyma.01G052900.1	0	0	0	7	6	0	0	0	0	0	0	8	0	0	0	0	0	0	0	4	0	0	2	0	0	0	0	0	0	0	0	0	0	0	0	0	0	0	0	0	0	0	0	0	0	0	0	0
Glyma.01G053000.1	0	0	0	0	0	0	0	0	0	0	0	0	0	0	0	0	0	0	0	0	0	0	0	0	0	0	0	0	0	0	0	0	0	0	0	0	0	0	0	0	0	0	0	0	0	0	0	0
Glyma.01G053100.1	232	671	475	379	529	336	464	535	598	504	424	460	842	535	538	302	479	410	688	776	369	215	1073	6	397	765	737	314	624	335	170	440	448	204	377	337	341	585	703	493	947	838	453	691	482	643	663	475
Glyma.01G053200.1	437	382	467	298	356	427	270	257	402	333	352	404	340	331	437	251	315	237	277	345	298	231	243	187	239	314	367	248	312	235	325	306	368	273	287	268	335	454	398	286	295	310	398	433	344	499	417	262
Glyma.01G053300.1	938	847	1004	1531	1687	1499	1025	892	1129	1460	987	1251	1353	1130	1349	753	1088	1087	1160	1316	1189	913	1233	155	653	996	641	934	1024	918	881	955	1363	693	1043	1253	931	1172	606	589	1407	590	1377	1139	1331	1375	1333	991
Glyma.01G053400.1	131	176	102	139	144	198	109	80	163	122	108	164	207	154	133	89	159	129	213	151	112	66	55	38	126	241	127	51	31	48	57	56	63	49	60	83	119	235	102	195	227	123	128	112	214	191	183	194
Glyma.01G053500.1	0	0	0	0	0	3	0	0	0	0	2	0	0	0	0	0	0	0	0	0	0	0	0	0	0	0	0	0	0	0	0	0	0	0	0	0	0	0	0	0	0	0	3	0	0	0	0	0
Glyma.01G053600.1	44	35	67	23	8	72	85	17	50	129	69	91	42	121	141	55	86	94	242	41	28	60	13	29	53	92	44	18	68	30	47	22	38	52	24	63	76	33	41	76	74	65	53	4	49	62	37	40
Glyma.01G053600.2	0	1	33	5	0	0	0	0	62	0	0	50	211	18	0	39	14	0	0	208	91	0	0	8	0	0	0	0	0	0	0	0	0	0	0	0	3	0	0	0	2	0	14	0	0	0	0	15
Glyma.01G053700.1	121	132	161	236	262	162	171	191	251	171	199	288	198	241	230	90	188	112	224	228	193	98	139	54	197	302	131	54	112	45	171	119	173	91	139	107	170	274	190	219	301	200	265	235	294	223	258	193
Glyma.01G053700.2	217	228	262	185	177	216	143	150	145	157	143	93	97	117	155	117	104	82	135	163	126	69	28	4	129	134	276	102	136	130	123	159	53	124	93	77	168	265	277	136	174	127	194	195	202	203	222	172
Glyma.01G053800.1	2442	2161	1286	1546	1582	1157	1229	1502	1234	1209	772	1035	1513	904	1015	719	1067	650	1238	1349	723	1164	213	1414	1957	2389	1433	1065	1097	764	1346	714	911	1448	1168	1124	2549	2949	1483	2452	1758	1304	1676	1722	1336	2199	1626	927
Glyma.01G053800.2	1	0	0	1	17	1	0	1	1	0	0	1	1	1	0	1	1	24	1	1	0	1	0	0	29	1	1	1	0	0	1	0	24	1	0	0	23	1	1	31	1	1	1	1	1	19	1	1
Glyma.01G053900.1	0	2	0	0	0	0	0	0	0	0	0	0	0	0	0	0	0	0	3	0	0	0	0	0	0	0	0	0	0	0	0	0	0	0	0	0	0	3	0	0	0	0	0	7	3	0	0	0
Glyma.01G054000.1	746	1269	847	534	583	915	450	860	906	430	935	569	605	945	504	350	720	375	691	1076	446	251	181	66	1223	1087	996	255	444	141	300	242	186	368	397	314	571	1590	1377	1517	1615	1033	601	711	673	826	774	701
Glyma.01G054000.2	162	229	151	104	174	126	87	124	228	95	153	146	156	105	122	46	158	86	127	273	132	31	122	3	289	210	178	53	37	51	66	76	103	59	95	122	158	362	233	251	577	193	88	102	128	182	80	116
Glyma.01G054000.3	30	28	34	82	43	13	18	0	0	26	18	0	0	16	32	29	15	0	43	40	0	21	75	0	39	17	43	0	0	57	21	0	25	0	0	0	57	18	74	16	0	61	26	86	51	23	82	37
Glyma.01G054100.1	76	0	75	91	2	197	66	0	137	142	89	43	126	136	21	124	76	74	178	2	140	29	108	24	41	72	73	44	59	20	24	60	0	39	30	2	126	62	5	40	84	82	128	119	79	2	26	100
Glyma.01G054100.2	0	80	0	63	51	0	102	0	0	33	7	115	53	0	106	0	35	33	0	55	0	0	0	0	71	27	0	3	0	0	31	0	55	0	33	49	0	79	0	51	0	0	58	38	51	80	59	0
Glyma.01G054100.3	0	0	0	0	0	0	0	0	0	0	0	0	0	0	0	0	0	0	0	0	0	0	0	0	0	0	0	0	0	0	0	0	0	0	0	0	0	0	0	0	0	0	0	0	0	0	0	0
Glyma.01G054100.4	0	0	0	0	0	0	0	0	0	0	0	0	0	0	0	0	0	0	0	0	0	0	0	0	0	0	0	0	0	0	0	0	0	0	0	0	0	0	0	0	0	0	0	0	0	0	0	0
Glyma.01G054100.5	0	0	0	0	0	0	0	91	0	0	0	0	0	0	3	0	0	0	0	0	0	0	0	0	0	0	0	0	0	0	0	6	0	0	3	0	0	0	76	3	0	0	0	10	0	3	0	0
Glyma.01G054100.6	0	0	0	0	78	0	0	0	0	0	0	0	0	0	63	0	41	0	0	0	0	0	0	0	13	0	0	0	0	0	0	0	0	0	0	0	34	0	0	0	0	0	0	0	0	92	72	0
Glyma.01G054100.7	0	0	0	0	0	0	0	0	0	0	0	0	0	0	0	0	0	0	0	0	0	0	0	0	0	0	0	0	0	0	0	0	0	0	0	0	0	0	0	0	0	0	0	0	0	0	0	0
Glyma.01G054100.8	0	0	0	0	0	0	0	0	0	0	0	0	0	0	0	0	0	0	0	101	0	0	0	0	0	24	0	0	0	0	0	0	0	0	0	44	0	0	0	0	0	0	0	0	0	0	0	0
Glyma.01G054200.1	600	868	771	419	453	548	335	310	484	537	418	413	417	480	468	307	389	428	555	634	343	329	419	304	353	528	731	315	443	281	371	465	492	316	477	440	501	728	691	662	651	630	504	495	449	490	427	413
Glyma.01G054300.1	382	511	644	502	382	602	520	482	275	590	517	570	438	481	386	464	643	407	503	710	557	591	508	248	608	535	483	405	570	450	468	711	493	561	608	730	716	316	533	309	684	470	893	691	595	768	461	593
Glyma.01G054300.2	209	40	80	141	282	121	100	60	243	128	38	57	142	102	229	100	64	85	60	94	25	14	62	66	82	60	69	63	71	138	43	58	63	34	92	50	15	231	68	207	56	24	31	104	69	40	157	59
Glyma.01G054300.3	0	0	0	0	0	0	0	37	0	51	0	0	34	20	0	0	0	37	0	0	0	53	29	0	0	0	0	0	0	0	35	0	35	23	33	0	37	116	0	0	0	0	0	28	0	0	0	0
Glyma.01G054400.1	1547	764	1271	1363	1254	1578	923	772	1105	2345	1379	2360	1940	1369	2611	1161	1694	1483	1803	1299	1886	837	1583	125	1848	1246	681	806	1310	1075	800	1409	1462	509	1241	1300	1958	1342	739	704	1712	644	1497	1068	1443	1583	1423	988
Glyma.01G054500.1	135	65	134	41	196	185	124	70	62	105	48	185	174	83	316	36	93	142	143	67	190	29	0	42	33	17	0	74	88	30	0	67	0	0	45	82	101	76	64	75	218	0	127	139	179	58	147	63
Glyma.01G054500.10	81	0	0	0	0	0	0	0	0	0	0	0	0	71	0	0	0	0	0	54	0	0	0	0	0	0	0	0	0	0	0	0	0	0	0	0	0	0	0	0	0	0	0	0	0	0	0	0
Glyma.01G054500.2	27	2	33	10	1	1	1	1	0	1	1	0	23	12	1	0	42	1	33	1	1	0	0	0	17	40	36	6	1	0	0	6	0	1	4	14	35	53	34	1	22	11	11	4	1	9	1	0
Glyma.01G054500.3	61	136	213	251	206	177	163	110	92	107	160	238	182	30	100	144	243	76	173	49	169	9	7	8	124	229	209	6	111	40	81	63	86	97	22	93	125	442	149	133	320	0	158	348	207	243	138	147
Glyma.01G054500.4	0	0	0	0	0	0	0	0	46	40	0	0	109	0	0	0	0	0	0	0	0	0	0	0	0	0	130	0	0	0	6	0	2	0	94	0	0	0	0	0	64	0	61	0	0	66	246	134
Glyma.01G054500.5	71	119	115	122	16	150	70	112	100	68	113	16	13	35	114	74	19	34	45	90	1	2	60	4	80	333	50	20	13	59	9	58	6	24	23	60	60	33	154	75	159	235	70	22	140	98	24	76
Glyma.01G054500.6	0	0	0	0	0	0	0	0	0	37	0	0	0	0	0	0	0	0	0	0	0	0	0	0	0	0	0	0	0	0	0	0	0	0	0	0	10	0	0	0	0	0	0	0	0	0	0	0
Glyma.01G054500.7	0	0	0	0	0	0	0	0	68	44	0	0	0	0	0	0	0	0	0	0	0	0	0	0	0	0	0	0	0	0	0	0	0	0	0	0	0	0	0	0	136	0	79	0	0	110	0	96
Glyma.01G054500.8	0	0	60	0	0	44	0	0	0	28	0	0	0	54	0	0	0	0	0	0	0	0	0	0	0	0	0	0	0	0	0	0	0	0	0	0	41	0	0	0	0	0	0	0	0	0	0	0
Glyma.01G054500.9	57	146	99	105	0	109	44	111	117	76	95	0	0	82	67	51	0	0	0	84	0	0	22	0	77	0	0	112	0	66	13	49	8	0	0	49	56	0	128	55	155	259	69	0	189	109	0	117
Glyma.01G054600.1	0	0	0	0	0	0	0	0	0	0	0	0	0	0	0	0	0	0	0	0	0	0	0	0	0	0	0	0	0	0	0	0	0	0	0	0	0	0	0	0	0	0	0	0	0	0	0	0
Glyma.01G054700.1	0	0	0	0	0	0	0	0	0	0	0	0	0	0	0	0	0	0	0	0	0	0	0	0	0	0	0	0	0	0	0	0	0	0	0	0	0	0	0	0	0	0	0	0	0	0	0	0
Glyma.01G054800.1	1757	1832	1359	1027	1074	1225	802	849	922	1254	901	1208	1380	1034	1261	725	1090	946	1437	1561	1109	1123	855	497	1660	2055	1070	1031	1303	1077	1312	1073	1205	1207	1339	1121	1269	2368	1389	1606	3556	1294	1121	1140	1394	1058	928	950
Glyma.01G054900.1	169	147	130	179	175	220	142	162	115	133	122	132	121	133	120	73	118	71	104	123	103	47	80	12	123	161	75	70	81	44	32	47	54	37	32	77	122	233	182	147	105	72	279	187	239	176	213	220
Glyma.01G055000.1	24	51	65	36	26	23	43	17	28	28	25	35	34	18	44	16	39	49	42	45	41	40	49	14	27	54	56	43	50	50	42	60	66	70	61	64	32	28	35	53	64	26	22	45	29	28	38	22
Glyma.01G055100.1	0	0	0	0	0	0	0	0	0	0	0	0	0	0	0	0	0	0	0	0	0	0	0	0	0	0	0	0	0	0	0	0	0	0	0	0	0	0	0	0	0	0	0	0	0	0	0	0
Glyma.01G055200.1	0	0	10	38	33	46	55	98	49	32	22	69	30	20	20	37	30	0	35	64	19	0	0	5	15	12	0	0	0	5	0	0	0	0	5	0	18	16	0	16	0	18	47	73	40	79	15	33
Glyma.01G055300.1	650	657	575	570	675	614	505	512	504	750	605	679	726	529	828	444	588	557	762	746	538	682	668	484	608	691	598	507	650	540	608	667	640	541	774	627	740	914	673	571	865	598	663	599	655	702	548	473
Glyma.01G055300.2	0	108	0	0	0	0	0	0	51	0	0	0	0	0	0	0	0	0	0	0	0	0	0	0	0	0	0	0	45	48	0	0	69	0	0	0	0	0	0	115	80	0	0	0	0	0	92	85
Glyma.01G055400.1	1434	1307	1590	969	998	1095	893	975	1313	898	1157	1115	923	983	1428	1086	1147	957	927	1811	1119	811	578	240	874	1478	1455	770	874	733	818	941	673	767	917	793	1291	1277	1399	1031	1506	1206	1192	1215	1269	1287	1066	1207
Glyma.01G055400.2	378	688	577	517	762	400	563	542	671	923	488	623	625	460	479	260	437	459	550	602	613	320	570	217	379	601	649	249	405	589	281	483	634	360	552	551	484	458	470	493	662	753	702	637	489	705	562	462
Glyma.01G055400.3	45	51	35	39	63	105	37	41	29	56	66	54	10	118	1	25	37	52	63	59	47	1	61	0	53	72	82	22	69	32	60	40	36	57	26	50	79	57	60	59	123	59	38	194	98	39	31	85
Glyma.01G055500.1	866	959	951	735	848	981	633	740	783	929	724	1026	893	979	1052	690	766	617	889	909	785	519	460	176	743	835	884	426	500	518	597	529	693	461	552	582	687	1226	957	850	938	720	777	933	940	977	921	769
Glyma.01G055500.2	7	26	21	7	3	4	2	1	50	4	13	10	17	2	12	7	22	11	6	9	9	15	1	1	12	10	10	8	1	1	11	2	14	5	11	16	2	23	4	7	33	8	12	30	21	9	2	6
Glyma.01G055500.3	14	10	9	20	11	9	10	34	95	8	13	8	15	10	17	5	9	12	12	13	7	5	8	4	11	14	17	18	14	10	15	10	11	4	19	22	7	17	20	12	56	10	8	26	9	9	35	10
Glyma.01G055600.1	0	0	0	0	0	0	0	0	0	0	0	0	0	0	0	0	0	0	0	0	0	0	0	0	0	0	0	0	0	0	0	0	0	0	0	0	0	0	0	0	0	0	0	0	0	0	0	0
Glyma.01G055700.1	4	12	6	0	15	0	4	0	8	0	4	4	0	0	0	0	0	0	4	0	0	0	0	0	0	4	0	0	0	0	41	7	11	0	0	0	9	0	0	4	0	0	0	0	0	12	10	20
Glyma.01G055700.2	0	0	0	0	0	0	0	0	0	0	0	0	0	0	0	0	0	0	0	0	0	0	0	0	0	0	0	0	0	0	0	0	0	0	0	0	0	0	0	0	0	0	0	0	0	0	0	0
Glyma.01G055800.1	0	0	0	0	18	0	17	0	0	0	0	0	0	0	0	0	0	0	0	0	0	0	0	0	0	0	0	0	0	5	0	0	0	0	0	0	0	0	16	0	0	0	0	0	0	0	0	0
Glyma.01G055900.1	649	616	489	436	457	464	323	452	510	560	477	635	499	552	679	456	495	482	571	743	521	773	512	527	569	705	434	619	780	652	888	685	824	766	717	748	484	755	495	480	879	411	547	453	467	532	514	378
Glyma.01G056000.1	76	226	101	43	97	98	104	47	104	143	107	113	194	82	127	101	94	138	151	169	112	217	177	294	42	106	163	207	295	187	241	145	177	286	202	318	105	99	162	163	113	159	82	104	99	193	56	88
Glyma.01G056000.2	0	0	0	0	0	0	0	0	0	0	0	0	0	0	0	0	0	0	0	0	0	0	0	0	0	0	0	0	0	0	0	0	0	0	0	0	0	0	0	0	0	0	0	0	0	0	0	0
Glyma.01G056100.1	152	185	219	116	153	148	262	241	173	209	189	202	210	316	91	350	261	214	174	486	195	1644	430	1880	255	208	345	1790	2175	1527	3066	1348	2080	2631	1903	2178	306	237	179	436	217	290	192	301	246	298	240	129
Glyma.01G056200.1	0	4	14	0	14	7	4	0	18	4	4	0	10	4	0	11	8	0	0	7	0	0	0	0	0	7	7	4	0	0	0	0	4	0	4	0	0	14	8	8	11	0	4	0	0	4	15	16
Glyma.01G056300.1	1630	1485	1318	1483	1932	1727	1280	1232	1584	1954	1611	1966	1957	1665	1991	1334	1773	1345	1879	2046	1622	3005	1878	1303	1621	1534	1317	2219	2212	1829	2316	1905	2268	2188	2204	2193	1760	1889	1329	1650	2264	1088	1716	1694	1698	1773	2001	1509
Glyma.01G056400.1	16	16	9	27	27	25	13	0	8	30	36	24	8	19	24	24	40	25	16	14	18	22	19	5	16	82	8	32	39	16	27	33	47	26	58	19	11	26	10	0	8	9	27	20	28	28	20	22
Glyma.01G056500.1	0	0	0	0	0	0	0	0	0	0	0	0	0	0	0	0	0	0	0	0	0	0	0	0	0	0	0	0	0	0	0	0	0	0	0	0	0	0	0	0	0	0	0	0	0	0	0	0
Glyma.01G056600.1	0	0	0	0	0	0	0	0	0	0	0	0	0	0	0	0	0	0	0	0	0	0	0	0	0	0	0	0	0	0	0	0	0	0	0	0	0	0	0	0	0	0	0	0	0	0	0	0
Glyma.01G056700.1	0	0	0	0	0	0	0	0	0	0	0	0	0	0	0	0	0	0	0	0	0	0	0	0	0	0	0	0	0	0	0	0	0	0	0	0	0	0	0	0	0	0	0	0	0	0	0	0
Glyma.01G056800.1	43	131	91	153	66	79	137	145	232	362	190	164	287	258	331	257	300	248	462	379	263	720	477	82	23	180	136	401	649	610	186	516	721	388	744	272	120	107	63	116	153	115	106	146	91	255	145	148
Glyma.01G056800.2	0	0	0	0	0	0	0	0	0	1	0	1	37	10	1	3	0	49	7	15	0	2	30	1	0	8	10	13	1	3	7	2	59	9	23	142	0	0	0	0	0	0	2	1	0	0	0	0
Glyma.01G056800.3	0	1	0	0	0	0	0	5	0	168	0	115	104	0	122	73	0	78	0	0	70	110	223	56	64	0	0	245	270	109	159	80	33	183	165	196	0	0	0	0	0	0	56	46	0	0	56	0
Glyma.01G056800.4	0	0	0	0	0	0	0	0	0	0	0	0	0	0	0	0	0	0	0	0	0	0	0	0	0	0	0	0	0	0	0	0	0	0	0	83	0	0	0	0	0	0	0	0	0	0	0	0
Glyma.01G056800.5	0	0	0	0	2	0	0	8	0	0	0	0	0	0	0	0	9	0	1	0	0	8	0	0	0	0	4	6	0	9	239	0	0	0	0	167	0	1	0	0	0	0	0	0	0	0	0	0
Glyma.01G056800.6	0	0	0	0	0	0	2	0	0	10	0	0	7	0	6	0	5	0	0	0	0	0	7	0	2	0	0	4	3	1	5	0	58	41	39	66	0	0	0	0	5	0	0	0	0	0	0	0
Glyma.01G056900.1	194	236	217	74	178	143	107	87	95	187	110	82	92	93	74	92	127	138	150	170	74	174	154	18	129	179	133	135	193	193	175	113	217	145	200	185	118	334	177	128	243	118	137	112	106	148	69	88
Glyma.01G057000.1	0	0	0	0	0	0	0	0	0	0	0	0	0	0	0	0	0	0	0	0	0	0	0	0	0	0	0	0	0	0	0	0	0	0	0	0	0	0	0	0	0	0	0	0	0	0	0	0
Glyma.01G057100.1	10273	5964	5295	6635	9828	8344	5167	5165	5534	7546	6847	8652	7238	6927	10551	5466	7257	7015	7234	6651	7587	4782	8631	808	8322	4807	3827	5078	6942	4883	4841	5745	5669	4570	5665	6198	11095	6727	4606	7018	5080	3339	7356	6124	6640	6516	8461	4528
Glyma.01G057200.1	0	0	0	0	0	0	0	0	0	0	0	0	0	0	0	0	0	0	0	0	0	0	0	0	0	0	0	0	0	0	0	0	0	0	0	0	0	0	0	0	0	0	0	0	0	0	0	0
Glyma.01G057300.1	0	0	0	0	0	0	0	0	0	0	0	0	0	0	0	0	4	0	0	0	0	0	0	0	0	0	0	0	0	0	0	0	0	0	0	0	0	0	0	0	0	0	0	0	0	0	0	0
Glyma.01G057400.1	1633	1623	1249	1077	1356	870	1063	1108	1057	964	864	898	980	1014	947	766	917	732	1182	1505	847	1172	589	1182	1232	1476	1448	1250	1433	1238	1556	992	1182	1768	1570	1553	841	1528	1599	1452	1501	1349	1259	1443	1057	1648	1296	951
Glyma.01G057400.2	5	64	0	0	0	5	0	0	0	26	0	0	0	4	0	0	0	38	0	7	0	41	0	0	0	61	35	0	3	0	3	28	67	0	42	0	0	47	0	0	61	60	0	85	68	3	0	0
Glyma.01G057400.3	17	47	12	24	18	18	53	58	14	15	55	11	11	41	14	10	18	11	16	31	10	6	20	7	8	73	14	35	14	59	14	15	37	10	11	34	14	70	54	15	92	74	74	55	12	16	46	9
Glyma.01G057500.1	965	997	912	746	973	883	751	629	652	1069	836	1010	974	847	1134	598	824	736	988	968	732	388	1251	79	811	813	773	310	647	383	436	697	653	331	469	342	1071	1013	977	871	937	761	863	699	775	849	998	577
Glyma.01G057600.1	119	162	154	119	110	145	86	73	146	118	96	131	109	127	144	72	99	59	84	133	131	85	34	3	68	145	120	48	72	65	63	73	89	64	70	58	154	151	120	147	118	78	170	203	138	149	134	120
Glyma.01G057700.1	60	125	50	24	58	25	53	52	80	27	35	77	35	50	62	79	78	75	72	135	52	144	155	140	24	112	120	130	152	137	117	117	144	149	141	145	67	60	112	43	94	63	68	62	16	40	26	58
Glyma.01G057800.1	0	0	0	0	0	0	4	0	0	0	0	0	0	3	0	0	0	0	0	0	0	3	4	0	0	5	5	5	11	0	0	0	3	2	0	0	0	0	4	0	4	6	6	0	0	8	0	0
Glyma.01G057900.1	0	0	0	0	0	0	0	0	0	0	0	0	0	0	0	0	0	0	0	0	0	0	0	0	0	0	0	0	0	0	0	0	0	0	0	0	0	0	0	0	0	0	0	0	0	0	0	0
Glyma.01G058000.1	5029	3458	3140	4132	5597	4981	4136	3674	4218	5495	4281	6193	4841	4511	6103	3960	4008	3618	4620	3889	5101	3401	3304	2503	5350	5080	2760	3373	3612	3312	4055	3876	4088	3814	3717	3956	5876	5889	3139	3684	5405	2324	5385	3760	4735	5289	5348	3802
Glyma.01G058100.1	70	94	139	78	100	93	53	62	112	106	74	69	66	127	130	51	69	78	92	79	94	105	42	59	72	74	70	106	42	81	107	41	133	80	57	128	45	71	104	50	85	63	92	83	90	86	94	96
Glyma.01G058200.1	1363	1595	1222	1185	1194	1329	848	957	1222	1065	1056	1272	1147	1415	1195	725	1236	920	1141	1456	1151	656	716	199	1144	1077	1344	843	876	596	905	763	807	763	848	806	1088	1955	1550	1142	1546	1273	1407	1193	1496	1298	1336	1289
Glyma.01G058300.1	4643	7547	6454	1615	1977	2523	1501	1966	2868	4887	3990	5147	4192	3823	4776	3128	4116	4158	3991	5703	3546	3156	4151	336	5081	6272	5287	2195	3033	2640	2564	3180	4253	1745	3711	3049	4238	7391	6939	5184	6571	5560	2021	2113	2640	2480	2197	2032
Glyma.01G058400.1	125	109	121	57	12	37	11	54	43	61	92	81	26	91	90	46	47	48	70	74	107	17	113	12	72	114	165	42	112	28	66	100	104	37	112	22	64	59	92	116	86	132	56	102	20	64	13	98
Glyma.01G058400.2	0	0	0	0	0	0	3	0	31	0	0	0	0	0	0	0	0	0	0	0	0	0	0	0	0	0	0	0	0	2	0	0	0	0	0	0	29	0	0	0	0	0	0	0	0	0	0	0
Glyma.01G058400.3	0	0	0	0	0	0	0	0	0	0	0	3	0	0	0	16	39	4	25	0	0	0	0	0	0	0	0	2	0	8	0	0	0	0	3	0	0	47	0	0	0	0	0	0	0	0	0	0
Glyma.01G058400.4	0	0	0	0	0	0	0	0	0	0	0	0	0	0	0	0	0	0	25	0	0	0	0	0	0	0	0	0	0	0	0	0	0	0	0	0	0	0	0	0	0	0	0	0	0	0	7	0
Glyma.01G058400.5	0	0	27	0	22	7	49	0	0	0	0	0	82	59	36	0	0	11	31	30	0	0	0	0	0	0	0	5	0	5	0	0	0	0	0	0	0	24	0	0	0	0	67	0	0	0	20	35
Glyma.01G058400.6	8	12	29	16	0	18	0	0	9	0	22	32	0	0	0	26	10	16	0	27	24	11	14	0	5	30	12	12	6	0	7	6	4	35	38	0	0	22	0	5	4	11	0	0	0	4	0	0
Glyma.01G058500.1	239	124	594	303	508	198	263	359	482	1015	494	483	540	739	860	615	1061	2180	724	1386	370	2355	2081	485	210	288	317	1231	1098	1074	1531	1147	1925	1238	1477	1306	987	198	332	531	116	608	314	595	348	613	327	242
Glyma.01G058500.2	3	31	147	61	56	36	33	75	41	77	2	73	65	59	94	47	84	2	8	2	34	107	90	33	1	3	1	66	16	8	85	7	48	81	71	70	4	1	2	63	5	142	52	6	53	71	14	4
Glyma.01G058500.3	233	134	0	220	436	169	128	115	0	402	239	394	303	389	714	617	695	0	241	508	190	0	543	0	279	551	0	1278	0	0	587	196	0	514	290	307	429	365	0	179	419	0	0	0	290	264	326	144
Glyma.01G058500.4	177	108	0	128	170	253	180	153	435	718	615	326	910	855	836	187	587	0	645	667	627	1524	1314	585	136	88	55	968	605	965	1463	521	894	1227	509	676	854	98	108	283	84	1	527	0	178	149	109	141
Glyma.01G058500.5	305	767	6	510	59	824	1048	801	568	1941	1080	1978	1141	1221	100	1330	1340	630	1747	2464	950	3824	1827	2106	637	367	380	1177	3217	2646	3929	3296	4800	1840	2782	2843	403	679	252	919	144	8	697	400	473	951	542	905
Glyma.01G058500.6	47	6	22	15	93	67	43	48	37	63	37	50	46	83	84	38	73	35	90	100	28	90	167	40	3	15	20	111	86	108	131	86	113	155	104	161	86	50	55	31	38	0	83	16	36	9	54	39
Glyma.01G058600.1	51	34	51	87	107	83	86	83	42	76	117	66	49	77	104	295	107	95	104	109	76	46	169	18	50	30	45	20	55	56	76	81	97	50	125	70	104	36	58	73	66	106	47	57	62	43	66	71
Glyma.01G058700.1	170	151	82	177	203	140	129	122	118	133	151	171	183	153	151	126	138	118	147	13	148	2	4	15	101	149	139	57	11	63	16	107	60	11	138	85	15	199	154	213	144	20	265	110	158	192	193	145
Glyma.01G058700.2	0	0	81	0	0	0	0	0	51	0	0	0	0	58	0	0	0	0	0	165	0	64	97	0	0	0	0	45	73	0	77	0	59	54	0	0	143	0	0	0	0	155	0	64	0	0	0	0
Glyma.01G058800.1	0	0	4	0	0	0	0	0	0	0	0	0	0	0	0	0	0	0	7	0	0	0	0	0	0	0	0	0	0	0	0	0	0	0	6	0	0	3	0	0	0	0	0	0	0	0	0	0
Glyma.01G058900.1	8	2	2	3	3	0	2	0	1	3	5	4	3	5	12	0	1	4	11	0	11	2	2	0	0	11	11	3	9	11	8	16	2	0	3	14	0	4	6	2	3	4	3	6	2	0	12	4
Glyma.01G059000.1	41	81	48	45	62	47	42	38	34	55	71	56	99	72	63	60	62	50	77	80	89	43	87	8	36	42	29	57	76	39	62	69	77	37	71	49	31	48	47	61	59	43	81	51	51	86	61	71
Glyma.01G059100.1	0	0	0	0	0	0	0	0	0	0	0	0	0	0	0	0	0	0	0	0	0	0	0	0	0	0	0	0	0	0	0	0	0	0	0	0	0	0	0	0	0	0	0	0	0	0	0	0
Glyma.01G059100.2	197	349	313	269	241	286	263	314	300	113	120	292	223	208	216	165	278	0	284	282	215	102	164	0	132	242	347	136	200	112	119	146	193	83	295	185	292	387	360	372	194	381	383	325	341	217	287	228
Glyma.01G059100.3	163	147	72	2	47	3	1	1	3	141	168	1	1	2	13	64	2	204	19	1	4	0	2	63	107	1	1	0	3	13	2	65	4	46	1	1	3	2	3	1	61	2	2	2	5	36	40	3
Glyma.01G059200.1	0	0	0	0	0	0	0	0	0	0	0	199	0	0	0	0	0	0	245	0	0	0	0	0	0	0	0	0	226	0	196	0	0	0	0	0	52	0	0	0	0	0	0	0	0	0	0	0
Glyma.01G059200.2	612	576	391	424	548	423	74	341	383	519	408	118	194	406	81	374	474	354	91	608	416	579	494	258	490	672	525	611	143	69	172	150	617	615	237	502	458	691	474	515	948	105	420	165	465	564	405	373
Glyma.01G059200.3	0	0	0	0	0	0	252	0	0	0	0	0	249	0	367	0	0	0	0	0	0	0	0	0	0	0	0	0	0	264	2	207	0	0	182	0	0	0	0	0	0	277	0	252	0	0	0	0
Glyma.01G059200.4	52	131	91	19	36	45	74	63	97	56	32	176	64	36	124	57	57	16	192	81	48	69	38	175	72	32	31	56	278	156	301	51	85	61	167	100	103	117	41	24	130	84	45	163	48	67	43	59
Glyma.01G059200.5	4	3	6	0	4	2	0	3	0	0	1	0	0	1	7	1	2	3	3	4	0	4	0	0	0	5	0	0	2	5	16	9	4	2	12	3	4	3	0	0	15	5	0	2	1	0	2	0
Glyma.01G059300.1	0	0	0	0	0	0	0	0	0	0	0	0	0	0	0	0	0	0	0	0	0	0	0	0	0	0	0	0	0	0	0	0	0	0	0	0	0	0	0	0	0	0	0	0	0	0	0	0
Glyma.01G059400.1	6	14	10	16	10	12	69	102	85	21	13	18	36	64	60	17	12	5	49	93	50	15	2	5	73	100	121	30	40	26	5	9	11	21	22	33	15	9	7	179	30	90	21	145	6	77	121	79
Glyma.01G059500.1	0	0	0	0	0	0	0	0	0	0	0	0	2	0	0	3	0	0	0	0	0	4	0	0	0	0	3	0	2	0	5	0	0	2	0	0	0	0	0	0	0	0	4	0	0	0	0	0
Glyma.01G059600.1	0	0	0	0	0	0	0	0	0	0	0	0	0	0	0	0	0	0	0	0	0	0	0	0	0	0	0	0	0	0	0	0	0	0	0	0	0	0	0	0	0	0	0	0	0	0	0	0
Glyma.01G059700.1	0	0	0	0	0	0	0	0	0	0	0	0	0	0	0	0	0	0	0	0	0	0	0	0	0	0	0	0	0	0	0	0	0	0	0	0	0	0	0	0	0	0	0	0	0	0	0	0
Glyma.01G059800.1	0	0	0	0	0	0	0	0	0	0	0	0	0	0	0	0	0	0	0	0	0	0	0	0	0	0	0	0	0	0	0	0	0	0	0	0	0	0	0	0	0	0	0	0	0	0	0	0
Glyma.01G059900.1	295	435	381	204	199	235	204	205	229	259	206	214	229	214	228	153	171	147	157	332	175	124	127	41	197	301	335	122	143	94	143	210	165	161	205	184	235	449	310	263	498	381	274	266	270	257	274	247
Glyma.01G060000.1	0	0	0	0	0	0	0	0	0	0	0	0	0	0	0	0	0	0	0	0	0	0	0	0	0	0	0	0	0	0	0	0	0	0	0	0	0	0	0	0	0	0	0	0	0	0	0	0
Glyma.01G060100.1	0	0	0	0	0	0	0	0	0	0	0	0	0	0	0	0	0	0	0	0	0	0	0	0	0	0	0	0	0	0	0	0	0	0	0	0	0	0	0	0	0	0	0	0	0	0	0	0
Glyma.01G060200.1	0	0	0	0	0	0	0	0	0	0	0	0	0	0	0	0	0	0	0	0	0	0	0	0	0	0	0	0	0	0	0	0	0	0	0	0	0	0	0	0	0	0	0	0	0	0	0	0
Glyma.01G060300.1	4788	9596	6880	165	297	201	399	931	1130	699	925	1301	780	705	1262	424	539	1195	781	1882	677	357	216	79	4364	7955	7789	323	307	360	377	189	335	428	1875	430	1432	8104	8830	6533	6772	7696	277	558	355	388	372	275
Glyma.01G060400.1	0	0	0	0	0	0	0	0	0	0	0	0	0	0	0	0	0	0	0	0	0	0	0	0	0	0	0	0	0	0	0	0	0	0	0	0	0	0	0	0	0	0	0	0	0	0	0	0
Glyma.01G060500.1	0	0	0	0	0	0	0	0	0	0	0	0	0	0	0	0	0	0	0	0	0	0	0	0	0	0	0	0	0	0	0	0	0	0	0	0	0	0	0	0	0	0	0	0	0	0	0	0
Glyma.01G060600.1	35	14	10	0	0	0	12	15	27	22	0	15	18	38	8	0	20	7	8	20	29	18	0	0	6	19	0	0	0	0	0	4	18	12	10	13	27	9	14	13	0	4	11	0	7	28	14	0
Glyma.01G060700.1	2224	2794	2015	2262	2521	2170	1967	1909	1929	2230	2073	1990	2205	1968	2236	1536	2017	1594	2076	2566	1669	1532	1505	841	1928	2288	2138	1305	1707	1327	1675	1824	1557	1607	2138	1506	2235	2978	2435	2452	2754	2163	2741	2553	2234	2486	2204	1862
Glyma.01G060800.1	81	213	143	76	51	72	80	110	88	76	45	65	43	62	67	44	77	82	100	160	67	27	45	25	56	123	173	34	43	48	62	60	82	44	99	90	64	179	134	60	158	141	82	83	111	112	77	109
Glyma.01G060900.1	375	2	0	243	0	0	0	1430	236	0	0	0	0	0	321	0	0	1049	0	0	0	0	641	0	0	814	3465	0	0	0	1742	0	0	0	0	0	0	3	0	0	0	0	0	0	0	0	0	1488
Glyma.01G060900.2	4698	5022	5025	3144	3687	3487	2280	1787	3505	3608	2608	3745	2552	2866	4028	2609	2888	2885	2929	4029	3145	3032	3014	1350	4872	7393	2500	3078	2890	2736	1925	3005	4258	2608	3483	3600	3902	6164	4285	4536	7799	3887	3218	3315	3417	3631	3529	1776
Glyma.01G060900.3	545	1985	217	0	558	355	620	846	275	1408	474	410	372	339	286	406	1069	0	464	545	253	233	596	51	417	33	0	327	248	226	713	296	516	180	562	212	1494	881	592	329	897	439	623	1747	675	506	498	1077
Glyma.01G060900.4	154	131	388	182	253	324	59	113	119	105	138	337	321	254	195	202	68	53	132	246	393	282	55	101	429	370	68	175	311	248	28	326	117	186	76	248	123	288	194	544	765	310	289	85	167	271	337	119
Glyma.01G061000.1	0	0	0	8	4	0	0	4	4	4	10	8	8	20	16	0	2	13	23	37	17	7	23	0	0	4	12	4	41	4	3	5	8	24	0	4	4	4	4	4	8	4	6	0	0	20	0	0
Glyma.01G061100.1	297	641	241	243	323	280	184	153	229	61	131	65	128	330	203	80	101	45	128	255	137	40	62	0	395	731	82	112	202	115	75	78	37	61	80	146	380	635	319	229	1156	114	314	235	376	251	220	178
Glyma.01G061200.1	0	0	0	0	0	0	0	0	0	0	0	0	0	0	0	0	0	0	0	0	0	0	0	0	0	0	0	0	0	0	0	0	0	0	0	0	0	0	0	0	0	0	0	0	0	0	0	0
Glyma.01G061300.1	0	0	0	0	0	0	0	0	0	0	0	0	0	0	0	0	0	0	0	0	0	0	0	0	0	0	0	0	0	0	0	0	0	0	0	0	0	0	0	0	0	0	0	0	0	0	0	0
Glyma.01G061400.1	0	0	0	0	0	0	0	0	0	0	0	0	0	0	0	0	0	0	0	0	0	0	0	0	0	0	0	0	0	0	0	0	0	0	0	0	0	0	0	0	0	0	0	0	0	0	0	0
Glyma.01G061500.1	1518	2323	1611	1469	1640	1463	1063	1305	1437	1661	1529	1441	1399	1299	1573	901	1430	1343	1645	2086	1165	2100	1257	1141	1473	1839	1609	1440	1538	1349	2116	1505	1926	1734	2022	1606	1278	2258	1890	1644	2794	1658	1573	1605	1551	1574	1283	1414
Glyma.01G061600.1	0	0	0	0	0	4	8	9	6	6	0	0	0	0	5	12	0	0	0	0	0	3	0	0	0	0	0	0	5	0	0	0	0	0	0	12	5	0	0	0	13	0	5	0	0	4	0	0
Glyma.01G061700.1	1765	1965	2064	1537	1260	1352	1135	1304	1393	1297	995	1049	1232	1138	1228	624	1061	763	1310	1974	908	1066	792	420	1319	1598	1721	838	995	886	1136	994	1148	1176	1117	977	1321	2175	1923	1521	2861	1970	1551	1600	1587	1812	1365	1343
Glyma.01G061800.1	2658	2831	1716	3008	3354	951	3008	3325	1381	1097	1150	785	1285	1324	852	817	1334	366	1310	2221	735	716	310	700	2689	2729	1723	956	1478	1024	1064	692	786	1468	1286	1236	768	4845	4944	1443	4354	1866	4219	4006	1292	5275	3768	1185
Glyma.01G061900.1	0	0	0	4	0	4	0	0	0	0	0	0	0	0	0	0	0	0	0	0	0	0	0	0	0	0	0	0	0	0	0	0	0	0	0	0	0	0	0	0	0	0	0	0	0	4	0	0
Glyma.01G062000.1	548	625	617	461	405	439	425	395	725	901	600	822	860	853	822	501	632	723	874	1101	614	966	1118	520	430	489	599	832	1084	1177	1191	802	1406	774	1253	1279	536	574	470	810	513	462	549	574	496	658	480	472
Glyma.01G062000.2	47	4	2	2	3	6	2	2	2	3	4	0	3	9	6	1	0	0	7	2	0	3	6	0	90	2	3	4	6	6	5	54	5	0	6	1	2	88	0	5	6	30	0	3	0	0	1	0
Glyma.01G062100.1	687	631	775	882	878	862	707	646	710	352	580	607	472	597	580	381	346	304	324	548	521	62	144	0	389	304	605	74	149	80	107	329	155	52	114	131	679	780	713	547	403	485	1089	962	944	654	1076	696
Glyma.01G062200.1	0	0	0	0	0	0	0	0	0	0	0	0	0	0	0	0	0	0	0	0	0	0	0	0	0	0	0	0	0	0	0	0	0	0	0	0	0	0	0	0	0	0	0	0	0	0	0	0
Glyma.01G062200.2	167	243	174	218	169	151	120	129	192	1	177	77	188	189	13	92	168	162	64	137	165	55	77	36	120	206	186	132	39	112	0	4	8	113	153	135	46	103	207	148	28	188	159	60	248	22	242	109
Glyma.01G062200.3	0	0	0	0	79	0	57	0	0	176	0	99	0	0	219	33	0	0	124	0	0	0	62	0	0	0	0	0	103	0	129	163	148	0	0	0	142	99	0	24	256	0	57	108	0	233	0	103
Glyma.01G062300.1	13	5	0	29	9	5	37	0	0	59	7	0	13	53	70	15	0	13	17	52	12	44	20	3	7	9	38	15	0	16	0	73	12	5	56	20	38	60	40	0	5	71	0	34	0	119	14	5
Glyma.01G062300.2	642	598	568	526	569	566	419	370	519	553	548	628	606	524	639	435	493	463	539	649	566	464	356	299	491	507	638	494	492	426	511	329	606	651	473	681	438	662	530	561	603	384	560	502	655	565	589	482
Glyma.01G062400.1	102	28	65	266	232	277	366	236	400	335	325	288	585	566	854	294	401	302	830	627	724	136	258	103	109	56	67	543	585	346	103	332	180	668	319	502	337	69	23	187	41	60	264	307	181	430	350	320
Glyma.01G062500.1	0	0	0	0	0	0	0	0	0	0	0	0	0	0	0	0	0	0	0	0	0	0	0	0	0	0	0	0	0	0	0	0	0	0	0	0	0	0	0	0	0	0	0	0	0	0	0	0
Glyma.01G062600.1	0	24	6	10	27	4	13	0	2	86	44	91	46	30	20	65	46	67	63	27	45	136	151	7	18	16	4	64	76	70	128	129	224	64	69	27	28	12	8	4	4	0	8	0	10	20	0	6
Glyma.01G062700.1	0	0	0	0	0	0	0	0	0	0	0	0	0	0	0	0	0	0	0	0	0	0	0	0	0	0	0	0	0	0	0	0	0	0	0	0	0	0	0	0	0	0	0	0	0	0	0	0
Glyma.01G062800.1	0	0	0	0	0	0	0	0	0	0	0	0	0	0	0	0	0	0	0	0	0	0	0	0	0	0	0	0	0	0	0	0	0	0	0	0	0	0	0	0	0	0	0	0	0	0	0	0
Glyma.01G062900.1	221	292	245	373	417	188	239	220	254	284	278	243	488	285	269	123	290	93	314	317	224	0	0	0	166	344	362	4	8	8	14	4	0	12	9	16	150	76	153	290	190	306	403	292	305	742	270	383
Glyma.01G063000.1	7679	4939	3632	7238	8372	8058	4501	5692	4992	6901	5903	7987	6501	6597	8718	4528	6233	4811	6718	6317	7090	6162	5152	1139	8591	6600	3144	5244	5647	4801	4583	4042	5085	4712	4765	6126	7142	6729	3786	5674	6119	2821	7494	7177	7022	8181	9144	5223
Glyma.01G063100.1	217	255	135	131	179	201	166	187	240	396	216	291	282	254	320	317	257	370	416	340	259	1041	786	695	140	252	185	1030	895	926	952	1002	1227	995	1240	791	140	259	163	125	276	193	159	211	137	211	140	184
Glyma.01G063200.1	5	13	21	16	22	9	56	42	75	22	21	21	60	84	33	14	22	21	57	127	84	47	22	8	25	103	41	84	139	98	39	21	35	112	63	116	9	25	14	74	73	51	36	54	6	65	84	40
Glyma.01G063300.1	0	0	0	0	0	0	0	0	0	0	0	0	0	0	0	0	0	0	0	0	0	0	0	0	0	0	0	0	0	0	0	0	0	0	0	0	0	0	0	0	0	0	0	0	0	0	0	0
Glyma.01G063400.1	0	0	0	0	0	0	0	0	0	0	0	0	0	0	0	0	0	0	0	0	0	0	0	0	0	0	0	0	0	0	0	0	0	0	0	0	0	0	0	0	0	0	0	0	0	0	0	0
Glyma.01G063500.1	0	0	0	0	0	0	0	0	0	0	0	0	0	0	0	0	0	0	0	0	0	0	0	0	0	0	0	0	0	0	0	4	0	0	0	0	0	0	0	0	0	0	0	0	0	0	0	0
Glyma.01G063600.1	1105	1232	1000	825	722	1019	502	628	785	946	920	820	812	625	962	526	641	650	692	1127	550	656	520	207	508	900	821	479	710	575	779	589	629	635	805	652	690	1159	1225	744	1346	766	1063	692	818	1079	891	907
Glyma.01G063600.2	0	0	0	254	266	0	265	262	0	0	0	0	0	371	0	0	163	0	302	0	0	0	0	0	376	0	0	0	0	0	0	153	0	0	0	0	134	365	0	439	180	0	0	335	255	0	194	0
Glyma.01G063600.3	0	0	0	0	0	0	1	1	0	0	0	0	107	0	0	0	0	1	1	0	0	0	153	0	0	147	0	0	198	0	0	0	127	0	0	0	0	83	0	1	0	127	1	1	1	0	0	1
Glyma.01G063700.1	5	8	8	26	23	5	16	0	18	5	23	7	7	17	2	0	5	3	0	21	0	15	0	66	0	0	16	2	34	0	0	7	38	6	14	22	17	5	10	45	148	17	0	19	3	4	9	55
Glyma.01G063700.10	162	126	148	71	46	68	261	65	137	26	309	145	143	118	204	26	66	92	82	68	65	54	96	0	43	311	180	102	51	44	94	105	358	189	89	100	226	718	97	275	211	241	36	164	23	64	46	76
Glyma.01G063700.2	0	0	0	0	0	0	0	0	0	0	0	0	0	0	0	0	0	0	0	0	0	111	0	0	0	0	0	0	0	0	0	0	0	0	0	0	0	0	0	0	0	0	0	0	0	0	0	0
Glyma.01G063700.3	62	36	93	0	0	40	0	56	0	43	0	124	50	0	0	37	0	47	61	0	0	35	101	0	78	245	54	0	0	23	55	0	0	99	97	0	0	111	91	0	0	0	38	140	71	0	0	0
Glyma.01G063700.4	391	225	589	264	301	104	0	47	225	200	0	359	71	0	0	238	181	357	238	298	0	735	87	0	60	998	221	0	345	74	89	199	0	220	223	0	128	205	551	253	644	227	172	62	106	279	284	122
Glyma.01G063700.5	0	0	0	0	0	0	0	0	0	0	0	0	0	0	0	0	0	0	0	0	0	0	0	0	0	0	0	0	0	0	0	0	0	0	0	0	0	0	0	0	0	0	0	0	0	0	0	0
Glyma.01G063700.6	72	35	0	0	0	0	0	92	0	46	0	0	44	0	115	0	0	0	0	0	109	0	0	47	91	196	49	102	0	23	51	0	0	0	0	0	0	177	0	0	0	0	35	0	66	0	0	0
Glyma.01G063700.7	0	0	0	0	0	0	0	0	0	0	0	0	0	0	0	0	81	0	0	0	0	0	0	96	0	0	0	0	0	0	0	0	0	0	0	0	0	0	0	0	0	0	0	0	0	0	0	0
Glyma.01G063700.8	98	192	0	0	0	0	0	39	61	71	0	0	53	252	169	0	49	0	0	88	253	0	0	0	199	168	82	207	0	153	168	0	0	0	0	321	63	234	0	237	0	0	45	0	97	0	0	0
Glyma.01G063700.9	1	1	4	0	1	1	0	0	1	0	61	0	2	1	1	0	0	1	1	2	1	0	1	0	0	1	1	1	2	0	2	1	1	3	2	1	1	51	1	1	1	1	1	1	0	1	0	22
Glyma.01G063800.1	150	147	146	161	143	168	109	144	227	372	274	565	193	394	674	507	473	731	505	442	508	1889	2245	332	194	89	189	1761	1645	1776	1644	2088	3414	1253	1668	1089	161	156	59	123	77	155	121	167	143	175	235	133
Glyma.01G063900.1	0	0	0	0	0	2	1	1	4	0	1	0	1	1	0	0	0	0	0	2	0	0	0	0	1	3	0	0	1	0	0	0	0	0	1	0	2	0	0	0	2	0	1	0	0	1	0	0
Glyma.01G064000.1	0	0	0	0	0	0	0	0	0	0	0	0	0	0	0	0	0	0	0	0	0	0	0	0	0	0	0	0	0	0	0	3	0	0	0	0	0	0	0	0	0	0	0	0	0	0	0	0
Glyma.01G064100.1	0	0	0	0	0	5	0	0	4	0	0	0	0	0	0	0	0	0	0	0	0	0	0	0	0	0	0	0	0	0	0	0	0	0	0	0	0	0	9	0	8	0	0	5	0	0	0	0
Glyma.01G064200.1	0	0	0	0	0	0	0	0	0	4	0	0	0	0	0	0	0	0	0	0	0	0	0	0	0	0	0	0	0	0	0	0	0	0	0	0	0	0	0	4	0	0	0	0	0	0	0	0
Glyma.01G064200.2	0	0	0	0	0	0	0	0	0	0	0	0	0	0	0	0	0	0	0	0	0	0	0	0	0	0	0	0	0	0	0	0	0	0	0	0	0	0	0	0	0	0	0	0	0	0	0	0
Glyma.01G064200.3	0	0	0	0	0	0	0	0	0	0	0	0	0	0	0	0	0	0	0	0	0	0	0	0	0	0	0	0	0	0	0	0	0	0	0	0	0	0	0	0	0	0	0	0	0	0	0	0
Glyma.01G064300.1	0	0	0	0	0	0	0	0	0	0	0	0	0	0	0	0	0	0	0	0	0	0	0	0	0	0	0	0	0	0	0	0	0	0	0	0	0	0	0	0	0	0	0	0	0	0	0	0
Glyma.01G064400.1	799	798	558	892	684	685	878	792	700	655	632	692	827	863	674	469	746	648	970	1117	431	1542	731	1071	608	815	687	1055	1289	890	1203	966	760	1451	1206	1218	795	959	846	877	1014	661	742	1124	782	1496	976	582
Glyma.01G064400.2	113	0	82	95	116	0	0	83	97	360	106	0	170	100	126	123	81	105	0	115	248	401	0	0	115	175	0	0	137	185	131	175	227	140	157	93	0	175	0	67	108	124	116	0	0	0	137	0
Glyma.01G064500.1	22	6	0	0	0	0	0	0	0	0	0	4	4	0	4	4	0	0	12	4	22	9	0	4	0	48	0	0	4	0	0	12	9	0	0	0	0	12	0	0	23	0	0	0	0	0	0	0
Glyma.01G064600.1	546	900	474	415	429	382	288	411	408	636	386	466	592	429	452	361	517	403	600	492	382	2539	319	2230	342	910	499	1211	958	986	1300	1187	864	1731	977	986	444	1085	435	426	985	502	445	504	382	507	485	333
Glyma.01G064600.2	46	72	126	98	63	165	19	88	108	11	7	85	17	65	91	84	45	68	67	90	72	143	66	80	12	86	102	108	137	30	157	73	493	8	83	122	58	69	50	126	123	86	89	112	70	79	79	65
Glyma.01G064700.1	0	0	0	0	0	0	0	0	0	0	0	0	0	0	0	0	0	0	0	0	0	0	0	0	0	0	0	0	0	0	0	0	0	0	0	0	0	0	0	0	0	0	0	0	0	0	0	0
Glyma.01G064800.1	0	11	10	14	7	20	3	16	18	11	13	13	18	19	9	0	7	3	11	0	24	0	9	0	2	46	11	0	7	0	0	0	6	5	0	9	11	31	11	10	46	9	6	0	19	27	8	11
Glyma.01G064900.1	2	8	5	5	4	9	14	3	8	3	25	0	38	17	15	3	1	7	8	14	1	4	0	7	26	4	271	4	7	0	15	10	13	8	245	0	0	26	0	3	13	4	0	15	0	4	4	0
Glyma.01G064900.2	228	0	301	164	420	271	491	0	170	248	183	100	0	0	149	410	0	374	181	474	103	250	150	584	88	0	0	179	419	494	320	0	568	316	0	576	622	427	226	318	37	0	292	387	369	379	354	364
Glyma.01G064900.3	99	243	0	178	1	5	0	290	75	278	279	402	26	467	315	5	427	8	329	321	378	368	430	0	212	274	0	381	5	0	301	556	20	278	66	0	0	131	0	0	297	153	38	0	0	0	0	0
Glyma.01G064900.4	13	18	0	29	0	67	0	18	173	18	40	15	204	30	17	63	35	68	46	26	20	16	22	0	18	15	0	16	104	0	18	52	164	7	289	0	0	15	16	0	34	39	81	0	0	0	0	0
Glyma.01G064900.5	0	0	0	0	0	0	0	0	0	16	3	0	68	0	0	2	0	3	2	8	0	0	0	3	0	0	0	0	0	0	20	14	5	0	39	0	34	10	0	58	0	0	0	12	0	0	0	0
Glyma.01G064900.6	0	0	0	0	0	0	0	0	0	0	0	0	0	0	0	0	0	0	0	0	0	0	0	0	0	0	0	0	0	0	0	0	0	0	0	0	0	0	0	0	0	2	0	0	0	0	0	0
Glyma.01G064900.7	0	0	27	0	0	0	0	5	0	0	0	0	32	0	0	0	24	0	0	0	3	0	0	0	0	0	0	0	0	0	0	0	0	0	0	0	0	0	0	4	0	0	0	0	3	0	0	43
Glyma.01G064900.8	0	0	2	0	0	0	0	2	0	1	0	0	196	0	0	0	0	0	0	0	0	0	0	0	0	0	0	0	0	0	0	0	0	0	0	0	0	0	0	0	0	0	1	0	0	0	0	3
Glyma.01G065000.1	0	0	0	7	15	5	5	0	0	12	6	5	0	0	7	6	7	4	4	0	9	0	0	20	0	0	0	0	0	0	15	0	12	0	0	9	6	0	0	0	0	0	0	0	20	6	5	0
Glyma.01G065100.1	2577	2132	1671	2485	2763	2318	2003	2071	1995	2661	1976	2509	2419	2057	3085	1722	2189	2185	2431	2813	2107	1838	2130	1441	2607	2112	1600	2009	2318	2128	2283	2289	2946	2210	2384	2499	3105	2677	1667	2085	2321	1391	2676	2381	2434	2698	2658	1526
Glyma.01G065200.1	0	0	0	0	0	0	0	0	0	0	0	0	0	0	0	0	0	0	0	0	0	0	0	0	0	0	0	0	0	0	0	0	0	0	0	0	0	0	0	0	0	0	0	0	0	0	0	0
Glyma.01G065300.1	0	0	0	0	0	0	0	0	0	0	0	0	0	0	0	0	0	0	0	0	0	0	0	0	0	0	0	0	0	0	0	0	0	0	0	0	0	0	0	0	0	0	0	0	0	0	0	0
Glyma.01G065400.1	175	180	189	340	337	305	260	114	302	409	328	447	208	372	303	307	374	438	356	333	429	45	249	0	53	55	138	22	160	85	42	280	172	63	150	43	194	135	159	140	17	65	390	182	336	163	314	284
Glyma.01G065500.1	70	74	71	47	41	53	21	27	35	21	46	56	21	34	10	38	44	18	38	39	31	6	4	0	18	43	54	12	34	20	14	20	34	21	30	15	60	75	85	54	96	67	62	66	69	42	40	59
Glyma.01G065600.1	40	46	39	41	15	21	0	4	10	53	25	16	14	0	18	0	0	18	5	10	0	0	32	0	0	0	10	0	0	0	0	23	0	0	5	10	55	46	30	26	30	0	43	21	39	36	19	15
Glyma.01G065700.1	24	26	15	0	17	7	0	5	12	0	4	0	5	5	18	4	7	11	5	16	3	4	0	0	10	0	0	0	6	0	0	15	0	5	4	0	25	45	11	17	27	16	20	0	17	9	8	0
Glyma.01G065800.1	134	160	120	312	220	143	218	300	127	268	146	148	181	202	147	140	219	70	284	391	88	375	162	228	129	167	111	250	356	217	458	284	374	406	385	294	227	194	190	217	186	145	381	285	187	521	441	130
Glyma.01G065900.1	0	0	0	0	0	0	0	0	0	0	0	0	0	0	0	0	0	0	0	0	0	0	0	0	0	0	0	0	0	0	0	0	0	0	0	0	0	0	0	0	0	0	0	0	0	0	0	0
Glyma.01G066000.1	0	0	0	0	0	0	0	0	0	0	0	0	0	0	0	0	0	0	0	0	0	0	6	0	0	0	0	0	0	0	0	0	6	0	0	0	0	0	0	0	0	0	0	0	0	0	0	0
Glyma.01G066100.1	0	0	0	0	0	0	0	0	0	0	0	0	0	0	0	0	0	0	0	0	0	3	6	0	0	0	0	2	0	0	0	0	3	0	4	3	0	0	0	0	0	0	0	0	0	0	0	0
Glyma.01G066200.1	0	0	0	0	0	0	0	0	0	0	0	0	0	0	0	0	0	0	0	0	0	0	0	0	0	0	0	0	0	0	0	0	0	0	0	0	0	0	0	0	0	0	0	0	0	0	0	0
Glyma.01G066300.1	0	0	0	0	0	0	0	0	0	0	0	0	0	0	0	0	0	0	0	0	0	2	7	0	0	0	0	2	0	0	0	0	7	0	0	5	0	0	0	0	0	0	0	0	0	0	0	0
Glyma.01G066400.1	0	0	0	0	0	0	0	0	0	0	0	0	0	0	0	0	0	0	0	0	0	0	0	0	0	0	0	0	0	0	0	0	0	0	0	0	0	0	0	0	0	0	0	0	0	0	0	0
Glyma.01G066500.1	0	0	0	0	0	0	0	0	0	0	0	0	0	0	3	0	0	0	0	0	0	0	0	0	0	0	0	0	0	4	0	0	0	0	0	0	0	0	0	0	0	0	0	0	0	0	0	0
Glyma.01G066600.1	602	744	593	393	505	429	323	480	490	661	693	759	651	668	821	459	484	621	689	827	538	728	528	309	146	616	657	633	636	406	674	590	758	557	767	664	612	953	583	548	855	588	404	547	537	533	524	335
Glyma.01G066600.2	155	142	88	112	173	104	97	134	169	114	125	180	103	88	134	104	194	111	170	198	134	100	146	59	233	127	122	78	84	148	114	105	80	75	90	159	104	85	124	139	140	99	100	101	165	150	64	132
Glyma.01G066600.3	125	63	37	73	119	86	70	82	89	104	82	142	119	66	64	86	112	68	78	80	87	43	94	68	108	96	97	72	58	92	86	118	92	53	93	86	52	78	63	109	129	60	64	56	92	84	51	82
Glyma.01G066600.4	185	170	108	87	88	75	125	62	119	148	84	176	161	101	152	73	157	62	77	210	124	73	95	65	228	89	219	80	77	116	101	144	110	84	141	118	174	135	144	271	161	77	157	139	114	165	119	114
Glyma.01G066700.1	0	0	0	0	0	0	0	0	0	0	0	0	0	0	0	0	0	0	0	0	0	0	0	0	0	0	0	0	0	0	0	0	0	0	0	0	0	0	0	0	0	0	0	0	0	0	0	0
Glyma.01G066800.1	0	0	0	0	0	0	0	0	0	0	0	0	0	0	0	0	0	0	0	0	0	0	0	0	0	0	0	0	0	0	0	0	0	0	0	0	0	0	0	0	0	0	0	0	0	0	0	0
Glyma.01G066900.1	0	0	0	0	0	0	0	0	0	0	0	0	0	0	0	0	0	0	0	0	0	0	0	0	0	0	0	0	0	0	0	0	0	0	0	0	0	0	0	0	0	0	0	0	0	0	0	0
Glyma.01G067000.1	4402	6438	5414	1894	2210	1950	1851	2275	2211	3376	2483	3561	2839	2757	3214	2506	2884	2805	3261	4279	2547	4427	3915	2580	3335	3085	4840	3903	3889	3811	4679	4625	5263	4691	5067	3910	3557	5297	4180	4100	3760	4209	2574	2481	2150	2787	2320	1723
Glyma.01G067100.1	399	1514	988	624	1087	900	482	1105	724	1179	563	1428	1642	741	1384	808	1109	1098	1612	1767	928	3416	1358	568	249	1002	832	2245	1935	963	2343	1278	1605	3365	703	1775	718	1063	198	1556	1061	616	844	550	723	275	1132	636
Glyma.01G067100.2	0	62	0	570	154	44	548	136	22	189	778	133	132	731	172	162	135	173	157	66	555	619	345	85	66	322	75	224	499	904	315	633	880	456	1492	369	56	103	4	124	0	33	406	874	408	1017	168	245
Glyma.01G067200.1	0	0	0	0	0	0	0	4	0	0	0	0	0	0	0	0	0	0	0	0	0	0	0	0	0	0	0	0	0	0	0	0	0	0	0	0	0	4	4	0	0	0	0	0	0	0	0	0
Glyma.01G067300.1	75	52	82	53	91	52	19	49	46	65	39	56	47	52	19	61	62	35	22	17	38	25	19	41	37	75	79	35	31	23	46	43	54	37	31	48	30	60	93	59	81	124	23	17	76	35	18	59
Glyma.01G067300.2	4	101	68	35	19	39	15	0	49	18	18	0	19	20	45	3	13	0	37	53	29	11	0	13	18	40	62	0	14	0	0	8	0	0	18	1	42	129	76	28	74	33	42	43	48	37	72	27
Glyma.01G067400.1	0	0	0	0	0	0	0	0	0	0	0	0	0	0	0	0	0	0	0	0	0	0	0	0	0	0	0	0	0	0	0	0	0	0	0	0	0	0	0	0	0	0	0	0	0	0	0	0
Glyma.01G067500.1	0	0	0	0	0	0	0	0	0	0	0	0	0	0	0	0	0	0	0	0	0	0	0	0	0	0	0	0	0	0	0	0	0	0	3	0	0	0	0	0	0	0	0	0	0	0	0	0
Glyma.01G067600.1	864	741	658	687	767	631	620	634	710	1152	791	900	1034	857	1057	626	1000	809	1072	1223	827	1076	1319	573	822	897	578	1178	1307	1105	1256	1162	1601	991	1397	1033	934	1053	593	738	924	568	867	717	633	745	846	725
Glyma.01G067700.1	5	0	0	0	0	0	0	0	0	6	0	0	4	5	0	0	0	0	0	0	17	0	0	0	0	0	0	0	0	0	0	0	0	0	0	0	0	0	0	0	0	0	0	0	0	0	0	0
Glyma.01G067700.2	0	0	0	0	0	0	0	0	0	0	0	0	0	8	0	0	0	0	0	0	0	0	0	0	0	0	0	0	0	0	0	0	0	0	0	0	0	0	0	0	0	0	0	0	0	0	0	0
Glyma.01G067800.1	0	5	0	0	26	5	0	0	0	0	0	0	4	0	16	5	0	0	0	0	0	5	0	0	5	52	9	0	0	0	0	5	0	4	0	5	16	15	0	10	12	9	11	18	0	5	0	0
Glyma.01G067900.1	1031	774	732	838	1039	990	768	642	781	913	948	1184	883	934	1070	739	954	633	919	769	989	506	588	242	758	492	616	612	581	435	599	596	639	570	589	611	889	850	792	730	756	635	887	844	763	865	912	852
Glyma.01G068000.1	12818	10119	9009	8119	8266	8566	7652	5192	7309	7204	7336	8100	6902	8973	8451	6446	7830	5891	6646	8385	7217	1915	4714	544	8879	5672	8145	1951	3801	1980	2206	4905	3863	2002	3738	2847	12696	9293	9220	9272	4781	6626	9192	7661	9638	6405	9531	6852
Glyma.01G068100.1	0	0	0	0	0	0	0	0	8	0	8	5	0	27	19	0	0	0	5	21	8	0	0	0	0	0	0	0	0	0	0	0	0	0	0	0	0	0	0	5	0	0	0	0	0	0	0	0
Glyma.01G068200.1	55	181	160	18	29	24	11	33	71	130	153	90	118	93	116	92	115	177	207	184	88	46	152	0	27	45	122	78	41	33	72	110	114	59	130	104	25	91	46	102	35	82	28	66	27	26	42	46
Glyma.01G068200.2	0	0	0	0	0	0	0	0	0	0	0	0	0	0	0	0	0	0	0	0	0	0	0	0	0	0	0	0	0	0	0	0	0	0	0	0	0	0	0	0	0	0	0	0	0	0	0	0
Glyma.01G068300.1	0	0	0	5	0	8	9	0	0	0	0	0	0	0	0	4	13	0	0	0	0	0	0	0	0	0	4	0	0	0	0	5	0	0	0	0	0	0	7	12	0	0	12	4	0	0	0	0
Glyma.01G068400.1	0	0	0	0	0	0	0	0	0	0	0	0	0	0	0	0	0	0	0	0	0	0	0	0	0	0	0	0	0	0	0	0	0	0	0	0	0	0	0	0	0	0	0	0	0	0	0	0
Glyma.01G068500.1	0	0	0	0	0	0	0	0	0	0	0	0	0	0	0	0	0	0	0	0	0	0	0	0	0	0	0	0	0	0	0	0	0	0	0	0	0	0	0	0	0	0	0	0	0	0	0	0
Glyma.01G068600.1	2273	3185	2253	1488	1903	1799	1263	1324	1785	1631	1469	1519	1309	1551	1609	1020	1381	1286	1648	1956	1271	1818	1293	214	2078	2675	2059	1282	1678	1438	1805	1304	2250	1539	1758	1637	1809	3121	2503	1712	3355	1735	1621	1463	1975	1695	1568	1365
Glyma.01G068700.1	272	300	186	161	164	126	118	146	126	112	114	141	156	133	135	80	184	112	189	114	90	113	115	0	181	250	185	66	159	102	152	110	147	87	143	95	177	256	231	182	300	172	169	172	160	190	133	121
Glyma.01G068800.1	0	735	400	708	725	219	985	0	0	0	0	1022	1078	773	952	0	518	0	745	737	639	716	637	146	0	471	517	603	0	767	1019	825	1145	1076	997	772	926	881	549	807	0	0	1226	702	685	1527	621	0
Glyma.01G068800.2	1015	182	484	529	678	748	189	1306	1025	1304	997	212	169	325	204	943	643	1206	281	350	381	450	503	481	706	141	304	231	1227	323	230	603	329	276	374	519	308	192	301	188	946	947	267	427	502	298	770	904
Glyma.01G068800.3	0	263	96	169	143	78	123	151	123	214	72	173	139	172	181	134	155	145	470	463	188	228	64	45	191	344	54	246	109	56	361	153	170	241	243	151	71	171	77	142	137	0	241	175	163	223	207	80
Glyma.01G068900.1	48	67	110	90	99	125	19	90	50	64	0	141	0	123	0	91	34	56	85	98	84	38	46	36	70	45	78	0	61	0	52	0	50	0	43	63	14	74	90	19	182	65	74	29	94	129	125	0
Glyma.01G068900.2	0	50	0	0	0	0	36	0	21	53	93	0	58	0	73	0	45	0	0	0	30	27	0	0	0	77	41	44	23	62	71	36	40	69	0	0	27	65	86	14	0	53	50	74	0	0	0	63
Glyma.01G069000.1	20	4	12	16	4	20	8	15	8	204	35	116	48	99	45	147	87	155	94	175	141	903	295	179	28	54	15	572	642	545	748	306	791	925	453	837	20	16	16	4	23	16	68	11	64	4	19	4
Glyma.01G069100.1	0	0	0	0	0	0	0	0	0	0	0	0	0	0	0	0	0	0	0	0	0	0	0	0	0	0	0	0	0	0	0	0	0	0	0	0	0	0	0	0	0	0	0	0	0	0	0	0
Glyma.01G069200.1	0	0	0	0	0	0	0	0	0	0	0	0	0	0	0	0	0	0	0	0	2	0	0	0	0	0	0	0	0	0	0	0	0	0	0	0	0	0	0	0	0	0	0	0	0	0	0	0
Glyma.01G069300.1	48	93	40	0	4	4	9	12	27	23	0	20	11	13	22	15	13	9	4	29	16	68	37	26	88	122	117	94	172	71	117	55	63	99	227	91	12	110	88	124	325	61	16	29	16	28	14	3
Glyma.01G069400.1	31	8	11	18	20	40	16	25	33	0	0	33	26	17	21	8	20	13	26	12	48	0	0	0	70	48	12	0	0	0	0	8	12	4	4	0	78	19	20	3	57	15	37	28	24	34	38	41
Glyma.01G069400.2	0	0	10	0	0	0	0	6	0	0	0	0	0	0	0	0	0	0	0	0	0	0	0	0	0	15	0	0	0	0	0	0	0	0	0	0	0	0	0	10	0	0	0	0	0	0	0	2
Glyma.01G069500.1	1122	1028	1230	1385	1656	1101	1249	1080	1363	435	316	365	327	340	253	339	370	317	430	484	482	150	200	25	675	656	858	182	241	215	177	307	344	203	245	327	1033	893	884	786	858	753	1650	1395	1325	1316	1768	1326
Glyma.01G069500.2	0	0	0	0	0	0	0	0	0	0	0	0	0	0	0	0	0	0	0	0	0	0	0	0	0	0	0	0	0	0	0	0	0	0	0	0	0	0	0	0	0	0	0	0	0	0	0	0
Glyma.01G069500.3	97	44	73	67	33	59	68	36	66	12	65	7	71	96	145	15	17	17	23	47	14	13	34	0	90	17	81	0	42	17	24	28	9	17	113	1	37	121	68	92	61	98	95	146	134	79	119	46
Glyma.01G069600.1	217	197	231	109	219	150	93	121	158	161	132	94	141	216	206	109	180	177	244	271	166	246	158	196	191	201	226	258	192	153	241	223	236	331	219	237	248	238	236	205	288	188	130	151	131	197	90	81
Glyma.01G069700.1	0	1	0	2	0	0	0	0	0	0	0	0	0	0	0	0	3	0	0	0	0	0	0	0	0	5	0	0	0	0	0	7	2	0	3	0	2	0	0	0	0	0	0	0	0	0	0	0
Glyma.01G069800.1	0	0	0	0	0	0	0	0	0	0	0	0	0	0	0	0	0	0	0	0	0	0	0	0	0	0	0	0	0	0	0	0	0	0	0	0	0	0	0	0	0	0	0	0	0	0	0	0
Glyma.01G069900.1	0	0	0	0	0	0	0	0	0	0	0	0	0	0	0	0	0	0	0	0	0	0	0	0	0	0	0	0	0	0	0	0	0	0	0	0	0	0	0	0	0	0	0	0	0	0	0	0
Glyma.01G070000.1	0	0	0	0	0	0	0	0	0	0	0	0	0	0	0	0	0	0	0	0	0	0	0	0	0	0	0	0	0	0	0	0	0	0	0	0	0	0	0	0	0	0	0	0	0	0	0	0
Glyma.01G070100.1	0	0	0	0	0	0	0	0	0	0	0	0	0	0	0	0	0	0	0	0	0	0	0	0	0	0	0	0	0	0	0	0	0	0	0	0	0	0	0	0	0	0	0	0	0	0	0	0
Glyma.01G070200.1	478	456	412	259	437	383	257	298	326	358	303	468	310	336	349	278	272	218	318	509	359	369	170	212	482	504	386	378	362	335	375	248	411	443	431	463	369	542	392	388	530	456	446	342	290	410	328	461
Glyma.01G070300.1	0	0	0	1	4	2	0	5	1	1	0	0	8	2	0	150	1	15	2	1	5	0	221	171	1	1	2	0	2	219	3	7	305	0	1	5	3	182	0	2	0	0	3	439	7	0	4	4
Glyma.01G070300.2	0	423	0	100	0	0	324	265	0	82	0	336	0	399	186	0	163	232	0	0	338	276	0	0	0	116	0	1	124	0	1	328	0	195	41	0	134	0	113	0	0	213	295	47	0	361	0	390
Glyma.01G070300.3	558	1	342	290	524	304	1	124	458	246	371	2	356	36	152	76	199	0	372	527	0	3	0	0	364	246	241	275	157	0	348	1	0	105	322	294	222	242	193	536	313	20	151	66	405	77	437	3
Glyma.01G070300.4	0	0	0	0	0	0	8	0	0	0	0	14	0	0	0	0	0	0	0	0	0	0	0	0	0	0	0	8	0	0	0	0	0	0	0	0	0	0	4	0	0	0	0	0	0	0	0	0
Glyma.01G070400.1	2068	3908	3115	1503	1743	1221	1728	2290	2624	1854	2054	1591	2376	2632	1591	1198	1866	932	2804	4809	1241	514	188	590	1231	1327	4132	595	861	757	683	560	570	1072	1324	915	1470	1526	2611	4510	820	4059	1651	2856	1472	2517	1922	1689
Glyma.01G070500.1	176	356	223	67	62	50	91	87	92	107	112	99	96	142	92	50	99	98	189	272	34	31	28	31	191	259	275	35	61	40	67	30	43	37	122	46	155	234	337	606	144	353	67	128	79	112	60	84
Glyma.01G070600.1	0	0	0	0	0	0	0	0	0	0	0	0	0	0	0	0	0	0	0	0	0	0	0	0	0	0	0	2	0	0	0	0	0	0	0	0	0	0	0	0	0	0	0	0	0	0	0	0
Glyma.01G070700.1	943	1289	982	665	749	780	525	663	782	623	609	648	756	719	834	438	692	583	744	874	613	1039	485	393	738	1061	875	740	681	684	918	648	806	749	761	785	618	1236	1107	871	1548	821	592	907	663	933	852	688
Glyma.01G070800.1	0	0	0	0	0	0	0	0	0	0	0	0	0	0	0	0	0	0	0	0	0	0	0	0	0	0	0	0	0	0	0	0	0	0	0	0	0	0	0	0	0	0	0	0	0	0	0	0
Glyma.01G070900.1	5	2	3	2	3	5	1	4	9	2	1	9	4	2	4	0	3	6	2	6	4	2	1	3	3	5	0	6	9	2	2	4	9	4	4	10	2	6	3	3	8	3	5	2	3	0	4	4
Glyma.01G071000.1	0	0	0	0	0	0	0	0	0	4	6	7	7	15	10	7	0	4	21	5	13	0	8	0	0	0	0	0	0	0	2	0	0	0	0	4	0	0	0	0	0	0	0	0	0	0	0	0
Glyma.01G071100.1	0	0	0	0	0	0	0	0	0	0	0	0	0	5	3	0	0	0	0	5	0	0	0	0	0	0	0	0	0	4	0	0	0	0	0	0	0	0	0	0	0	0	0	0	0	0	0	0
Glyma.01G071200.1	0	0	0	0	0	0	0	0	0	0	0	0	0	0	0	0	0	0	0	0	0	0	0	0	0	0	0	0	0	0	0	0	0	0	0	0	0	0	0	0	0	0	0	0	0	0	0	0
Glyma.01G071300.1	24523	30264	23798	18170	18438	18576	15106	18908	16735	30377	28381	32236	27940	31673	37104	18300	26293	20779	33992	36623	30612	44127	20908	32142	26474	29073	20257	33176	41939	36754	43686	30421	39462	40595	37802	45247	19070	29129	24050	24948	27647	20346	19644	23787	19690	29583	21380	16585
Glyma.01G071400.1	1	1	1	1	1	1	1	1	1	1	1	1	1	1	1	1	1	1	1	1	1	1	1	1	1	1	1	1	1	1	1	1	1	1	1	1	1	1	1	1	1	1	1	1	1	1	1	1
Glyma.01G071500.1	0	2	2	2	2	0	1	4	5	8	2	14	4	4	7	10	6	2	13	0	9	0	8	0	0	4	0	2	6	0	3	10	6	0	7	0	4	7	0	4	9	2	2	0	0	4	10	0
Glyma.01G071600.1	0	1	2	3	1	7	0	0	4	1	0	5	5	0	4	2	4	2	0	0	3	0	2	0	0	1	2	9	3	0	0	4	2	0	4	3	2	8	0	1	0	2	6	0	0	4	0	0
Glyma.01G071700.1	762	1274	884	988	1099	1151	1082	860	1205	2011	1355	1490	2033	1763	1811	1176	1853	1314	2068	2312	1430	1505	2061	577	810	1094	967	1343	1860	1710	1804	1587	1976	1232	1763	2031	1296	1147	846	1066	1065	756	1262	1345	1183	1484	1236	1149
Glyma.01G071800.1	0	0	0	0	9	5	0	0	0	0	0	0	0	0	0	8	0	0	0	0	0	0	0	0	0	0	0	0	10	0	0	4	0	0	0	0	0	0	0	0	0	0	0	0	0	0	0	0
Glyma.01G071900.1	0	0	0	0	0	0	0	0	0	0	0	0	0	0	0	0	0	0	0	0	0	0	0	0	0	0	0	0	0	0	0	0	0	0	0	0	0	0	0	0	0	0	0	0	0	0	0	0
Glyma.01G072000.1	118	221	157	180	237	56	157	140	151	206	165	240	53	51	107	34	152	92	187	50	11	83	58	95	77	105	46	143	247	116	1	216	52	185	69	84	91	60	55	60	1	69	61	2	115	101	91	38
Glyma.01G072000.2	0	0	48	0	0	0	0	0	0	0	0	0	0	0	0	0	0	0	44	0	30	0	71	0	0	37	0	0	0	0	0	0	0	0	0	0	0	0	43	0	52	0	0	0	0	0	43	0
Glyma.01G072000.3	73	0	0	0	0	43	65	0	0	0	0	0	0	35	0	38	0	56	34	57	0	0	0	0	37	77	66	0	0	82	99	0	0	0	48	0	0	0	0	0	84	69	98	134	0	0	83	59
Glyma.01G072000.4	288	292	241	132	227	316	108	173	180	199	192	203	336	271	301	233	193	123	131	318	308	262	129	168	231	154	223	238	215	158	261	192	366	175	312	371	245	502	270	226	331	221	351	207	317	291	204	233
Glyma.01G072100.1	0	0	0	0	0	0	0	0	0	0	0	0	0	0	0	0	0	0	0	0	0	0	0	0	0	0	0	0	0	0	0	0	0	0	0	0	0	0	0	0	0	0	0	0	0	0	0	0
Glyma.01G072200.1	0	0	0	0	0	0	0	0	0	0	0	0	0	0	0	0	0	0	0	0	0	0	0	0	0	0	0	0	0	0	0	0	0	0	0	0	0	0	0	0	0	0	0	0	0	0	0	0
Glyma.01G072300.1	0	0	0	0	4	4	0	0	0	0	4	0	0	4	0	0	0	0	0	0	0	0	0	8	0	0	0	0	0	0	0	0	0	0	12	0	0	0	4	0	0	0	0	0	0	0	0	0
Glyma.01G072400.1	0	0	0	3	4	0	0	0	0	4	0	0	0	11	0	0	4	9	7	8	4	0	10	0	0	0	0	0	23	0	4	8	8	0	0	0	0	4	4	0	0	0	0	0	0	0	0	4
Glyma.01G072500.1	0	0	0	0	0	0	0	0	0	0	0	0	0	0	0	0	0	0	0	0	0	0	0	0	0	0	0	0	0	0	0	0	0	0	0	0	0	0	0	0	0	0	0	0	0	0	0	0
Glyma.01G072600.1	0	0	0	0	0	0	0	0	0	0	0	0	0	0	0	0	0	0	0	0	0	0	0	0	0	0	0	0	0	0	0	0	0	0	0	0	0	0	0	0	0	0	0	0	0	0	0	0
Glyma.01G072700.1	0	0	0	0	0	0	0	0	0	0	0	0	0	0	0	0	0	0	0	0	0	0	0	0	0	0	0	0	0	0	0	0	0	0	0	0	0	0	0	0	0	0	0	0	0	0	0	0
Glyma.01G072800.1	60	53	63	48	55	59	0	23	7	0	70	76	0	0	51	0	46	0	0	27	59	86	77	26	0	0	26	0	30	14	45	89	85	13	26	39	70	72	58	10	28	0	47	10	40	8	0	0
Glyma.01G072900.1	237	306	249	160	179	149	137	126	184	130	130	97	156	130	169	94	154	100	193	228	117	111	125	28	161	204	246	118	156	98	168	101	151	118	187	141	159	288	177	193	383	179	210	147	201	176	165	143
Glyma.01G073000.1	451	681	623	313	345	347	206	251	359	346	267	348	371	348	331	233	368	367	448	530	290	323	334	111	294	437	586	303	418	338	445	315	486	284	436	450	445	690	566	522	721	576	378	324	395	378	342	414
Glyma.01G073100.1	80	121	278	63	83	101	107	86	120	186	84	176	156	112	159	92	73	150	151	188	151	376	155	322	76	122	170	285	204	215	306	161	323	199	183	281	135	170	110	124	195	187	109	68	99	113	124	123
Glyma.01G073200.1	0	0	0	8	12	4	0	0	5	4	8	12	24	17	11	0	21	4	6	12	0	0	4	0	4	0	0	0	0	0	0	0	0	0	0	0	0	0	0	4	0	0	0	12	8	4	7	8
Glyma.01G073300.1	0	0	0	0	0	0	0	0	0	0	0	0	0	0	0	0	0	0	0	0	0	0	0	0	0	0	0	0	0	0	0	0	0	0	0	0	0	0	0	0	0	0	0	0	0	0	0	0
Glyma.01G073400.1	26	32	21	27	18	24	27	41	3	13	22	21	17	15	29	26	261	201	31	20	4	202	131	52	18	53	11	5	1	128	12	6	255	256	14	202	40	0	14	24	0	15	39	26	34	33	27	27
Glyma.01G073400.2	0	0	0	0	0	0	0	0	0	0	0	0	0	0	0	0	0	0	0	0	0	0	0	0	0	0	0	0	0	0	0	0	0	0	0	0	0	0	0	0	0	0	0	0	0	0	0	0
Glyma.01G073400.3	0	0	0	0	0	0	0	0	0	0	0	0	0	0	0	0	0	0	0	0	0	0	0	0	0	0	0	0	0	0	0	0	0	0	0	0	0	0	0	0	0	0	0	0	0	0	0	0
Glyma.01G073400.4	0	0	0	0	0	0	0	0	0	0	0	0	0	0	0	0	0	0	0	0	0	0	0	0	0	0	0	0	20	0	0	0	0	0	0	0	0	39	0	0	46	0	0	0	0	0	0	0
Glyma.01G073400.5	0	0	0	0	0	0	0	0	0	0	0	0	0	0	0	0	0	0	0	0	0	0	0	0	0	0	0	0	0	0	0	0	0	0	0	0	0	0	0	0	0	0	0	0	0	0	0	0
Glyma.01G073400.6	0	0	0	0	0	0	0	0	0	0	0	0	0	0	0	0	0	0	0	0	0	0	0	0	0	0	0	0	0	0	0	0	0	0	0	0	0	0	0	0	0	0	0	0	0	0	113	0
Glyma.01G073400.7	654	718	534	404	416	369	274	452	300	319	223	283	274	328	297	211	0	0	313	364	270	0	0	0	358	385	546	236	328	0	190	215	0	0	239	0	546	783	486	522	630	505	499	558	492	400	385	363
Glyma.01G073500.1	393	279	300	278	321	290	187	286	241	287	187	241	259	260	218	166	264	164	264	369	249	217	220	52	244	218	234	211	172	237	257	245	248	222	222	189	246	318	349	353	371	306	381	338	348	356	308	255
Glyma.01G073600.1	10	0	4	4	4	0	0	4	0	8	0	0	0	8	4	4	0	8	0	0	0	13	4	0	0	4	0	17	4	0	0	13	8	0	0	7	0	0	8	4	0	0	8	4	6	15	7	7
Glyma.01G073700.1	0	0	0	0	0	0	0	0	0	0	0	0	0	0	0	0	0	0	0	0	0	0	0	0	0	0	0	0	0	0	0	0	0	0	0	0	0	0	0	0	0	0	0	0	0	0	0	0
Glyma.01G073800.1	0	0	0	0	0	0	0	0	0	0	0	0	0	0	0	0	0	0	0	0	0	0	0	0	0	0	0	0	0	0	0	0	0	0	0	0	0	0	0	0	0	0	0	0	0	0	0	0
Glyma.01G073900.1	0	0	0	0	0	0	0	0	0	0	0	0	0	0	0	0	0	0	0	0	0	0	0	0	0	0	0	0	0	0	0	0	0	0	0	0	0	0	0	0	0	0	0	0	0	0	0	0
Glyma.01G074000.1	496	1058	743	751	690	679	577	507	766	815	628	515	842	803	582	464	796	320	816	872	316	863	328	347	674	1066	838	509	654	514	1137	788	842	560	611	620	618	1024	683	942	1156	971	1063	709	614	742	833	650
Glyma.01G074000.2	0	0	0	0	0	0	0	178	0	0	117	0	0	0	0	0	0	0	0	0	282	0	227	0	0	0	0	0	0	0	0	0	0	0	0	0	0	0	0	226	0	0	0	0	0	0	0	0
Glyma.01G074000.3	1273	858	673	774	717	787	798	640	527	502	547	656	555	498	772	514	496	813	599	1037	424	887	561	495	805	683	892	578	832	467	834	437	937	883	977	775	1114	1072	1135	468	1463	741	651	686	789	1255	791	510
Glyma.01G074000.4	0	0	233	0	0	0	0	0	0	0	0	0	0	0	0	0	0	0	0	0	0	0	0	0	0	26	0	0	0	0	0	0	0	0	117	0	30	1	0	0	0	0	0	0	27	0	0	0
Glyma.01G074100.1	21	29	44	0	0	2	4	13	35	18	10	13	16	14	11	7	11	3	4	6	11	13	0	11	12	27	29	14	2	3	7	24	9	17	17	7	29	46	42	25	30	40	7	14	10	20	4	12
Glyma.01G074200.1	172	87	42	54	76	61	39	69	56	79	21	54	49	69	23	20	47	8	44	48	48	87	28	46	109	70	39	128	174	92	89	59	58	169	80	124	132	154	20	109	64	32	81	113	35	62	94	74
Glyma.01G074300.1	0	0	0	0	0	0	0	0	0	0	0	0	0	0	0	0	0	0	0	0	0	0	0	0	0	0	0	0	0	0	0	0	0	0	0	0	0	0	0	0	0	0	3	0	0	0	0	0
Glyma.01G074400.1	444	491	380	293	476	425	387	275	310	401	345	464	333	432	512	345	323	311	377	404	383	212	305	162	450	386	295	255	332	295	326	326	318	264	340	343	407	522	346	360	433	333	314	392	355	433	473	331
Glyma.01G074500.1	0	1	0	22	1	0	106	95	0	0	39	0	31	0	0	0	3	0	1	0	53	217	15	0	49	0	1	110	140	83	197	53	167	115	141	52	2	0	32	0	0	1	72	63	52	47	49	0
Glyma.01G074500.2	0	3	0	0	0	0	0	3	3	0	0	0	0	0	2	0	3	4	0	0	0	0	0	0	0	0	0	3	5	0	0	0	0	1	0	0	0	0	2	3	0	5	3	0	2	0	2	0
Glyma.01G074500.3	30	38	0	0	94	62	1	0	0	51	1	49	31	0	0	0	0	0	40	0	0	149	55	0	8	30	26	62	43	50	75	0	82	52	0	85	0	0	51	0	114	30	37	0	0	0	34	0
Glyma.01G074500.4	0	40	0	53	49	83	10	106	12	130	8	76	143	14	11	108	55	148	44	102	39	125	0	239	0	35	65	183	120	180	275	245	216	307	154	144	58	58	38	8	63	31	123	180	0	119	121	0
Glyma.01G074500.5	89	99	120	110	115	193	153	70	234	152	141	143	86	174	210	144	150	68	174	186	90	154	52	127	80	130	67	125	129	143	113	67	212	123	149	172	76	142	51	135	151	105	143	90	210	190	108	148
Glyma.01G074600.1	110	178	159	1471	1682	723	2268	2314	439	509	328	870	228	853	477	878	374	1043	1092	152	815	4327	358	3830	153	277	282	3693	2426	1391	6312	1239	2074	2906	1958	2854	230	235	186	286	267	173	1950	2724	765	2203	2763	0
Glyma.01G074600.2	0	0	0	0	0	0	0	304	77	269	68	0	753	0	83	0	361	169	0	1225	0	7	520	175	0	0	0	120	1195	2073	282	1158	2074	2590	1355	931	0	82	0	0	0	0	960	28	0	2130	0	573
Glyma.01G074700.1	1485	1236	1237	1151	1321	1592	1209	1012	1167	1287	1168	1330	1184	1309	1344	868	1125	728	1195	1215	1075	815	739	290	1083	1060	1024	750	912	621	784	893	957	814	944	751	1419	1640	1255	1181	1362	1088	1642	1214	1503	1358	1458	1317
Glyma.01G074800.1	318	494	511	378	577	538	517	352	592	475	453	551	316	541	470	404	525	520	473	684	429	225	348	80	173	227	394	245	308	264	196	389	386	249	350	252	462	204	354	438	201	471	498	572	654	513	427	465
Glyma.01G074900.1	0	0	0	0	0	0	0	0	0	0	0	0	0	0	0	0	0	0	0	0	0	0	0	0	0	0	0	0	0	0	0	0	0	0	0	0	0	0	0	0	0	0	0	0	0	0	0	0
Glyma.01G075000.1	0	0	0	0	0	0	0	0	0	0	0	0	0	0	0	0	0	0	0	0	0	0	0	0	0	0	0	0	0	0	0	0	0	0	0	0	0	0	0	0	0	0	0	0	0	0	0	0
Glyma.01G075100.1	406	397	285	181	278	161	165	203	165	166	176	206	204	180	224	84	177	135	292	256	124	118	126	8	320	210	234	53	127	96	180	97	115	110	202	90	204	369	232	313	318	244	288	222	205	253	234	185
Glyma.01G075200.1	0	0	0	0	4	0	8	0	0	0	0	0	0	0	0	0	0	0	0	0	0	0	0	0	0	0	0	0	0	4	0	0	0	0	3	3	0	0	0	0	4	0	0	0	0	0	0	4
Glyma.01G075300.1	321	261	234	169	255	164	182	233	170	210	193	136	241	265	250	191	194	175	188	244	105	128	134	43	243	252	213	130	161	91	179	162	118	160	192	130	275	453	331	249	357	215	267	199	224	260	334	143
Glyma.01G075400.1	1514	1611	1585	1045	1143	1152	847	1009	1035	1031	895	1167	975	958	1098	679	771	922	994	1230	1029	1029	571	435	1220	1318	1351	822	800	718	805	635	910	871	923	1084	1109	2020	1613	1383	1950	1093	1149	1219	1209	1064	1323	1020
Glyma.01G075500.1	10	16	0	4	6	0	0	0	9	0	4	0	0	9	0	0	0	0	4	2	0	8	0	0	4	4	14	8	0	0	0	0	0	0	3	0	0	0	8	12	12	0	0	12	0	4	0	7
Glyma.01G075600.1	0	0	0	0	0	0	0	0	0	0	0	0	0	0	0	0	0	0	0	0	0	0	0	0	0	0	0	0	0	0	0	0	0	0	0	0	0	0	0	0	0	0	0	0	0	0	0	0
Glyma.01G075700.1	0	0	0	0	0	0	0	0	0	0	0	0	0	0	0	0	0	0	0	0	0	0	0	0	0	0	0	0	0	0	0	0	0	0	2	0	0	0	0	0	0	0	0	0	0	0	0	0
Glyma.01G075800.1	101	191	274	62	102	51	72	44	85	81	59	58	31	105	40	54	42	28	12	90	83	81	107	67	32	91	259	155	89	81	75	104	102	57	178	67	55	218	155	80	185	219	121	89	93	42	73	66
Glyma.01G075900.1	47	24	17	0	20	12	15	9	4	0	14	12	4	12	11	10	13	0	12	16	31	20	18	4	8	8	29	7	0	14	25	19	34	26	18	9	13	24	10	4	0	35	16	22	0	9	12	8
Glyma.01G076000.1	34	59	39	3	34	46	15	31	14	30	18	25	28	40	21	49	45	26	33	16	24	14	50	2	10	62	33	8	26	15	6	19	10	18	28	16	34	64	76	43	37	31	33	26	53	18	32	20
Glyma.01G076100.1	1	9	0	0	0	22	0	0	0	0	0	1	17	0	28	0	0	0	17	25	1	0	0	0	0	0	0	25	41	0	0	0	0	0	29	40	16	22	11	25	0	1	0	0	15	1	23	23
Glyma.01G076100.2	0	35	0	0	0	99	0	0	0	0	0	0	46	0	33	0	0	0	26	0	0	0	0	0	0	0	0	0	40	0	0	0	0	0	0	45	64	55	77	74	0	0	0	0	65	0	49	70
Glyma.01G076100.3	47	62	102	71	187	72	71	92	45	136	171	183	43	118	98	174	187	149	43	203	135	159	148	50	0	131	49	90	66	145	137	161	145	87	133	50	100	23	71	63	81	72	99	132	123	99	45	91
Glyma.01G076100.4	135	155	166	176	22	88	143	144	174	120	30	183	96	99	92	2	18	156	128	12	188	22	147	47	197	14	218	1	128	137	146	131	269	183	79	203	48	112	125	147	170	93	239	43	133	236	181	140
Glyma.01G076200.1	22	16	11	10	14	22	10	0	19	82	62	94	45	67	84	73	68	71	129	82	56	30	81	62	25	0	7	30	55	67	22	61	75	37	84	85	16	8	12	24	30	8	12	8	8	23	20	20
Glyma.01G076300.1	0	0	0	0	0	0	0	0	0	0	0	0	0	0	0	0	0	0	0	0	0	0	0	0	0	0	0	0	0	0	0	0	0	0	0	0	0	0	0	0	0	0	0	0	0	0	0	0
Glyma.01G076400.1	0	0	0	0	0	0	0	0	0	0	0	0	0	0	0	0	0	0	0	0	0	0	0	0	0	0	0	0	0	0	0	0	0	0	0	0	0	0	0	0	0	0	0	0	0	0	0	0
Glyma.01G076500.1	0	0	0	0	0	0	0	0	0	0	0	0	0	0	0	0	0	0	0	0	0	0	0	0	0	0	0	0	0	0	0	0	0	0	0	0	0	0	0	0	0	0	0	0	0	0	0	0
Glyma.01G076600.1	0	0	0	0	0	0	0	0	0	0	0	0	0	0	0	0	0	0	0	0	0	0	0	0	0	0	0	0	0	0	0	0	0	0	0	0	0	0	0	0	0	0	0	0	0	0	0	0
Glyma.01G076700.1	4	0	0	4	0	4	0	7	4	4	12	0	4	8	8	0	0	4	12	16	9	6	8	30	0	0	9	26	42	34	30	9	27	28	21	32	4	0	0	4	10	0	0	4	0	6	0	0
Glyma.01G076800.1	0	0	0	0	0	0	0	0	0	0	0	0	0	0	0	0	0	0	0	0	0	0	0	0	0	3	0	0	0	0	0	0	0	0	0	0	0	0	0	0	0	0	0	0	0	0	0	0
Glyma.01G076900.1	16	14	5	26	0	80	84	23	61	211	73	225	163	136	106	159	155	229	250	182	109	876	423	434	16	38	13	365	404	417	623	475	710	516	456	450	54	4	8	26	27	24	45	38	10	79	35	76
Glyma.01G077000.1	24	11	174	0	0	6	28	50	51	29	184	180	193	245	111	93	135	4	169	55	64	224	31	8	0	0	6	540	1326	256	184	105	112	234	54	180	0	36	118	0	11	8	25	8	10	4	0	12
Glyma.01G077100.1	227	731	643	195	309	234	367	317	469	690	518	424	681	424	553	314	386	442	551	545	276	363	286	170	602	1082	952	263	427	415	330	275	250	510	507	421	313	725	820	924	849	663	297	376	289	390	348	301
Glyma.01G077200.1	5621	5424	5001	3856	4036	3211	2999	3005	3082	2685	2445	2362	2442	2487	2595	1647	2798	2410	2540	4036	1992	1905	1958	0	2939	3991	4945	2093	2939	1730	2619	2296	2694	2089	2987	2022	4580	5306	5901	5771	6116	4461	4302	4039	4196	3628	2910	2797
Glyma.01G077200.2	20	534	33	21	13	0	20	7	0	222	7	5	320	45	8	10	12	15	392	0	0	9	282	812	8	0	2	22	12	16	14	0	15	16	5	14	0	6	18	18	491	8	28	24	8	26	17	293
Glyma.01G077200.3	998	1485	1493	222	485	801	360	409	312	378	456	414	521	570	373	278	403	338	477	521	427	329	85	272	1768	2015	1064	247	175	409	222	367	538	364	342	717	546	1834	709	702	2478	1580	562	262	631	699	816	597
Glyma.01G077300.1	821	966	1104	1075	1457	1546	1239	1176	1022	940	1041	1097	921	1191	1117	608	973	907	1057	1201	970	664	823	241	672	776	1145	581	895	759	707	767	921	701	934	884	1062	1000	978	758	944	997	1578	1151	1131	1131	1499	1118
Glyma.01G077300.2	93	64	80	194	157	83	97	98	203	12	64	86	122	17	94	97	59	96	37	61	145	41	46	39	101	70	100	70	63	13	94	52	54	36	45	68	25	169	96	83	87	23	163	80	112	125	104	132
Glyma.01G077300.3	109	138	122	12	67	84	69	79	65	51	79	51	48	53	36	42	69	7	65	56	35	37	21	3	65	78	79	50	62	4	10	44	51	31	62	40	56	46	97	98	104	156	17	62	44	84	46	61
Glyma.01G077400.1	964	1140	695	603	786	735	699	709	945	1269	785	908	1089	511	726	615	714	530	738	591	594	783	295	246	961	716	642	595	978	506	740	619	883	436	654	684	746	1103	642	979	1214	638	1058	681	603	733	1038	571
Glyma.01G077400.2	314	435	442	473	345	525	498	287	395	688	253	258	373	346	330	339	383	318	238	423	484	225	516	553	204	644	363	420	257	359	466	355	602	402	350	424	441	522	276	396	358	637	573	284	493	219	510	553
Glyma.01G077400.3	747	294	390	743	1283	880	572	540	320	0	675	771	585	1025	1039	364	697	654	1176	888	631	516	529	102	360	0	332	314	441	454	512	578	464	620	610	613	900	640	600	304	540	0	664	837	977	952	710	493
Glyma.01G077500.1	19	14	22	24	16	8	26	35	31	16	6	19	19	8	39	6	38	12	39	27	30	12	9	4	21	13	25	17	36	20	24	26	4	32	31	20	22	11	16	23	35	47	22	29	28	61	32	28
Glyma.01G077600.1	1786	1531	1597	1224	1610	1350	1256	1004	1195	1459	1480	1454	1603	1569	1665	1033	1329	933	1435	1675	1392	1119	1062	669	1489	1444	1473	1103	1241	940	1344	1100	1352	1326	1172	1211	1486	1951	1716	1470	1950	1323	1629	1584	1538	1561	1613	1271
Glyma.01G077700.1	57	71	62	175	115	139	230	205	255	533	396	382	481	363	342	287	354	302	495	629	243	350	319	57	64	135	69	229	274	217	413	284	519	200	278	283	233	116	90	156	212	80	204	110	82	253	155	238
Glyma.01G077800.1	0	0	0	4	7	18	9	9	18	18	33	0	0	14	16	0	6	0	10	5	11	0	8	0	0	0	10	0	6	7	0	0	7	0	4	0	0	0	0	0	10	9	6	11	28	13	27	18
Glyma.01G077900.1	599	401	407	339	508	535	210	260	441	395	472	507	441	541	585	424	430	362	463	452	448	207	293	97	359	416	385	314	348	290	239	247	318	230	322	358	543	484	384	477	412	235	402	303	519	448	448	526
Glyma.01G078000.1	138	86	155	186	269	203	198	187	260	243	249	202	187	248	257	200	227	169	301	295	193	84	118	15	110	142	91	130	40	125	94	109	137	87	122	73	210	108	88	123	68	120	236	183	254	274	209	192
Glyma.01G078000.2	0	0	1	2	18	3	17	0	5	3	0	4	43	0	0	1	4	2	0	25	7	0	31	0	0	12	0	0	38	7	1	0	1	41	0	25	0	2	28	0	0	1	36	15	0	4	17	30
Glyma.01G078100.1	0	0	0	0	0	0	0	0	0	0	0	0	0	0	0	0	0	0	0	0	0	0	0	0	0	0	0	0	0	0	0	0	0	0	0	0	0	0	0	0	0	0	0	0	0	0	0	0
Glyma.01G078200.1	264	324	193	240	242	364	223	205	314	419	257	332	264	233	336	194	292	230	342	397	313	639	352	172	254	477	150	305	314	433	346	309	460	521	331	385	500	283	158	434	350	129	192	232	202	217	198	226
Glyma.01G078300.1	0	0	0	0	0	0	0	0	0	0	0	0	0	0	0	0	0	0	0	0	0	0	0	0	0	0	0	0	0	0	0	0	0	0	0	0	0	0	0	0	0	0	0	0	0	0	0	0
Glyma.01G078400.1	541	630	611	496	511	620	447	479	447	486	427	592	676	530	796	397	485	465	543	625	444	763	546	312	637	663	528	556	611	541	745	507	663	604	514	570	567	719	581	448	776	529	519	622	508	655	553	441
Glyma.01G078500.1	0	0	0	0	0	0	0	0	0	0	0	0	0	0	0	0	0	0	0	0	0	0	0	0	0	0	0	0	0	0	0	0	0	0	0	0	0	0	0	0	0	0	0	0	0	0	0	0
Glyma.01G078600.1	12	0	152	0	11	84	0	35	2	58	99	27	5	8	43	46	0	4	0	25	0	0	9	4	15	0	0	12	0	5	19	0	14	0	17	15	31	85	0	0	0	18	36	2	95	1	0	72
Glyma.01G078600.2	100	53	0	114	95	23	112	30	120	0	0	72	89	155	16	36	50	16	62	86	88	21	0	0	0	108	112	0	28	0	0	26	45	46	0	0	100	0	76	68	150	78	126	185	34	168	92	47
Glyma.01G078700.1	3	3	3	519	450	7	693	693	6	148	156	8	113	198	14	151	235	2	136	260	7	3	3	17	9	4	3	20	3	3	17	25	6	30	2	5	0	30	6	4	0	0	749	560	20	1181	466	7
Glyma.01G078800.1	13	15	36	29	54	8	74	32	20	124	81	132	39	118	118	159	107	92	73	129	180	90	334	14	4	20	16	127	175	149	105	292	353	176	168	146	20	5	8	13	16	13	29	22	17	51	24	62
Glyma.01G078900.1	0	0	0	0	0	0	0	0	0	0	0	0	0	0	0	0	0	0	0	0	0	0	0	0	0	0	0	0	0	0	0	0	0	0	0	0	0	0	0	0	0	0	0	0	0	0	0	0
Glyma.01G079000.1	0	0	0	0	0	0	0	0	0	0	0	0	0	0	0	0	0	0	0	0	0	0	0	0	0	0	0	0	0	0	0	0	0	0	0	0	0	0	0	0	0	0	0	0	0	0	0	0
Glyma.01G079100.1	1414	587	201	322	20	307	178	556	170	946	345	694	237	294	422	445	519	759	986	840	318	1422	885	937	698	803	282	1216	1203	980	1005	783	1332	884	924	1195	1106	756	224	852	676	241	286	383	176	600	337	414
Glyma.01G079100.2	0	130	143	133	585	0	308	0	275	90	521	251	237	462	246	182	230	202	0	299	310	528	443	341	482	291	63	253	129	198	700	443	351	220	490	325	385	239	234	284	125	116	341	153	246	0	215	0
Glyma.01G079100.3	0	131	85	0	1	0	0	5	0	98	0	36	62	0	117	125	230	22	1	2	0	439	0	96	13	346	63	1	126	216	5	198	248	218	495	135	106	157	0	252	106	60	6	139	66	14	0	1
Glyma.01G079100.4	12	13	0	6	0	10	14	0	0	7	4	30	5	5	5	6	12	13	6	186	48	54	7	58	9	26	10	34	10	21	26	39	24	181	10	9	18	69	19	40	32	5	3	3	9	0	3	9
Glyma.01G079100.5	0	0	2	0	0	0	0	2	0	0	0	0	0	0	0	0	0	0	6	0	0	0	0	35	0	0	0	4	0	0	0	86	0	67	0	0	0	23	0	0	0	0	0	0	0	0	0	0
Glyma.01G079200.1	0	0	0	0	44	0	12	0	0	0	0	12	0	0	0	9	24	6	0	0	0	10	0	1	0	0	0	0	0	18	26	20	0	80	0	9	23	44	0	0	80	0	0	22	0	75	10	0
Glyma.01G079200.2	181	148	111	58	47	95	28	85	117	104	56	27	124	61	133	38	89	14	144	125	67	94	96	33	89	134	163	92	89	74	80	86	86	17	78	154	48	125	159	145	110	115	58	63	161	18	67	89
Glyma.01G079200.3	63	134	200	33	74	102	98	77	74	55	38	59	59	107	53	31	31	134	52	83	84	97	55	44	24	142	244	49	65	83	110	88	152	0	93	180	184	138	148	178	75	257	70	78	34	9	71	74
Glyma.01G079200.4	20	50	53	22	26	24	0	0	26	2	29	44	1	34	26	0	33	0	15	60	6	0	18	0	0	32	65	21	1	0	26	20	38	72	26	0	0	0	42	44	95	53	19	18	20	68	15	46
Glyma.01G079200.5	0	0	0	0	0	0	0	0	0	0	0	5	0	0	0	0	11	0	0	0	0	0	0	0	0	0	0	0	0	0	0	4	0	0	0	0	0	0	0	0	0	0	0	0	0	0	0	0
Glyma.01G079300.1	851	1180	694	673	637	573	406	474	647	572	433	654	540	474	711	338	294	322	519	256	323	478	342	610	726	852	765	652	539	360	360	173	687	643	288	817	397	1067	918	659	780	794	823	600	799	729	770	810
Glyma.01G079300.2	206	153	206	247	379	390	210	270	384	201	134	386	442	507	368	279	250	386	455	942	513	660	476	191	317	418	177	453	423	587	772	744	392	521	409	514	266	325	180	281	537	254	406	393	226	332	450	149
Glyma.01G079300.3	19	38	13	42	56	28	27	28	17	38	27	16	48	1	37	21	61	45	34	21	40	29	16	4	61	32	5	7	31	24	3	43	46	7	27	110	50	15	27	30	42	8	13	19	11	35	10	11
Glyma.01G079300.4	56	30	47	43	24	38	48	19	58	25	41	58	39	46	37	18	67	201	34	73	41	54	27	44	113	47	41	57	45	47	66	66	57	39	51	123	52	98	37	54	47	40	52	61	38	47	83	62
Glyma.01G079300.5	237	276	196	21	158	170	200	224	239	271	234	153	207	198	204	225	153	65	142	248	176	69	121	83	36	234	71	238	362	187	139	3	209	196	398	16	164	360	240	300	280	193	112	251	169	320	170	124
Glyma.01G079300.6	0	0	0	0	0	0	0	24	0	0	0	0	0	0	0	0	0	0	25	0	0	0	0	0	0	0	0	0	0	0	0	0	0	0	0	0	0	0	0	0	0	0	0	0	0	0	0	0
Glyma.01G079300.7	36	85	0	54	35	33	39	53	72	32	65	38	44	56	63	33	43	40	29	72	46	58	0	80	69	56	48	48	1	60	43	30	2	0	44	2	53	46	96	80	3	0	0	39	54	44	32	73
Glyma.01G079300.8	24	51	0	30	30	28	33	41	0	50	33	0	38	1	41	25	38	21	45	0	52	39	0	0	59	44	0	10	31	0	0	36	37	0	34	50	30	0	35	28	40	0	0	28	2	30	0	1
Glyma.01G079400.1	0	0	0	0	0	0	0	0	0	0	0	0	0	0	0	0	0	0	0	0	0	0	0	0	0	0	0	0	0	0	0	0	0	0	0	0	0	0	0	0	0	0	0	0	0	0	0	0
Glyma.01G079500.1	2045	1880	1419	2047	2095	2026	1651	1489	1826	2037	1798	2264	2006	2012	2135	1406	1963	1575	2125	2257	1876	1814	1634	1050	1995	1943	1494	1843	2126	1604	2106	1717	2196	1848	1981	1830	2096	1992	1545	1898	2219	1325	2550	1972	2093	2543	2159	2032
Glyma.01G079600.1	0	13	29	5	11	24	0	0	8	10	0	0	6	9	15	0	5	4	0	0	6	10	5	0	4	11	35	3	0	5	10	10	0	0	6	7	3	22	6	26	18	19	8	6	18	16	7	18
Glyma.01G079700.1	8	25	8	9	22	4	6	3	18	7	10	10	6	9	0	2	6	0	3	13	0	0	0	0	10	3	16	8	4	3	0	4	0	2	0	0	9	16	6	13	34	22	9	7	3	6	5	7
Glyma.01G079800.1	109	0	4	0	0	8	0	0	0	0	0	9	0	0	4	0	0	0	0	0	5	0	0	0	0	0	0	0	0	0	0	0	0	0	0	0	0	0	5	0	0	0	0	0	12	0	0	0
Glyma.01G079900.1	18	25	20	12	4	6	16	0	16	82	44	31	25	55	29	32	29	19	36	35	30	43	61	19	30	43	11	138	99	59	95	43	143	112	74	101	12	24	0	16	66	5	30	16	28	33	22	35
Glyma.01G080000.1	0	0	0	0	0	0	0	0	0	0	0	0	0	0	0	0	0	0	0	0	0	0	0	0	0	0	0	0	0	0	0	0	0	0	0	0	0	0	0	0	0	0	0	0	0	0	0	0
Glyma.01G080100.1	0	0	0	0	0	0	0	0	0	0	0	0	0	0	0	0	0	0	0	0	0	0	0	0	0	0	0	0	0	0	0	0	0	0	0	0	0	0	0	0	0	0	0	0	0	0	0	0
Glyma.01G080200.1	4736	4324	4325	4202	4684	4586	3882	3973	4659	4108	3245	4544	3910	4264	4951	3471	3545	2787	4313	4215	4266	2274	2515	1105	3586	3828	4352	3041	3861	2939	3255	2996	4284	3361	3520	4411	3929	5019	4020	4054	3955	3993	4715	4269	4480	5617	5604	4162
Glyma.01G080300.1	0	0	0	0	0	0	0	0	0	0	0	0	0	0	0	0	0	0	0	0	0	0	0	0	0	0	0	0	0	0	0	0	0	0	0	0	0	0	0	0	0	0	0	0	0	0	0	0
Glyma.01G080400.1	332	371	347	332	384	398	345	253	367	441	401	430	294	443	437	365	433	363	320	410	455	193	205	109	263	234	278	191	200	220	297	295	283	187	282	235	492	375	350	245	205	249	416	283	377	331	379	321
Glyma.01G080500.1	1765	2336	1796	1183	1170	1123	1637	1592	1159	2369	1163	2487	2187	1433	2001	1371	1402	2051	2284	2118	1498	11875	2296	17979	3247	6834	1566	7803	4505	6711	8032	5912	7157	10843	5070	6884	1377	3474	2471	1925	6699	1465	1521	1214	1271	2544	1322	989
Glyma.01G080600.1	3845	1972	1539	1404	1935	1359	978	977	956	1317	1005	1187	1141	1228	1326	866	1115	963	1103	1281	1062	1147	959	1271	2430	2233	1202	1532	1803	1319	1309	1151	1124	1760	2071	1577	3507	2791	1513	2550	1297	1139	1505	1242	1265	1242	1685	685
Glyma.01G080700.1	1509	1364	1182	822	1099	948	981	806	1135	1094	1117	1128	1135	1088	1029	707	844	780	1123	1196	862	492	594	193	1334	729	1210	397	383	622	610	794	775	628	803	581	1572	1898	1245	1258	1742	1136	1156	1012	1162	1262	1263	944
Glyma.01G080700.2	163	310	123	167	204	207	62	186	257	168	147	152	212	78	295	96	166	119	126	147	41	203	117	66	174	0	42	82	277	96	101	63	89	92	60	282	264	220	93	272	314	131	190	246	89	105	102	74
Glyma.01G080700.3	19	25	27	5	36	6	8	7	28	29	8	6	7	9	7	5	7	7	16	8	32	25	8	12	7	45	10	9	43	7	9	8	11	9	8	9	8	26	22	20	8	12	8	6	27	7	7	7
Glyma.01G080700.4	75	90	68	102	100	114	155	66	50	123	85	108	215	186	153	99	165	135	120	171	148	67	117	43	177	451	89	64	196	130	105	67	88	56	111	157	52	85	109	41	224	33	64	103	72	122	84	100
Glyma.01G080700.5	20	22	19	5	30	7	6	6	19	29	7	6	6	6	6	5	6	7	17	6	28	28	5	11	6	26	8	6	19	5	7	5	8	7	8	7	5	21	20	19	5	4	4	5	25	6	5	6
Glyma.01G080700.6	4	7	0	3	0	2	1	0	0	4	5	3	0	4	27	0	0	0	0	0	4	0	7	0	0	140	3	8	6	0	0	2	0	0	0	0	8	1	5	0	4	0	4	0	0	4	0	0
Glyma.01G080800.1	0	0	0	0	0	0	0	0	0	0	0	0	0	0	0	0	0	0	0	0	0	0	0	0	0	0	0	0	0	0	0	0	0	0	0	0	0	0	0	0	0	0	0	4	0	0	0	0
Glyma.01G080900.1	620	644	824	632	842	828	605	641	800	711	788	815	584	823	789	515	765	663	658	972	797	454	775	165	562	719	670	428	572	476	506	572	678	375	547	603	843	927	696	544	690	522	791	664	851	768	732	632
Glyma.01G081000.1	0	0	0	0	0	0	0	0	0	0	0	0	0	0	0	0	0	0	0	0	0	0	0	0	0	0	0	0	0	0	0	0	0	0	0	0	0	0	0	0	0	0	0	0	0	0	0	0
Glyma.01G081100.1	94	562	288	284	570	344	751	557	939	288	325	584	127	202	83	161	307	620	325	394	114	731	65	222	160	405	509	581	745	465	889	626	272	684	645	611	131	619	179	134	119	190	1104	1047	1108	456	484	177
Glyma.01G081100.2	875	0	431	800	595	867	0	0	0	323	378	0	371	717	616	389	305	8	235	293	523	0	352	0	408	3	3	0	0	0	0	0	469	0	0	0	699	0	475	478	694	224	0	0	22	674	482	726
Glyma.01G081200.1	0	0	0	0	0	0	0	0	0	0	0	0	0	0	0	0	0	0	0	0	0	0	0	0	0	0	0	0	0	0	0	0	0	0	0	0	0	0	0	0	0	0	0	0	0	0	0	0
Glyma.01G081300.1	13596	6473	7298	23836	27097	27760	14120	10439	15867	17020	17660	19808	15035	18129	19067	12515	18387	11810	16407	15577	17923	6022	10469	580	10634	9096	5503	5841	8349	7035	9506	10913	12540	5125	9753	7832	22651	11942	6523	9407	10241	4190	22964	17254	23295	15263	22977	20661
Glyma.01G081400.1	0	0	0	0	0	0	0	0	0	0	0	0	0	0	0	0	0	0	0	0	0	0	0	0	0	0	0	0	0	0	0	0	0	0	0	0	0	0	0	0	0	0	0	0	0	0	0	0
Glyma.01G081500.1	6542	7454	6383	5248	6112	5132	4725	5196	6025	6151	5021	6027	6064	5944	6438	4207	5901	4477	6095	7460	5090	6340	4119	4674	5590	7521	7612	5687	6285	5427	6403	5298	6633	6480	7036	6270	5748	7856	5988	6717	8287	6595	6571	6153	5285	7304	6081	5197
Glyma.01G081600.1	1675	3482	2059	685	1031	650	757	1523	2091	501	634	689	585	820	600	396	638	418	750	1512	591	2021	842	1098	1352	2529	4213	2258	1851	1558	2484	1777	2078	2641	2905	1969	1081	2548	2030	3002	3285	4102	911	1229	1084	1062	807	1039
Glyma.01G081700.1	0	0	0	0	0	0	0	0	0	0	0	0	0	0	0	0	0	0	0	0	0	0	0	0	0	0	0	0	0	0	0	4	0	5	0	0	0	0	0	0	0	0	0	0	0	0	0	0
Glyma.01G081800.1	0	0	0	0	0	0	0	0	0	0	0	0	0	0	0	0	0	0	0	0	0	0	0	0	0	0	0	0	0	0	0	0	0	0	0	0	0	0	0	0	0	0	0	0	0	0	0	0
Glyma.01G081900.1	99	233	182	234	254	416	507	437	628	497	327	531	555	380	549	348	622	629	684	540	405	223	456	14	189	243	752	175	203	219	308	391	267	147	157	284	255	189	183	341	340	433	486	472	388	659	337	412
Glyma.01G082000.1	78	151	179	194	203	167	193	186	233	313	246	233	275	283	358	170	412	255	370	462	256	172	296	0	34	111	264	396	605	348	373	110	317	341	343	821	220	145	141	179	91	235	220	173	235	381	161	257
Glyma.01G082100.1	0	0	0	0	0	0	0	0	0	0	0	0	0	0	0	0	0	0	0	0	0	0	0	0	0	0	0	0	0	0	0	0	0	0	0	0	0	0	0	0	0	0	0	0	0	0	0	0
Glyma.01G082200.1	2203	2809	1852	2097	1728	1399	312	1362	1580	1905	1311	1716	1601	1223	1605	1029	307	1637	2312	1879	1229	476	388	226	2321	2628	1803	1538	1883	369	2376	1457	1777	2341	420	2327	2250	2430	617	478	895	1738	1633	1984	1692	2461	477	330
Glyma.01G082200.2	4085	4353	3534	4080	5187	4635	5224	4056	4435	4199	3852	4116	4866	4366	5020	3317	5729	3384	3779	5607	3769	5502	4636	3383	3065	3433	4066	4115	4814	5302	5119	3722	5637	4384	6666	5227	5006	4383	5200	6110	5923	3534	6063	4918	4593	5904	6454	4720
Glyma.01G082300.1	0	0	0	0	0	0	0	0	0	0	0	0	0	0	0	0	0	0	0	0	0	0	0	0	0	0	0	0	0	0	0	0	0	0	0	0	0	0	0	0	0	0	0	0	0	0	0	0
Glyma.01G082400.1	2402	2937	3075	2571	3029	2169	2588	2566	2417	3302	2264	3048	4289	2748	3286	2023	2731	2703	3596	3737	2413	8401	2848	2882	2208	3488	2697	4032	4693	4145	5422	4040	5456	5996	5703	4909	2073	2544	3296	2091	4402	2654	3082	3050	2278	3887	2887	2044
Glyma.01G082400.2	20	43	16	25	31	36	39	32	36	53	26	45	20	54	23	38	29	35	36	60	76	56	42	110	21	62	53	82	52	80	44	88	72	80	42	80	59	87	29	48	40	40	72	74	37	119	42	69
Glyma.01G082500.1	64	126	134	116	119	148	105	98	133	226	160	122	193	205	198	169	198	128	222	239	179	545	205	643	85	111	136	381	332	382	568	385	353	494	379	581	107	91	121	97	149	138	110	168	106	212	156	189
Glyma.01G082600.1	38	66	77	31	37	30	65	31	54	83	33	56	72	66	123	62	9	71	74	88	51	52	69	32	12	59	74	73	52	50	55	95	65	87	72	133	52	58	61	51	14	38	59	50	22	81	34	36
Glyma.01G082700.1	1608	1925	1758	1059	1120	1028	928	906	1048	1337	865	962	1315	1114	1185	777	1200	1058	1308	1700	924	1495	889	1268	1163	1644	1628	1204	1520	1364	1757	1223	1700	1492	1573	1624	1299	2157	1581	1722	2449	1716	1242	1421	1254	1532	942	1158
Glyma.01G082800.1	348	468	384	199	256	183	203	125	281	356	263	180	349	255	216	171	301	271	386	311	218	239	208	165	230	342	506	153	273	333	266	231	325	324	315	441	342	450	433	338	436	428	200	194	264	324	230	199
Glyma.01G082900.1	6	13	11	8	8	11	1	2	15	12	11	12	5	6	5	3	8	14	5	16	23	2	4	11	3	4	11	4	9	8	21	3	13	9	18	18	9	1	7	4	9	10	17	13	7	5	3	5
Glyma.01G083000.1	3	23	7	212	179	19	278	314	32	81	76	62	106	105	18	102	112	61	93	158	34	691	89	232	27	20	15	220	333	152	273	216	416	327	216	184	39	41	39	52	27	12	259	204	37	540	279	25
Glyma.01G083100.1	91	123	109	136	96	181	159	178	152	200	156	150	166	217	221	96	134	128	172	187	185	87	101	85	114	83	171	157	200	174	103	131	114	172	137	196	132	152	120	109	93	88	118	161	121	236	140	180
Glyma.01G083200.1	0	0	0	0	0	0	0	0	0	0	0	0	0	0	0	0	0	0	0	0	0	0	0	0	0	0	0	0	0	0	0	0	0	0	0	0	0	0	0	0	0	0	0	0	0	0	0	0
Glyma.01G083300.1	136	0	0	0	0	10	13	0	85	165	228	241	185	365	249	104	224	6	220	100	234	44	0	274	7	3	0	5	26	0	99	59	16	101	60	0	0	0	0	0	0	4	0	26	12	47	0	106
Glyma.01G083300.2	1	0	0	0	0	0	0	0	2	9	9	1	5	3	9	4	9	0	9	1	7	0	0	8	0	1	0	0	11	0	1	24	0	3	5	0	0	0	0	0	0	0	0	0	0	1	0	1
Glyma.01G083400.1	43	96	67	100	56	108	53	20	69	78	110	142	87	66	90	21	52	68	91	51	56	83	96	53	29	60	79	97	57	46	110	77	104	99	109	72	85	125	83	108	82	55	110	87	51	51	167	0
Glyma.01G083400.2	38	9	3	0	42	36	1	17	5	0	0	2	0	18	0	0	1	10	14	27	0	1	0	25	19	10	0	0	1	0	0	20	3	1	0	16	15	1	0	0	68	1	0	1	7	21	27	15
Glyma.01G083400.3	63	63	48	18	25	18	68	5	59	39	0	37	42	33	56	46	63	7	6	62	54	47	14	62	41	83	16	8	28	26	38	10	58	45	32	23	28	53	12	18	36	49	10	23	25	98	20	70
Glyma.01G083500.1	0	4	4	0	0	0	0	0	5	0	13	2	0	0	0	3	0	0	0	5	0	0	0	0	0	0	0	0	0	2	0	2	0	0	0	3	0	4	1	0	15	0	7	12	0	0	0	14
Glyma.01G083600.1	13	12	18	0	11	0	6	7	20	22	8	0	4	23	15	6	0	28	0	11	21	0	6	0	12	40	4	0	19	0	7	14	13	0	4	7	15	38	4	8	33	0	8	10	9	38	0	16
Glyma.01G083700.1	1320	1621	1348	726	827	641	527	479	864	998	873	712	850	947	865	564	861	806	888	1290	541	551	679	191	1016	888	1490	408	588	496	578	471	682	381	1064	645	1152	1286	1664	1722	1396	1604	825	792	832	713	611	656
Glyma.01G083800.1	0	0	0	0	0	0	0	0	0	0	0	0	0	0	0	0	0	0	0	0	0	0	0	0	0	0	0	0	0	0	0	0	0	0	0	0	8	0	0	0	0	0	0	0	0	0	0	0
Glyma.01G083900.1	5	20	27	17	10	21	32	16	17	39	37	13	29	27	22	10	22	22	13	15	28	94	0	0	0	15	9	19	33	0	7	34	21	6	15	20	35	29	22	0	17	20	10	28	16	12	37	18
Glyma.01G084000.1	9	0	0	0	4	28	10	14	0	46	16	34	20	47	20	48	140	45	21	103	18	117	20	271	19	0	0	20	65	48	173	143	87	66	44	64	8	37	0	15	6	0	10	0	10	14	4	0
Glyma.01G084100.1	0	0	0	0	0	0	0	0	0	0	0	0	0	0	0	0	0	0	0	0	0	0	0	0	0	0	0	0	0	0	0	0	0	0	0	0	0	0	0	0	0	0	0	0	0	0	0	0
Glyma.01G084200.1	5	0	0	0	0	0	0	0	0	0	0	0	0	3	0	0	0	0	0	0	0	0	0	0	0	0	0	0	0	0	0	0	0	0	10	0	0	0	0	0	0	0	0	0	0	0	0	0
Glyma.01G084200.2	19	42	26	14	12	17	16	23	14	19	23	38	36	42	54	14	32	4	56	75	42	59	51	6	0	21	21	49	56	58	44	43	78	44	47	25	29	34	27	6	81	0	20	20	37	10	12	16
Glyma.01G084200.3	0	0	0	0	0	0	0	0	0	0	0	0	3	0	0	0	0	0	0	0	0	0	0	0	0	0	0	0	0	0	47	0	0	0	0	0	0	0	0	0	0	0	0	0	0	0	0	0
Glyma.01G084200.4	0	0	0	0	0	0	0	0	0	0	0	0	0	0	0	0	0	0	0	0	0	0	0	0	0	0	0	0	0	0	0	0	0	0	0	0	0	0	0	0	0	0	0	0	0	0	0	0
Glyma.01G084300.1	49	98	66	36	50	32	22	20	53	22	54	20	46	34	46	27	35	30	31	59	34	18	21	10	52	113	46	17	41	38	21	40	31	20	37	31	47	71	63	87	91	64	26	32	60	42	19	32
Glyma.01G084400.1	51	52	31	35	22	21	0	20	36	20	21	15	12	20	33	16	24	22	37	29	34	2	27	8	26	45	17	0	5	0	0	31	14	0	16	9	61	44	54	32	48	47	29	37	33	22	19	22
Glyma.01G084500.1	499	3430	2731	1463	298	1532	1384	187	1034	606	244	432	428	400	2216	252	402	218	478	2572	1596	64	265	60	2026	2584	2593	867	373	284	150	335	285	647	398	1305	1651	3045	2888	463	866	2355	309	1852	1695	498	1689	125
Glyma.01G084500.10	189	186	152	72	55	104	30	41	36	93	62	24	114	68	91	34	85	93	93	102	77	0	3	0	104	218	148	19	47	20	44	26	30	24	63	44	70	188	226	0	241	191	79	87	131	11	104	49
Glyma.01G084500.11	0	0	0	0	0	0	0	0	0	0	0	24	0	0	0	0	0	0	0	0	8	0	1	0	0	0	0	0	0	0	0	0	0	0	0	0	0	44	0	108	0	39	0	0	0	0	5	28
Glyma.01G084500.12	0	0	0	0	0	0	0	0	0	0	0	39	0	0	0	0	0	0	0	0	0	0	73	0	0	0	0	0	0	0	0	0	0	0	0	0	0	0	0	142	0	0	0	0	0	0	0	82
Glyma.01G084500.13	141	0	0	0	78	0	0	0	0	0	0	39	129	0	0	0	168	0	0	0	0	0	55	0	0	0	0	0	0	0	0	0	0	0	77	0	0	0	0	0	222	0	114	0	0	198	0	0
Glyma.01G084500.2	143	23	33	23	134	0	0	0	0	182	0	111	128	0	0	118	122	0	0	61	17	0	0	0	40	0	119	0	0	0	0	110	0	0	0	35	28	23	123	0	0	51	125	36	0	0	86	0
Glyma.01G084500.3	0	0	0	0	0	0	0	0	0	0	0	144	0	391	0	0	0	0	0	0	0	0	0	0	0	0	0	0	0	0	0	0	0	0	0	0	0	0	0	442	0	0	0	0	0	0	0	137
Glyma.01G084500.4	0	0	0	0	0	0	0	0	0	0	0	109	0	0	0	0	0	0	0	11	1	0	0	0	1	0	0	0	0	0	0	0	0	0	0	0	0	0	1	198	0	0	0	0	0	0	1	94
Glyma.01G084500.5	223	0	0	0	145	0	0	0	0	310	352	183	274	0	0	133	260	0	0	0	0	130	0	0	0	0	0	0	0	0	0	175	0	0	0	0	0	0	1	0	0	0	164	0	0	0	0	0
Glyma.01G084500.6	0	0	0	0	0	0	0	298	0	0	0	185	0	0	0	0	0	0	0	0	0	0	0	0	0	0	1	0	0	0	0	0	0	0	0	0	0	0	0	340	0	0	0	0	0	0	0	138
Glyma.01G084500.7	449	15	4	4	310	20	12	7	26	380	66	182	383	42	0	358	219	321	224	2	0	8	0	0	1	50	1	8	220	0	20	205	32	0	434	1	1	0	1	0	524	2	217	1	0	45	0	0
Glyma.01G084500.8	0	0	0	0	0	0	0	1105	0	0	0	277	0	887	0	0	0	0	0	0	0	0	360	0	0	0	0	0	0	733	447	0	0	0	0	0	0	0	0	911	0	0	0	0	0	0	0	907
Glyma.01G084500.9	614	0	0	0	644	0	0	0	975	798	1132	504	602	0	0	416	636	1442	1434	0	0	605	800	0	0	0	0	0	663	0	533	458	1152	0	769	0	0	0	0	0	1012	0	757	0	0	1168	0	0
Glyma.01G084600.1	2524	1775	1555	1626	2065	1900	1553	1309	1401	1809	1760	2262	1502	1637	1942	1463	1533	1732	1539	1858	1487	780	1313	84	2258	2253	1105	840	1049	750	653	1113	875	585	1039	1067	2810	2004	1453	1942	1195	726	1944	1582	1866	1647	2164	1349
Glyma.01G084700.1	1056	1271	937	512	623	605	473	560	751	687	572	576	565	736	598	551	624	480	700	910	530	567	524	274	805	1080	1048	489	549	644	630	606	601	593	739	556	881	1133	1011	971	846	951	645	706	677	851	628	600
Glyma.01G084800.1	18	46	15	277	148	226	204	110	298	572	419	421	531	578	627	287	528	419	693	886	295	240	450	12	54	8	107	315	228	301	321	182	401	80	243	280	124	60	13	97	35	25	200	270	150	452	174	325
Glyma.01G084800.2	21	87	146	54	59	54	82	58	62	71	51	63	105	34	135	82	105	48	21	113	110	63	69	0	5	82	92	55	153	75	141	63	54	181	89	193	30	35	106	117	45	109	39	37	136	81	45	148
Glyma.01G084800.3	0	0	0	0	0	0	0	0	0	0	0	0	0	0	3	0	0	0	0	0	0	0	0	0	0	0	0	0	0	0	2	1	0	0	0	0	5	0	0	0	0	0	0	0	0	0	0	0
Glyma.01G084900.1	0	0	0	0	0	0	0	0	0	0	0	0	0	0	0	0	0	0	0	0	0	0	0	0	0	0	0	0	0	0	0	0	0	0	0	0	0	0	0	0	0	0	0	0	0	0	0	0
Glyma.01G085000.1	0	0	0	0	0	0	0	0	0	0	0	0	0	0	0	0	0	0	0	0	0	0	0	0	0	0	0	0	0	0	0	0	0	0	0	0	0	0	0	0	0	0	0	0	0	0	0	0
Glyma.01G085000.2	0	0	0	0	0	0	0	0	0	0	0	0	0	0	0	0	0	0	0	0	0	0	0	0	0	0	0	0	0	0	0	0	0	0	0	0	0	0	0	0	0	0	0	0	0	0	0	0
Glyma.01G085100.1	0	0	0	0	0	0	0	0	0	0	0	0	0	0	0	0	0	0	0	0	0	0	0	0	0	0	0	0	0	0	0	0	0	0	0	0	0	0	0	0	0	0	0	0	0	0	0	0
Glyma.01G085200.1	10	0	0	31	13	28	44	0	16	24	0	41	91	0	0	0	24	24	0	0	54	0	0	10	0	16	59	6	18	0	14	62	0	28	4	0	11	0	0	15	0	37	30	33	0	27	11	5
Glyma.01G085200.2	0	41	16	0	0	0	0	35	0	0	62	0	0	78	28	74	72	0	70	94	0	0	58	0	40	0	0	0	0	9	0	0	0	0	0	27	70	20	0	0	0	0	0	0	29	0	0	0
Glyma.01G085200.3	53	0	51	86	29	97	117	42	69	86	148	127	45	99	121	63	40	75	21	93	124	5	8	0	4	16	0	39	0	3	17	0	36	0	35	14	203	108	38	24	4	0	107	37	81	105	134	35
Glyma.01G085300.1	17	49	51	34	24	63	29	18	89	28	36	45	46	44	51	12	48	29	41	53	62	14	15	44	18	64	50	41	67	48	57	30	39	35	48	69	13	53	50	8	77	42	44	59	69	69	33	71
Glyma.01G085400.1	8	8	11	13	25	0	6	10	4	13	6	5	0	0	24	0	7	17	9	10	0	6	19	3	5	27	23	35	29	20	17	22	11	43	39	4	10	7	14	0	18	13	7	7	8	0	14	0
Glyma.01G085500.1	16	38	26	25	46	38	10	23	42	45	36	49	39	32	30	38	37	24	28	37	38	29	23	39	10	22	18	44	16	19	26	46	8	14	49	37	26	52	27	25	31	8	39	17	31	26	29	33
Glyma.01G085500.2	0	0	0	0	0	0	0	0	0	0	0	0	0	0	0	0	0	0	0	0	0	0	0	0	0	0	0	0	0	0	0	0	47	0	0	0	0	0	0	0	0	0	0	0	0	0	0	0
Glyma.01G085600.1	0	0	0	0	0	0	0	0	0	0	0	0	0	0	0	0	0	0	0	0	0	0	0	0	0	0	0	0	0	0	0	4	0	0	0	0	0	0	0	0	0	0	0	0	0	0	0	0
Glyma.01G085700.1	11	4	0	0	13	14	8	4	12	0	8	11	4	11	4	0	0	0	8	8	14	170	4	1225	0	0	0	256	229	140	319	374	32	554	325	173	0	7	0	0	0	0	4	0	29	8	0	8
Glyma.01G085800.1	1231	688	685	1810	2241	2716	1278	1077	1346	1420	1471	1597	1067	1420	1566	753	993	836	1141	1046	1553	160	389	4	838	1495	247	187	247	231	220	507	363	119	411	270	1259	1136	525	664	1142	159	2275	1596	2225	1409	1906	1924
Glyma.01G085900.1	0	0	0	0	0	0	0	0	0	0	0	0	0	0	0	0	0	0	0	0	0	0	0	0	0	0	0	0	0	0	0	0	0	0	0	0	0	0	0	0	0	0	0	0	0	0	0	0
Glyma.01G086000.1	436	526	597	402	449	472	369	421	436	286	452	361	336	431	450	249	290	191	411	401	418	165	106	88	339	478	478	242	253	82	184	191	186	173	204	229	277	683	565	521	683	467	468	482	531	573	505	460
Glyma.01G086100.1	0	0	0	0	0	0	0	0	0	0	0	0	0	0	0	0	0	0	0	0	0	0	0	0	0	0	0	0	0	0	0	0	0	0	0	0	0	0	0	0	0	0	0	0	0	0	0	0
Glyma.01G086200.1	26	26	21	13	23	11	50	31	16	16	0	24	18	65	0	10	61	7	57	52	0	24	70	4	24	74	21	0	6	13	53	17	48	31	3	12	12	49	0	8	72	13	39	38	51	66	43	24
Glyma.01G086300.1	0	0	0	0	0	0	0	0	0	0	0	0	0	0	0	0	0	0	0	0	0	0	0	0	0	0	0	0	0	0	0	0	0	0	0	0	0	0	0	0	0	0	0	0	0	0	0	0
Glyma.01G086400.1	0	0	0	0	0	0	0	0	0	0	0	0	0	0	0	0	0	0	0	0	0	0	0	0	0	0	0	0	0	0	0	0	0	0	0	0	0	0	0	0	0	0	0	0	0	0	0	0
Glyma.01G086500.1	0	0	0	0	0	0	0	0	0	0	0	0	0	0	0	0	0	0	0	0	0	0	0	0	0	0	0	0	0	0	0	0	0	0	0	0	0	0	0	0	0	0	0	0	0	0	0	0
Glyma.01G086500.2	0	0	0	0	0	0	0	0	0	0	0	0	0	0	0	0	0	0	0	0	0	0	0	0	0	0	0	0	0	0	0	0	0	0	0	0	0	0	0	0	0	0	0	0	0	0	0	0
Glyma.01G086600.1	1	0	0	0	0	0	0	0	0	0	0	2	0	0	0	0	0	0	0	0	0	0	0	0	0	0	0	0	0	0	0	0	0	0	0	0	0	0	0	0	0	0	0	0	0	0	0	0
Glyma.01G086600.10	102	107	99	78	63	75	37	99	31	104	100	74	195	57	79	30	88	59	135	133	43	17	45	5	122	46	105	24	133	52	148	97	42	73	151	154	98	79	68	206	149	113	98	96	87	159	84	93
Glyma.01G086600.2	5	0	0	0	0	0	0	0	0	0	0	6	0	0	0	0	0	0	0	0	0	0	0	0	0	0	0	0	0	0	0	0	0	0	0	0	0	0	0	0	0	0	0	0	0	0	0	0
Glyma.01G086600.3	4	83	142	46	102	93	59	53	81	137	63	31	19	89	106	98	121	63	115	93	98	106	34	50	75	88	120	115	86	106	111	87	161	98	92	93	78	90	86	58	130	93	86	84	97	75	54	79
Glyma.01G086600.4	0	0	0	0	0	0	0	0	0	0	0	0	0	0	0	0	0	0	0	0	0	0	0	0	0	0	0	0	0	0	0	0	0	0	0	0	0	0	0	0	0	0	0	0	0	0	0	0
Glyma.01G086600.5	0	0	0	0	0	5	0	0	0	0	3	0	29	0	0	2	2	0	0	0	0	0	0	0	2	16	11	0	0	0	0	0	0	0	0	0	0	0	0	0	0	17	0	0	1	0	0	0
Glyma.01G086600.6	0	0	0	0	0	0	0	0	0	0	0	0	1	0	0	0	0	39	0	0	0	0	0	23	0	0	0	0	0	0	0	0	0	0	0	14	0	0	0	0	0	0	0	0	0	0	0	0
Glyma.01G086600.7	0	0	0	0	0	0	0	0	0	0	0	0	0	0	0	0	0	0	0	0	0	0	0	3	0	0	0	0	0	0	0	0	0	0	0	0	0	0	0	0	0	0	0	0	0	0	0	0
Glyma.01G086600.8	87	29	0	38	4	0	34	23	0	59	8	84	70	0	0	43	11	6	0	42	17	30	19	10	19	7	13	29	57	22	30	54	34	16	27	63	66	32	18	0	0	27	30	52	33	11	32	0
Glyma.01G086600.9	0	0	0	1	0	0	0	0	0	0	0	0	0	0	0	0	0	0	0	52	0	0	0	0	0	0	0	0	0	40	0	0	2	0	2	0	0	0	0	0	0	0	0	0	0	0	0	0
Glyma.01G086700.1	277	198	151	57	74	67	37	67	50	114	54	117	110	126	88	118	94	60	105	89	78	697	132	1216	214	137	98	565	484	462	509	434	411	829	618	452	185	426	68	208	267	136	60	120	63	72	54	69
Glyma.01G086800.1	405	517	510	40	110	62	47	97	193	51	145	142	44	98	147	41	59	104	72	177	68	0	0	4	314	1377	307	0	0	5	5	10	0	0	40	0	123	629	638	378	1095	323	63	169	124	92	139	137
Glyma.01G086900.1	1752	1554	764	523	632	587	660	849	477	357	592	552	597	642	394	250	400	512	502	951	457	702	67	1167	1239	2193	774	580	630	388	810	415	438	911	457	623	648	2032	1637	1385	2609	723	514	1046	594	915	873	603
Glyma.01G087000.1	610	571	767	600	656	646	763	531	709	412	388	468	354	427	389	287	325	265	337	592	459	298	164	82	377	455	644	280	191	194	205	163	307	347	254	337	572	729	685	578	486	638	716	740	658	583	869	610
Glyma.01G087100.1	296	295	349	277	334	262	218	260	279	120	145	262	236	169	129	134	137	119	154	249	172	73	49	20	163	194	203	94	122	61	89	128	74	103	126	77	274	304	255	237	206	289	383	326	310	251	355	242
Glyma.01G087200.1	0	0	0	0	0	0	0	0	0	0	0	0	0	0	0	0	0	0	0	0	0	0	0	0	0	0	0	0	0	0	0	0	0	0	0	0	0	0	0	3	0	0	0	0	0	0	0	0
Glyma.01G087300.1	4	0	12	6	3	4	13	4	20	25	11	12	26	0	10	22	9	33	13	11	7	11	12	3	6	6	19	17	20	5	4	8	22	18	7	9	4	34	6	11	26	4	24	0	14	6	12	3
Glyma.01G087400.1	139	179	116	81	74	71	82	49	96	165	141	140	102	91	103	104	151	76	119	204	112	109	98	92	106	154	168	109	167	119	162	158	196	172	190	138	127	205	188	190	157	160	94	81	65	93	82	123
Glyma.01G087500.1	1689	3146	1902	2971	3207	3040	2102	2074	1845	4991	1050	3111	1840	1566	2248	3739	2341	2691	2800	2538	2292	6533	4015	5437	1450	890	1641	5127	4423	5362	6710	6583	10638	7236	6600	6423	2556	2400	1563	1067	1845	1131	3199	2801	2900	2385	3264	1807
Glyma.01G087600.1	0	0	4	8	12	7	0	9	15	11	0	0	0	4	10	0	8	0	0	0	0	8	0	0	5	6	0	6	15	15	9	7	12	11	4	17	0	4	7	0	4	0	4	9	0	22	23	0
Glyma.01G087700.1	1483	1426	1415	1491	1690	1636	1250	1142	1680	2004	1425	1728	1508	1549	1747	1224	1867	1303	1921	2149	1513	1782	2055	642	1326	1116	1198	1436	2064	1689	1528	1796	2183	1534	1966	1703	1802	1405	1176	1106	1593	975	1680	1587	1894	1688	1694	1643
Glyma.01G087800.1	395	473	489	572	651	836	456	334	651	1090	795	1153	892	782	1032	836	873	780	895	888	860	2032	1168	593	596	458	361	1026	856	836	1217	1119	1627	1105	906	1039	635	497	321	173	702	358	706	426	648	629	722	507
Glyma.01G087900.1	170	378	120	103	84	46	92	82	126	407	386	480	123	357	424	359	414	449	298	378	440	884	701	342	156	313	113	703	448	738	677	734	992	711	607	605	229	333	171	188	254	194	87	113	151	111	93	184
Glyma.01G087900.2	0	0	0	0	0	53	0	0	0	0	0	0	0	0	0	0	0	0	0	0	0	0	0	102	0	0	0	0	0	0	0	0	0	0	0	0	0	0	0	0	0	0	0	31	0	0	0	0
Glyma.01G087900.3	7	24	47	0	38	20	22	2	98	37	15	77	24	5	44	21	73	42	46	97	26	77	24	33	3	25	11	63	34	48	59	78	150	34	63	172	26	15	32	18	4	44	76	0	44	20	3	28
Glyma.01G088000.1	378	670	281	508	423	623	294	431	430	791	348	451	354	302	480	563	307	284	502	589	290	299	462	204	411	538	210	449	598	504	370	460	1013	399	591	715	672	606	261	378	477	241	527	457	603	385	533	470
Glyma.01G088100.1	0	0	0	0	0	0	0	0	0	0	0	0	0	0	0	0	0	0	0	0	0	0	0	0	0	0	0	0	0	0	0	0	0	0	0	0	0	0	0	0	0	0	0	0	0	0	0	0
Glyma.01G088200.1	4	261	57	1	0	0	1	0	0	0	0	0	0	0	387	0	1	0	0	248	1	17	3	0	191	3	0	1	1	0	50	257	8	0	0	0	232	45	0	0	1	168	273	33	225	0	0	0
Glyma.01G088200.2	0	0	0	0	0	0	0	0	0	0	0	0	0	0	0	0	0	0	0	0	0	0	0	0	0	0	0	0	0	0	0	0	0	0	0	0	0	0	0	0	0	0	0	0	0	0	0	0
Glyma.01G088200.3	0	0	0	0	0	0	0	0	0	0	0	0	0	0	0	0	0	0	0	0	0	0	0	0	0	0	0	0	0	0	0	0	0	0	0	0	0	0	0	0	0	0	0	0	0	0	0	0
Glyma.01G088200.4	357	125	342	417	291	473	322	350	575	703	451	606	560	464	229	484	409	391	664	271	589	1526	618	332	143	459	362	679	613	447	754	379	867	684	632	642	272	547	245	355	336	152	344	313	161	582	479	400
Glyma.01G088300.1	93	142	184	87	78	76	9	60	125	59	44	79	134	101	109	45	89	49	153	130	102	35	58	0	9	177	187	45	69	28	16	60	28	43	85	82	33	189	183	103	217	185	76	139	121	71	83	126
Glyma.01G088300.2	0	0	0	0	0	0	0	0	0	0	0	0	0	0	0	0	0	0	0	0	0	0	0	0	29	0	0	0	0	0	0	0	0	0	0	0	0	0	0	0	0	0	0	0	0	0	0	0
Glyma.01G088300.3	0	0	0	0	0	0	0	0	0	0	0	0	0	0	0	0	0	0	0	0	0	0	0	0	0	0	0	0	0	0	0	0	0	0	0	0	0	0	0	0	0	0	0	0	0	0	0	0
Glyma.01G088300.4	0	0	0	0	0	0	47	0	0	0	27	0	0	0	0	0	0	0	0	0	0	0	0	0	0	0	0	0	0	0	0	0	0	0	0	0	0	0	0	0	0	0	0	0	0	0	0	0
Glyma.01G088400.1	15	26	28	0	10	12	0	0	11	9	22	20	12	20	5	7	20	8	12	21	17	0	17	3	23	23	8	8	9	17	6	9	13	11	14	6	13	39	32	22	34	17	2	9	8	15	4	2
Glyma.01G088500.1	274	214	328	165	198	217	118	126	211	204	190	309	267	194	280	142	169	198	179	311	209	134	171	43	267	258	134	139	237	163	160	159	228	104	215	194	359	339	176	269	468	268	162	152	364	229	265	185
Glyma.01G088600.1	0	0	0	0	0	0	0	0	0	0	0	0	0	0	0	0	0	0	0	0	0	0	0	0	0	0	0	0	0	0	0	0	0	0	0	0	0	0	0	0	0	0	0	0	0	0	0	0
Glyma.01G088700.1	13	6	12	18	15	28	16	20	42	141	75	106	66	43	164	74	101	123	148	44	175	90	171	0	27	14	6	33	39	36	56	108	138	16	17	25	33	15	6	10	23	10	12	5	32	11	14	21
Glyma.01G088800.1	0	0	0	0	0	0	0	0	0	0	0	0	0	0	0	0	0	0	0	0	2	0	0	0	0	0	0	0	0	0	0	2	0	0	0	0	0	0	0	0	0	0	0	0	0	0	0	0
Glyma.01G088900.1	0	0	0	0	0	0	0	0	0	0	0	0	0	0	0	0	0	0	0	0	0	0	0	0	0	0	0	0	0	0	0	0	0	0	0	0	0	0	0	0	0	0	0	0	0	0	0	0
Glyma.01G089000.1	496	515	583	386	447	449	499	424	583	547	473	571	495	481	523	383	420	429	534	588	471	365	440	352	428	369	503	449	487	465	587	439	561	553	476	696	420	478	377	461	591	481	445	545	377	560	584	467
Glyma.01G089100.1	1170	1649	1237	1059	1343	1138	1020	1101	1386	1381	1247	1771	1147	1248	1407	925	1261	1173	1423	1760	1361	1538	1090	1141	1034	1410	1360	1777	1499	1504	1712	1377	1740	1632	1766	1384	1217	1591	1355	1300	2017	1296	1321	1263	1349	1311	1104	1023
Glyma.01G089100.2	0	0	0	0	0	0	0	0	0	0	0	0	0	0	0	0	0	0	0	0	0	0	0	0	0	0	0	0	0	0	0	0	0	0	0	0	0	0	0	0	0	0	0	0	0	0	0	0
Glyma.01G089100.3	274	186	202	214	109	166	69	123	181	151	101	80	212	123	148	120	157	95	90	183	154	208	123	266	83	162	229	98	147	200	202	223	231	99	207	224	125	248	194	80	286	247	228	187	244	159	139	91
Glyma.01G089200.1	5	6	15	10	8	4	9	0	11	7	11	4	10	12	11	4	8	0	0	0	7	11	24	0	4	0	4	0	0	7	15	4	10	12	15	6	20	27	0	0	18	0	0	9	16	8	20	0
Glyma.01G089300.1	20	0	40	0	3	0	0	0	12	0	0	0	80	0	0	0	0	0	0	0	0	0	0	13	14	0	7	0	0	0	24	0	0	0	6	0	0	0	0	0	8	0	0	0	37	37	0	0
Glyma.01G089300.2	40	61	46	47	72	54	213	96	54	160	181	220	25	374	153	244	215	305	225	267	472	1042	1443	131	30	88	69	902	1149	1245	1151	933	1757	1072	1117	1215	31	71	79	78	24	48	94	80	18	39	64	95
Glyma.01G089300.3	0	0	0	0	0	0	0	0	0	0	0	0	0	0	0	0	0	0	0	0	0	0	0	0	0	0	0	0	0	0	0	0	0	0	0	0	0	0	0	0	0	0	0	0	0	0	0	0
Glyma.01G089400.1	0	0	0	0	0	0	0	0	0	0	0	0	0	0	0	0	0	0	0	0	0	0	0	0	0	0	0	0	0	0	0	0	0	0	0	0	0	0	0	0	0	0	0	0	0	0	0	0
Glyma.01G089500.1	578	761	551	562	458	385	280	554	598	471	504	525	487	370	446	507	504	432	463	374	185	306	345	0	369	443	480	201	390	440	687	368	544	314	360	372	670	644	391	447	650	418	716	462	612	420	477	480
Glyma.01G089500.2	171	148	173	210	247	158	118	134	96	126	115	105	199	131	147	0	172	118	208	396	167	74	75	0	0	151	210	51	103	0	0	139	169	144	185	161	0	213	380	154	213	138	155	96	0	253	99	171
Glyma.01G089500.3	0	0	0	0	0	91	77	0	0	62	0	0	0	0	0	0	0	0	0	0	88	50	0	0	0	0	0	50	0	0	0	0	0	0	0	0	0	0	0	0	0	0	0	73	0	0	79	0
Glyma.01G089500.4	0	0	0	0	0	108	164	0	0	66	0	4	0	0	0	0	0	0	0	0	81	78	0	0	0	0	0	114	0	0	0	0	0	0	0	0	0	0	0	0	0	0	0	79	0	0	124	0
Glyma.01G089500.5	0	0	0	0	0	0	0	0	0	0	0	0	0	0	0	0	0	0	0	0	0	0	0	0	0	14	0	0	0	0	0	0	0	0	0	1	0	0	0	0	0	0	0	0	0	0	0	0
Glyma.01G089500.6	7	5	45	31	20	1	0	22	7	5	12	0	7	1	9	2	4	38	11	9	9	1	35	267	41	30	28	14	25	28	0	7	25	19	26	34	15	9	21	31	43	5	24	0	6	7	0	32
Glyma.01G089500.7	68	6	13	7	3	4	0	3	6	9	3	5	4	69	0	12	3	5	6	14	63	0	82	0	135	47	52	42	2	0	5	5	4	8	3	1	69	29	11	0	12	6	1	0	123	9	9	4
Glyma.01G089600.1	265	473	403	218	260	294	256	294	357	336	254	387	255	286	353	194	324	242	276	467	229	333	211	388	231	336	410	273	338	407	423	331	483	468	382	419	178	544	314	210	355	398	221	267	301	408	241	311
Glyma.01G089700.1	0	0	0	0	0	0	0	0	0	0	0	0	0	0	0	0	0	0	0	0	0	0	0	0	0	0	0	0	0	0	0	0	0	0	0	0	0	0	0	0	0	0	0	0	0	0	0	0
Glyma.01G089700.2	0	0	0	0	0	0	0	0	0	0	0	0	0	0	0	0	0	0	0	0	0	0	0	0	0	0	0	0	0	0	0	0	0	0	0	0	0	0	0	0	0	0	0	0	0	0	0	0
Glyma.01G089800.1	0	0	0	0	0	0	30	0	0	12	4	8	15	8	8	12	20	0	12	19	0	0	0	0	0	0	0	0	0	0	0	0	0	0	0	0	0	0	0	0	0	0	4	0	0	7	0	7
Glyma.01G089900.1	1661	1451	2635	2685	3110	2922	2254	2394	1418	2827	2377	1500	2987	2771	950	1093	855	1818	3203	2021	2557	629	2384	682	1386	2099	1223	2289	1437	2612	1641	2610	926	798	2240	3278	3172	1826	1305	1497	1917	1503	3115	3053	3000	3276	1166	956
Glyma.01G089900.2	700	743	685	557	542	445	513	504	282	872	521	1620	581	652	736	449	805	405	441	1525	664	884	225	431	1401	1385	806	753	1294	484	1271	718	898	641	924	501	334	2113	933	1407	1628	1326	749	443	492	779	1123	1006
Glyma.01G089900.3	1138	1954	0	0	0	0	0	0	1591	0	0	0	0	0	2008	844	1054	558	0	0	0	916	0	713	0	0	1389	0	0	0	0	0	1273	1007	0	0	0	0	1539	0	0	0	0	0	0	0	1568	637
Glyma.01G090000.1	0	0	0	0	0	0	0	0	0	0	0	0	0	0	0	0	0	0	0	0	0	0	0	0	0	0	0	0	0	0	0	0	0	0	0	0	0	0	0	0	0	0	0	0	0	0	0	0
Glyma.01G090100.1	366	581	392	340	360	457	194	281	285	481	335	465	363	326	365	246	345	369	357	352	289	314	409	92	264	190	259	215	376	247	340	425	529	242	298	301	351	519	344	325	378	282	469	268	407	340	297	224
Glyma.01G090200.1	14	0	55	12	16	16	33	26	34	95	61	99	38	102	77	45	125	60	76	88	94	214	69	172	8	15	14	113	128	147	213	77	104	225	82	291	16	13	0	17	11	7	33	20	28	37	16	76
Glyma.01G090300.1	0	0	0	0	0	0	0	0	0	0	0	0	0	0	0	0	0	0	0	0	0	0	0	0	0	0	0	0	0	0	0	0	0	0	0	0	0	0	0	0	0	0	0	0	0	0	0	0
Glyma.01G090400.1	4	8	8	206	139	35	433	302	33	91	128	53	93	198	38	108	218	87	97	382	40	303	19	504	0	4	18	154	125	107	233	87	203	276	152	142	0	33	16	27	43	22	434	347	55	706	237	19
Glyma.01G090500.1	0	0	0	0	0	0	0	0	0	0	0	0	0	0	0	0	0	0	0	0	0	0	0	0	0	0	0	0	0	0	0	0	0	0	0	0	0	0	0	0	0	0	0	0	0	0	0	0
Glyma.01G090600.1	0	0	0	0	0	0	0	0	0	0	0	0	0	0	0	0	0	0	0	0	0	0	0	0	0	0	0	0	0	0	0	0	0	0	0	0	0	0	0	0	0	0	0	0	0	0	0	0
Glyma.01G090700.1	102	403	355	4	0	21	8	7	305	13	42	19	8	54	28	48	49	3	10	66	20	56	8	3	12	8	1084	41	16	28	54	8	43	24	23	18	20	19	288	502	0	761	0	26	47	16	4	93
Glyma.01G090800.1	0	0	0	0	0	0	0	0	0	0	0	0	0	0	0	0	0	0	0	0	0	0	0	0	0	0	0	0	0	0	0	0	0	0	0	0	0	0	0	0	0	0	0	0	0	0	0	0
Glyma.01G090900.1	39	39	35	93	83	38	127	201	45	42	60	42	52	95	60	102	87	57	60	151	88	110	49	34	35	121	32	87	73	72	111	118	123	77	88	138	36	54	70	28	63	40	202	86	24	168	81	24
Glyma.01G091000.1	4	61	37	0	25	41	29	12	45	25	15	7	16	6	18	12	32	15	24	27	12	25	4	4	0	4	36	4	24	12	0	12	16	15	34	16	35	23	11	26	27	23	14	12	7	24	65	63
Glyma.01G091100.1	52	112	140	140	100	87	26	84	98	59	82	86	95	92	110	0	58	12	110	209	37	0	0	16	36	106	368	4	0	13	0	0	0	0	24	4	12	36	42	186	80	383	39	263	87	235	203	112
Glyma.01G091200.1	0	0	0	0	0	4	0	0	0	0	0	0	0	0	0	0	0	0	0	0	0	0	0	0	0	0	0	0	0	0	0	0	0	0	0	0	0	0	0	0	0	0	0	0	6	0	0	0
Glyma.01G091300.1	0	0	0	0	0	0	0	0	0	0	0	0	0	0	0	0	0	0	0	0	0	2	24	9	0	0	0	15	8	0	14	0	33	9	8	25	0	0	0	0	0	0	3	0	0	0	5	0
Glyma.01G091400.1	20	28	7	1680	1670	884	2018	2667	274	269	119	290	366	414	154	617	226	1160	463	623	524	6261	685	7424	83	131	40	5189	3212	3444	6054	1737	3786	5687	2948	4134	31	141	102	122	110	23	2576	3575	586	4355	4555	195
Glyma.01G091500.1	4	0	0	0	2	3	0	0	0	0	0	0	0	0	0	0	0	0	0	0	0	0	0	0	0	0	2	0	3	0	0	0	0	0	0	0	3	0	0	3	0	4	0	0	0	0	0	0
Glyma.01G091600.1	0	0	0	0	0	0	0	0	0	0	0	0	0	0	0	0	0	0	0	0	0	0	0	0	0	0	0	0	0	0	0	0	0	0	0	0	0	0	0	0	0	0	0	0	0	0	0	0
Glyma.01G091700.1	0	0	0	2	0	2	0	2	0	0	0	3	0	0	0	0	0	0	0	0	0	0	0	0	0	0	0	0	0	0	0	2	0	0	0	0	0	0	0	0	2	0	0	0	0	0	0	0
Glyma.01G091800.1	0	0	0	4	11	11	0	0	17	9	41	42	25	81	35	42	28	27	48	72	20	32	103	12	0	0	20	38	44	39	37	75	42	18	58	59	0	5	6	15	5	0	6	0	33	8	5	38
Glyma.01G091900.1	62	169	607	43	62	94	31	30	131	203	37	103	23	22	78	105	42	82	16	55	149	51	26	149	32	135	223	35	34	79	108	39	275	150	47	261	76	110	172	94	50	202	34	55	48	34	47	111
Glyma.01G092000.1	0	0	0	0	0	0	0	0	0	0	0	0	0	0	0	0	0	0	0	0	0	0	0	0	0	0	0	0	0	0	0	0	0	0	0	0	0	0	0	0	0	0	0	0	0	0	0	0
Glyma.01G092100.1	242	294	265	191	253	256	204	116	201	309	176	314	155	241	195	218	236	226	174	281	213	114	180	135	170	238	259	182	215	167	227	285	259	224	205	244	171	341	276	201	180	204	187	172	239	178	227	158
Glyma.01G092100.2	33	22	10	34	6	26	9	30	15	5	21	7	5	6	22	8	5	7	23	8	6	7	8	18	10	10	9	9	8	4	19	12	25	7	6	6	17	7	14	18	5	33	12	37	18	30	7	12
Glyma.01G092200.1	78	96	46	74	73	63	50	56	69	74	90	56	53	79	57	57	79	46	68	109	71	64	65	39	55	78	59	74	60	76	88	62	100	43	75	106	52	95	56	54	83	38	51	53	75	97	51	67
Glyma.01G092300.1	347	843	795	460	558	628	494	610	754	969	699	810	1185	668	1291	664	940	1191	1147	1304	900	967	2573	83	408	678	886	2005	3120	2225	1757	1156	1749	1693	2033	3090	797	580	588	913	481	785	504	593	579	760	585	532
Glyma.01G092400.1	1915	2150	2055	1529	2786	1882	1994	2454	1830	2044	1639	1317	1371	1773	1449	1037	2152	1040	1860	2954	1141	944	864	654	1762	1470	2295	1696	1606	332	1317	1005	1711	1392	1908	1724	2406	2570	2168	2760	3041	1795	2419	2711	1609	2651	2851	1934
Glyma.01G092400.2	1061	674	280	1499	446	662	752	295	865	315	522	683	904	612	685	399	297	486	852	365	679	865	961	0	873	1260	292	0	458	1298	967	799	0	598	410	0	461	661	454	447	1008	821	1040	879	1125	1069	499	746
Glyma.01G092500.1	0	0	0	0	0	0	0	0	0	0	0	0	0	0	0	0	0	0	0	0	0	0	0	0	0	0	0	0	0	0	0	0	0	0	0	0	0	0	0	0	0	0	0	0	0	0	0	0
Glyma.01G092600.1	0	0	0	0	0	0	0	0	0	0	0	0	0	0	0	0	0	0	0	0	0	0	0	0	0	0	0	0	0	0	0	0	0	0	0	0	0	0	0	0	0	0	0	0	0	0	0	0
Glyma.01G092700.1	0	0	0	0	0	0	0	0	0	0	0	0	0	0	0	0	0	0	0	0	0	0	0	0	0	0	0	0	0	0	0	0	0	0	0	0	0	0	0	0	0	0	0	0	0	0	0	0
Glyma.01G092800.1	0	0	0	0	0	0	3	4	0	0	0	0	0	0	0	0	0	0	0	0	0	0	0	0	0	0	0	0	0	0	0	0	0	0	0	0	0	0	6	0	0	5	0	0	0	0	0	0
Glyma.01G092900.1	668	794	516	1176	1026	1075	1110	1369	1238	823	704	663	1192	772	633	529	695	652	1146	1443	462	2986	397	2864	826	1261	579	1864	2981	2387	3647	1648	2379	3856	2276	2222	1254	893	729	1268	1892	629	1445	1666	1108	2011	1365	1293
Glyma.01G092900.2	0	0	0	0	0	0	0	0	0	0	0	0	189	86	0	0	0	0	0	0	0	0	153	0	0	0	0	0	68	0	119	145	0	244	0	0	0	106	0	0	0	119	0	0	0	166	0	0
Glyma.01G092900.3	0	0	0	0	0	0	0	0	0	102	0	0	0	0	0	0	224	0	0	0	0	0	0	0	0	0	0	0	0	0	0	0	0	0	0	0	0	0	0	0	84	0	0	0	0	0	0	0
Glyma.01G093000.1	0	1	14	3	55	0	2	16	0	0	32	106	151	0	9	1	0	1	96	150	2	130	59	13	0	0	0	0	11	12	16	53	0	0	136	0	0	2	9	38	15	131	1	126	0	131	0	36
Glyma.01G093000.2	1173	1402	1030	980	1045	918	732	856	707	1020	838	956	742	787	848	673	916	794	823	914	652	1410	588	888	703	836	881	919	927	920	1457	1017	1291	1202	802	1061	1006	1570	1179	1027	1348	562	964	898	1094	984	888	607
Glyma.01G093100.1	908	1087	683	681	794	821	660	688	869	733	692	637	1049	758	789	448	842	514	890	1098	492	1466	429	346	717	1166	488	576	870	531	622	512	540	638	744	680	706	1001	782	960	1533	589	756	718	761	820	728	765
Glyma.01G093200.1	298	414	258	254	203	243	157	198	171	267	206	203	185	209	203	148	292	126	305	314	152	241	204	125	304	325	299	173	209	149	210	218	191	196	233	212	308	359	376	346	228	324	227	259	177	191	225	150
Glyma.01G093200.2	0	0	0	0	0	0	0	0	0	0	0	0	0	0	0	0	0	0	0	0	0	0	0	0	0	0	0	0	0	0	0	0	0	0	0	0	0	0	0	0	45	0	0	0	0	0	0	0
Glyma.01G093300.1	4	19	10	3	1	0	2	6	4	0	7	2	4	0	4	9	0	9	4	4	0	3	0	0	10	16	4	8	4	0	0	7	22	0	2	0	4	32	20	24	18	15	4	12	4	3	0	9
Glyma.01G093400.1	40	31	50	8	16	31	6	11	48	81	42	72	17	34	53	36	15	90	17	9	50	50	35	19	15	41	39	39	36	27	36	60	40	51	38	65	61	39	45	0	27	6	44	4	89	21	17	24
Glyma.01G093500.1	0	0	0	0	0	0	0	0	0	0	0	0	0	0	0	0	0	0	0	0	0	0	0	0	0	0	0	0	0	0	0	0	0	0	1	0	0	0	0	0	0	0	0	0	0	0	0	0
Glyma.01G093600.1	0	0	0	0	0	3	0	0	6	0	4	0	0	4	3	0	0	4	10	3	3	0	4	0	0	0	0	0	3	7	0	3	0	0	0	3	4	0	0	6	0	0	0	0	0	0	0	0
Glyma.01G093700.1	0	0	0	0	0	0	0	0	0	0	0	0	0	0	0	0	0	0	0	0	0	0	0	0	0	0	0	0	0	0	0	0	0	0	0	0	0	0	0	0	0	0	0	0	0	0	0	0
Glyma.01G093800.1	4	26	12	35	16	11	0	19	4	41	59	53	38	36	62	38	37	53	13	41	41	23	22	73	4	28	16	20	28	12	30	57	58	47	32	11	16	22	9	7	20	16	11	10	9	10	8	12
Glyma.01G093900.1	679	736	553	477	544	402	418	410	316	373	335	312	469	464	404	246	451	288	474	537	236	156	232	49	536	688	561	170	362	143	306	276	191	160	350	212	505	761	703	823	930	601	537	473	549	530	552	447
Glyma.01G094000.1	5	0	0	0	0	0	0	0	0	0	0	0	0	0	0	0	0	0	0	0	0	0	0	0	0	0	0	0	0	0	0	0	0	0	0	0	0	0	0	0	0	0	0	0	0	0	0	0
Glyma.01G094100.1	0	0	0	0	0	0	0	0	0	0	0	0	0	0	0	0	0	0	0	0	0	0	0	0	0	0	0	0	0	0	0	0	0	0	0	0	0	0	0	0	0	0	0	0	0	0	0	0
Glyma.01G094200.1	7687	7635	5382	6507	6769	6193	5166	5378	5168	5619	5536	5376	6502	6559	6436	3652	6038	4482	7445	7620	4732	5069	5342	2242	6219	6752	5238	4543	6273	4596	6422	5394	5533	5529	6437	5026	6664	8368	6022	7210	8478	5265	7551	7344	6528	7397	7199	5297
Glyma.01G094300.1	0	0	0	0	0	0	0	0	0	0	0	0	0	0	0	0	0	0	0	0	0	0	0	0	0	0	0	0	0	0	0	0	0	0	0	0	0	0	0	0	0	0	0	0	0	0	0	0
Glyma.01G094400.1	0	0	0	0	0	0	0	0	0	0	0	0	0	0	0	0	0	0	0	0	0	0	0	0	0	0	0	0	0	0	0	0	0	0	0	0	0	0	0	0	0	0	0	0	0	0	0	0
Glyma.01G094500.1	0	0	0	0	0	0	0	0	0	0	0	0	0	0	0	0	0	0	0	0	0	0	0	0	0	0	0	0	0	0	0	0	0	0	0	0	0	0	0	0	0	0	0	0	0	0	0	0
Glyma.01G094600.1	41	16	50	45	31	0	43	22	29	10	26	37	37	16	16	36	32	19	16	27	39	40	0	35	16	19	25	12	0	16	25	27	32	21	13	39	55	49	11	60	23	72	14	29	35	40	24	23
Glyma.01G094600.2	0	0	0	0	0	36	0	41	30	0	0	0	0	0	0	0	0	0	0	27	0	20	0	0	0	0	24	0	24	0	0	0	0	0	7	0	0	22	0	0	0	0	20	28	0	0	4	0
Glyma.01G094700.1	0	0	0	0	0	0	0	0	0	0	0	0	0	0	0	0	0	0	0	0	0	0	0	0	0	0	0	0	0	0	0	0	0	0	0	0	0	0	0	0	0	0	0	0	0	0	0	0
Glyma.01G094700.2	0	0	0	0	0	0	0	0	0	0	0	0	0	0	0	0	0	0	0	0	0	0	0	0	0	0	0	0	0	0	0	0	0	0	0	0	0	0	0	0	0	0	0	0	0	0	0	0
Glyma.01G094800.1	777	745	707	550	525	604	0	626	633	710	535	401	654	630	874	412	546	490	784	862	576	879	542	540	622	598	666	655	661	642	519	632	717	751	604	769	616	787	632	754	932	691	683	618	655	805	622	401
Glyma.01G094800.2	0	0	5	13	80	0	356	22	21	0	0	0	0	13	0	0	0	0	0	0	2	0	6	4	8	4	0	0	0	0	0	0	8	6	116	3	0	0	4	7	9	0	0	0	0	0	4	0
Glyma.01G094800.3	0	3	0	2	0	0	0	0	0	1	0	0	0	0	0	0	0	0	0	0	0	0	0	0	0	0	0	0	0	0	0	0	0	0	0	0	0	0	0	0	0	0	0	0	2	0	0	2
Glyma.01G094800.4	8	91	5	0	49	75	115	0	9	11	92	56	90	8	7	65	205	61	6	109	12	6	0	0	0	0	37	0	163	0	23	69	11	4	6	0	92	7	9	0	2	0	77	54	0	0	0	110
Glyma.01G094800.5	0	0	0	0	0	0	0	0	0	0	0	0	0	0	0	1	0	0	0	0	0	0	0	0	0	0	0	0	0	0	1	0	0	0	0	0	0	0	0	0	0	0	0	0	0	0	0	0
Glyma.01G094900.1	466	493	397	377	419	498	261	389	347	438	386	361	458	378	361	267	436	307	481	533	249	1421	404	546	432	601	441	486	614	433	681	379	526	659	483	592	441	535	469	491	580	328	499	377	411	549	441	366
Glyma.01G095000.1	0	0	0	0	0	0	5	0	0	0	0	0	0	0	0	0	0	0	0	0	0	0	0	0	0	0	0	0	0	0	0	0	0	0	0	0	0	0	0	0	0	5	0	0	0	0	0	0
Glyma.01G095100.1	1106	941	924	1018	1152	1063	905	755	956	1063	845	973	885	980	1169	721	908	834	1067	1302	1010	1170	768	682	759	855	720	984	1042	942	1106	969	1257	1349	1208	1170	984	1014	797	790	973	674	1090	1001	894	1332	1187	822
Glyma.01G095200.1	0	0	4	0	0	4	16	0	0	12	0	14	0	4	0	4	0	0	4	0	17	0	0	0	8	9	0	0	0	4	4	12	0	0	9	0	12	0	4	4	9	0	0	3	9	0	12	3
Glyma.01G095300.1	0	0	0	0	0	0	0	0	0	0	0	0	0	0	0	0	0	0	0	0	0	0	0	0	0	0	0	0	0	0	0	0	0	0	0	0	0	0	0	0	0	0	0	0	0	0	0	0
Glyma.01G095400.1	0	0	0	0	0	0	0	0	0	0	0	0	0	0	0	0	0	0	0	0	0	0	0	0	0	0	0	0	0	0	0	0	0	0	0	0	0	0	0	0	0	0	0	0	0	0	0	0
Glyma.01G095500.1	112	31	229	237	190	379	145	86	66	210	94	171	134	147	131	122	95	66	73	59	141	4	4	0	48	74	36	0	8	0	0	63	21	26	12	0	272	122	95	54	164	36	381	122	198	174	177	104
Glyma.01G095600.1	5	11	13	0	4	0	9	5	13	19	25	16	27	30	38	17	38	56	25	34	46	5	43	3	5	9	6	9	12	9	25	12	24	16	31	29	8	9	9	6	5	5	6	23	4	0	7	5
Glyma.01G095700.1	86	151	100	55	95	74	52	57	102	138	80	134	110	116	133	92	77	142	156	141	88	52	78	0	49	121	93	38	103	56	42	57	58	42	73	49	96	115	121	136	94	89	56	47	101	124	54	96
Glyma.01G095800.1	0	12	12	0	0	0	0	0	10	3	11	0	18	0	18	6	0	12	14	39	13	0	0	0	4	0	23	0	8	0	3	4	0	0	0	4	0	0	0	22	0	27	0	8	0	8	4	21
Glyma.01G095900.1	250	360	558	215	301	408	199	261	531	232	277	348	181	321	437	654	235	252	222	393	464	168	180	109	159	368	540	227	184	262	214	239	241	290	211	397	239	304	393	272	170	435	325	259	331	266	240	347
Glyma.01G096000.1	197	222	210	331	322	341	1044	599	256	368	254	207	563	612	396	751	447	439	1028	807	295	1749	288	4555	304	339	328	1646	1174	2369	1990	1063	3031	3920	1413	3593	114	238	135	237	428	471	470	816	472	1541	449	383
Glyma.01G096000.2	166	573	351	750	565	58	454	1030	596	1340	676	878	1198	556	937	394	1075	928	944	1754	711	4345	701	1979	0	656	586	3255	2440	1167	4382	2821	1274	1890	3314	2021	199	475	311	310	997	350	1086	542	109	859	876	165
Glyma.01G096100.1	0	0	0	0	0	0	0	0	0	0	0	0	0	0	0	0	0	0	0	0	0	0	0	0	0	0	0	0	0	0	0	0	0	0	0	0	0	0	2	0	0	0	0	0	0	0	0	0
Glyma.01G096200.1	0	0	0	0	0	0	0	0	0	0	0	0	0	0	0	0	0	0	0	0	35	0	4	0	0	0	0	4	0	0	0	0	0	12	0	0	0	0	0	0	0	0	0	0	0	0	0	0
Glyma.01G096300.1	1	1	1	0	0	1	1	1	1	1	1	0	1	1	1	1	1	1	1	1	1	1	1	0	1	1	0	0	1	1	1	1	1	1	1	1	1	1	1	1	0	1	1	1	0	1	1	1
Glyma.01G096300.2	3251	1934	2480	3013	3310	1963	2330	2502	2578	3276	2504	3155	3186	3007	3653	2312	1498	2619	3199	3415	2784	2984	2471	2317	2488	2666	2263	3546	3712	2838	3074	2684	3434	2135	3070	3507	2044	3142	1467	1934	1986	1264	2788	2772	2721	2161	3566	2122
Glyma.01G096300.3	220	1154	0	0	226	1161	274	309	165	0	193	242	298	167	172	237	1124	0	258	194	118	0	318	0	329	0	98	76	189	199	200	266	229	1091	238	215	1297	291	821	945	983	825	420	435	280	1357	219	107
Glyma.01G096300.4	149	190	80	297	44	139	95	76	59	18	16	46	133	17	80	48	76	181	81	48	210	83	83	41	151	121	17	80	30	113	37	99	88	223	39	84	152	85	160	112	137	67	72	53	223	340	194	91
Glyma.01G096400.1	0	0	0	0	0	0	0	0	0	0	0	0	0	0	0	0	0	0	0	0	0	0	0	0	0	0	0	0	0	0	0	0	0	0	0	0	0	0	0	0	0	0	0	0	0	0	0	0
Glyma.01G096500.1	0	0	0	0	0	0	0	0	0	0	0	0	0	0	0	0	0	0	0	0	0	0	0	0	0	0	0	0	0	0	0	0	0	0	0	0	0	0	0	0	0	0	0	0	0	0	0	0
Glyma.01G096600.1	2955	2784	1499	2289	2533	1840	1275	1458	1546	1140	1295	1229	1403	1306	1034	1003	1361	859	1274	1661	986	1966	756	1076	2353	1734	1048	1470	1704	1215	1847	1191	1629	2755	1827	1445	3600	3247	941	2862	1074	853	2337	2281	2030	1823	2099	1601
Glyma.01G096700.1	201	68	57	90	139	115	63	96	81	47	55	71	0	88	11	45	79	31	24	80	14	69	19	28	7	79	171	58	98	56	49	68	86	0	50	105	98	167	49	182	102	131	129	111	77	100	171	117
Glyma.01G096700.2	0	32	0	0	0	0	0	0	0	0	0	0	54	0	0	0	0	0	0	0	46	0	0	0	89	0	0	0	0	0	0	0	0	85	0	0	0	0	0	0	0	0	0	0	55	0	0	0
Glyma.01G096700.3	35	29	64	0	45	0	34	0	0	52	0	0	0	0	51	19	0	0	0	35	23	0	10	0	29	32	24	0	0	26	0	0	20	0	0	0	88	0	44	50	0	39	0	21	17	0	0	0
Glyma.01G096700.4	5	3	3	3	2	3	0	0	0	0	0	0	0	0	30	0	2	0	67	0	0	0	0	0	0	11	2	0	1	1	0	0	0	0	3	0	0	0	4	7	0	4	4	2	3	3	5	3
Glyma.01G096700.5	55	32	58	24	11	9	5	10	31	14	12	13	12	13	0	0	1	5	0	21	5	0	0	9	14	6	29	0	8	2	0	0	5	0	11	5	27	61	24	21	39	10	3	9	4	12	16	1
Glyma.01G096800.1	62	110	95	87	71	155	101	108	69	109	74	110	101	137	105	93	112	82	126	275	94	310	84	386	61	161	127	314	329	298	419	220	224	468	280	355	80	147	127	149	180	92	96	107	204	183	78	144
Glyma.01G096900.1	0	4	0	0	0	0	0	0	0	2	2	0	0	0	0	0	0	0	5	0	4	0	3	0	0	0	2	3	0	3	0	0	0	0	5	0	4	0	0	0	0	0	0	0	0	0	0	0
Glyma.01G097000.1	3548	2833	2464	2586	3359	2887	1969	2251	2416	2378	2141	2431	1701	2083	2248	1453	1888	1892	1897	2363	1791	1223	1129	736	2887	2995	1999	1239	1399	1252	1324	1378	1681	1657	1195	1531	3731	2864	2500	2508	2750	1596	3182	2840	2801	2641	2684	2115
Glyma.01G097100.1	138	366	175	307	198	199	92	186	109	306	277	246	261	186	255	118	77	184	251	432	205	321	233	292	103	230	180	245	214	211	101	340	281	72	133	20	228	422	153	235	116	114	272	131	182	122	188	198
Glyma.01G097100.2	1328	1200	1164	992	1336	1425	1360	988	1367	1360	1041	1587	830	1338	1517	1194	1069	1410	1236	1309	1471	1765	1149	2515	1291	1467	1097	1229	1291	1396	1227	1429	1577	1420	1381	1608	1761	1453	1153	1417	1242	913	1374	1112	1285	1540	1300	1198
Glyma.01G097100.3	0	0	0	0	0	69	0	0	0	89	0	0	0	0	0	0	0	0	0	0	0	0	0	0	0	0	0	0	0	0	0	0	0	0	0	0	0	0	0	0	0	0	61	0	0	0	0	0
Glyma.01G097200.1	1724	2384	1767	1389	1536	1616	1425	1392	1694	1626	1393	1709	1390	1468	1407	1220	1556	1358	1691	2221	1292	1342	1192	732	1408	1925	2117	1317	1433	1282	1473	1368	1683	1385	1792	1771	1580	2151	1789	1813	2159	2145	1729	1651	1449	2170	1694	1439
Glyma.01G097300.1	13	18	33	11	19	9	6	14	11	17	8	8	12	7	8	10	8	10	7	19	14	6	6	7	6	8	17	12	5	7	10	8	8	0	8	17	14	12	19	19	20	17	7	13	11	21	26	7
Glyma.01G097400.1	8	0	24	44	5	74	15	6	153	103	156	95	184	140	78	67	164	38	123	124	98	4732	56	15819	0	0	26	1505	1336	1527	1949	1772	821	1905	841	1063	0	15	5	36	0	39	0	48	34	46	8	165
Glyma.01G097400.2	0	0	0	0	0	0	0	0	0	0	0	0	0	0	0	0	0	0	0	0	0	0	0	1413	0	0	0	0	0	0	0	0	0	0	0	0	0	0	0	0	0	0	0	0	0	0	0	0
Glyma.01G097400.3	0	0	0	0	0	0	0	0	0	0	0	0	0	0	0	0	0	0	0	0	0	0	0	0	0	0	0	0	0	0	0	0	0	0	0	0	0	0	0	0	0	0	0	0	0	0	0	0
Glyma.01G097500.1	454	323	261	223	321	331	257	244	354	322	286	282	305	337	271	238	279	225	328	379	239	212	226	101	356	267	364	190	291	197	236	278	240	193	251	309	392	406	317	323	315	273	436	415	306	375	354	302
Glyma.01G097600.1	14	4	5	10	4	2	4	0	7	8	2	5	7	5	3	5	0	4	4	8	2	12	8	0	4	5	4	4	3	0	15	13	13	9	10	4	6	10	7	25	2	11	12	0	6	10	4	4
Glyma.01G097700.1	688	1104	1051	464	631	532	557	463	618	645	505	793	593	605	686	444	643	514	647	809	468	544	616	415	811	955	866	584	555	567	609	623	798	605	783	614	755	1259	900	902	1111	764	704	531	466	588	547	491
Glyma.01G097800.1	0	0	0	0	0	0	0	0	0	0	0	0	0	0	0	0	0	0	0	0	0	0	0	0	0	0	0	0	0	0	0	0	0	0	0	0	0	0	0	0	0	0	0	0	0	0	0	0
Glyma.01G097900.1	444	710	978	831	684	752	990	1057	827	1930	954	2325	1470	1031	1801	1646	1293	2282	1762	2153	1379	3571	5334	200	766	616	726	3094	3875	3576	3551	4170	5499	2096	3532	3138	888	916	464	649	1241	677	881	1285	636	1502	1516	574
Glyma.01G098000.1	6828	7514	7631	8171	8371	7997	6868	6112	8338	7439	7318	7484	7015	7535	8360	5223	7494	7060	7383	8873	6890	3027	4968	407	6873	7356	7405	2482	3197	3283	3188	4744	5320	2181	4316	3343	8902	7454	6848	6788	7280	6198	9599	8549	8162	10182	9003	7318
Glyma.01G098100.1	26	25	26	18	27	8	41	14	55	28	15	21	38	9	28	16	45	14	39	48	21	4	34	0	10	43	17	7	10	5	5	14	24	0	9	0	25	34	29	26	20	25	33	42	25	26	18	38
Glyma.01G098200.1	6	0	0	61	6	0	40	16	0	0	2	20	0	0	0	0	0	0	4	0	0	12	0	0	4	0	0	7	17	11	0	4	12	4	0	9	0	0	9	0	0	2	8	4	20	13	79	16
Glyma.01G098200.2	0	0	0	611	614	0	736	705	0	131	111	0	128	219	0	129	290	0	190	483	0	0	0	0	9	0	0	0	0	0	0	0	0	0	0	0	0	93	0	0	0	0	1043	654	0	1683	615	0
Glyma.01G098200.3	0	0	0	0	0	0	36	0	0	0	0	0	0	0	0	0	21	0	0	0	0	0	0	0	0	0	0	0	0	0	0	0	0	0	0	0	0	0	0	0	0	0	0	0	0	0	0	0
Glyma.01G098200.4	0	0	0	81	38	0	68	118	0	65	62	0	7	20	0	31	19	0	25	146	0	0	0	0	0	0	0	0	0	0	0	0	0	0	0	0	0	0	0	0	0	0	119	163	0	92	100	0
Glyma.01G098300.1	0	0	0	393	334	15	568	323	5	76	82	5	67	128	8	69	132	4	70	262	0	2	0	0	5	12	8	15	4	0	8	5	10	10	0	5	0	4	8	0	0	0	471	327	19	917	282	0
Glyma.01G098400.1	354	449	454	376	389	454	355	225	427	452	206	446	512	430	463	281	346	376	396	466	306	421	368	138	242	394	289	323	366	328	528	354	609	476	427	413	406	536	323	399	455	246	377	440	494	454	407	388
Glyma.01G098400.2	36	1	0	7	5	0	0	1	17	4	0	0	0	6	0	6	0	0	3	90	0	6	0	0	0	13	12	0	3	0	0	0	5	3	22	4	8	14	0	10	11	4	2	4	0	0	0	6
Glyma.01G098400.3	0	0	0	0	1	31	1	0	1	20	41	52	0	1	1	1	0	1	1	0	0	53	0	0	0	0	0	19	0	0	1	1	69	16	8	2	0	0	36	2	2	4	0	0	2	0	1	0
Glyma.01G098400.4	3	7	9	0	1	4	2	5	1	0	12	9	7	1	6	3	9	6	1	38	14	5	7	0	0	4	10	0	3	6	6	5	10	4	10	13	9	0	15	2	4	2	11	0	2	2	3	0
Glyma.01G098500.1	0	0	0	0	0	0	0	0	4	0	0	0	0	0	5	0	0	0	4	0	2	0	0	0	0	12	0	0	0	2	3	0	4	0	0	0	7	3	10	0	4	4	0	2	0	0	7	0
Glyma.01G098600.1	0	0	0	0	0	0	0	0	0	0	0	0	0	0	0	0	0	0	0	0	0	0	0	0	0	0	0	0	0	0	0	0	0	0	0	0	0	0	0	0	0	0	0	0	0	0	0	0
Glyma.01G098700.1	10222	9446	3968	4092	5299	2576	3358	3759	2142	4110	2546	5616	4368	2479	5067	3342	3010	5440	4268	2707	4086	6973	7560	5788	15427	13413	3209	8209	8686	7926	8437	5131	12712	8295	6945	8579	9186	14569	5071	9442	11441	2892	5649	3920	3045	6248	4476	1101
Glyma.01G098800.1	0	0	0	0	0	0	0	0	0	0	0	0	0	0	0	0	0	0	0	0	0	0	0	0	0	0	0	0	0	0	0	0	0	0	0	0	0	0	0	0	0	0	0	0	0	0	0	0
Glyma.01G098900.1	0	0	0	0	0	0	0	0	0	0	0	0	0	0	0	0	0	0	0	0	0	0	0	0	0	0	0	0	0	0	0	0	0	0	0	0	0	0	0	0	0	0	0	0	0	0	0	0
Glyma.01G099000.1	82	61	76	106	85	105	91	138	82	89	58	107	90	68	86	123	88	84	85	74	129	117	80	98	37	65	45	135	146	148	197	165	158	171	98	178	88	86	42	39	14	43	153	95	93	89	63	48
Glyma.01G099100.1	1013	1000	991	586	659	712	567	590	683	733	635	733	656	768	886	532	588	687	693	906	581	684	581	429	739	662	916	728	667	696	782	695	828	671	950	785	743	1100	959	897	1135	988	817	756	749	867	636	576
Glyma.01G099200.1	34	17	8	0	8	16	4	12	10	4	29	0	13	2	0	10	0	0	16	0	10	9	4	0	8	11	18	0	6	8	12	6	15	5	12	8	0	16	38	14	26	8	0	0	24	6	16	4
Glyma.01G099300.1	0	0	0	0	0	0	0	0	0	0	0	0	14	0	0	0	0	0	0	0	0	0	0	0	0	0	0	0	2	0	0	0	0	0	0	0	0	11	0	0	0	8	0	0	0	0	0	0
Glyma.01G099400.1	0	10	7	8	0	16	0	5	12	6	8	8	7	5	0	6	4	6	2	0	11	2	6	2	0	2	0	2	14	0	4	8	20	0	8	5	4	4	4	0	6	0	5	7	16	12	11	21
Glyma.01G099500.1	0	12	16	7	6	0	5	10	18	0	4	9	0	0	5	5	3	9	0	15	10	10	3	0	0	7	7	5	0	4	0	18	0	0	0	0	0	20	10	0	7	4	20	12	5	4	14	11
Glyma.01G099600.1	870	994	856	638	656	638	586	320	674	859	757	798	713	616	728	592	747	610	842	1081	494	1104	570	821	757	737	738	729	770	445	1045	859	878	781	1012	819	819	1178	686	645	965	734	667	702	691	922	767	608
Glyma.01G099600.2	0	0	0	0	0	59	0	329	0	0	0	0	0	0	0	0	0	0	0	0	0	0	42	0	0	99	66	0	0	171	0	0	48	121	0	0	0	0	55	142	157	0	246	44	0	0	0	0
Glyma.01G099600.3	0	0	0	0	0	0	0	0	0	0	0	0	0	0	0	0	0	0	0	0	0	0	0	0	0	0	0	0	0	0	0	0	0	0	0	0	0	0	0	0	0	0	0	0	0	0	0	0
Glyma.01G099700.1	854	824	1066	367	575	776	369	431	833	708	629	628	697	711	628	426	439	391	584	786	695	354	389	209	649	783	675	369	524	300	589	480	501	438	479	339	684	1274	701	811	725	538	426	587	593	450	463	716
Glyma.01G099700.2	639	441	317	471	588	544	401	229	299	299	450	415	455	564	597	231	639	463	406	638	350	275	360	132	525	401	356	302	333	276	293	289	345	194	501	440	714	568	597	665	882	465	520	393	485	666	635	445
Glyma.01G099700.3	0	0	0	0	0	0	0	52	0	0	0	0	0	0	25	69	0	0	68	0	0	0	0	41	0	150	175	0	0	0	0	0	0	0	0	35	0	0	0	42	59	150	35	35	63	0	0	0
Glyma.01G099800.1	6614	20367	11523	721	1784	585	1424	4241	4679	1372	1761	2119	1866	2105	2104	778	934	1010	2054	6207	1247	1279	890	0	4115	8148	17738	1676	1380	552	1538	1129	1151	0	5928	2494	1459	9445	18721	15740	6814	24397	531	3097	807	1563	1064	1315
Glyma.01G099800.2	285	0	0	0	0	0	0	2	0	0	0	0	0	0	0	0	0	0	0	0	0	1467	0	0	0	105	40	0	0	777	0	0	0	0	144	0	0	105	0	2	339	2	0	0	0	0	0	0
Glyma.01G099800.3	0	0	0	0	0	0	0	50	0	0	293	0	0	0	179	0	0	0	0	0	0	0	0	0	0	0	0	0	0	440	769	0	0	0	0	0	0	0	7	0	10	0	225	0	0	106	0	0
Glyma.01G099800.4	5	10	12	0	0	0	9	0	74	218	7	50	236	0	8	7	79	4	66	13	7	147	4	22	9	11	6	63	208	36	6	2	6	730	145	39	16	4	0	55	0	8	3	7	6	1	6	0
Glyma.01G099800.5	743	263	339	248	149	132	237	142	450	1319	186	501	1249	71	211	223	612	328	1506	541	126	1460	341	1090	712	182	0	642	1506	1141	690	365	798	3041	621	468	579	594	257	204	142	87	403	630	286	347	250	90
Glyma.01G099900.1	0	0	0	0	0	0	0	0	0	0	0	0	0	0	0	0	0	0	0	0	0	0	0	0	0	0	0	0	0	0	0	0	0	0	4	0	0	0	0	1	0	0	0	0	0	0	0	0
Glyma.01G100000.1	0	0	0	0	0	11	0	0	0	0	0	0	0	0	0	0	0	0	0	0	0	0	0	0	0	0	0	0	0	0	0	0	0	0	0	0	0	0	0	0	0	0	0	12	0	6	0	0
Glyma.01G100100.1	402	517	395	420	552	505	354	322	362	646	458	603	445	566	584	367	452	366	590	436	533	444	416	458	512	477	353	446	620	379	491	571	652	489	406	565	505	728	453	437	600	311	646	359	453	564	470	413
Glyma.01G100100.2	33	37	21	32	71	69	34	53	162	18	50	40	48	12	39	56	76	48	0	42	25	133	26	60	0	66	43	116	58	78	70	31	30	26	60	54	60	46	41	48	57	46	35	80	73	35	122	58
Glyma.01G100200.1	357	460	282	233	257	316	228	221	268	261	299	283	295	386	248	314	274	271	353	405	289	355	229	272	233	333	409	255	412	287	418	358	502	398	395	405	359	388	363	493	347	275	327	256	273	327	260	346
Glyma.01G100300.1	0	0	0	0	0	0	0	0	0	0	0	0	0	0	0	0	0	0	0	0	0	0	0	0	0	0	0	0	0	0	0	0	0	0	0	0	0	0	0	0	0	0	0	0	0	0	0	0
Glyma.01G100400.1	0	0	0	0	0	0	0	0	0	0	0	0	0	0	0	0	0	0	0	0	0	0	0	0	0	0	0	0	0	0	0	0	0	0	0	0	0	0	0	0	0	0	0	0	0	0	0	0
Glyma.01G100500.1	0	0	0	0	0	0	0	0	0	0	0	0	0	0	0	0	0	0	0	0	0	0	0	0	0	0	0	0	0	0	0	0	0	0	0	0	0	0	0	0	0	0	0	0	0	0	0	0
Glyma.01G100600.1	257	332	224	83	147	49	120	0	139	117	119	118	73	160	211	191	166	151	180	100	130	161	65	126	226	367	184	0	106	84	150	217	240	83	177	193	322	251	77	226	143	265	115	143	0	135	162	86
Glyma.01G100600.2	0	0	0	0	0	0	0	0	0	0	0	61	0	0	0	0	0	0	0	0	0	0	0	0	0	0	0	0	0	0	0	0	0	0	0	0	0	0	0	0	0	0	0	0	0	0	0	0
Glyma.01G100600.3	78	145	62	114	73	74	42	147	92	201	205	166	177	209	176	111	109	123	198	313	143	171	131	61	128	74	32	157	185	159	220	134	137	218	169	236	82	107	127	95	112	121	115	86	134	136	161	37
Glyma.01G100600.4	239	181	268	237	219	210	109	242	187	218	105	178	197	158	141	95	162	190	86	293	178	96	64	153	225	155	306	220	164	120	130	94	248	157	203	296	194	239	107	263	276	115	159	179	235	198	197	276
Glyma.01G100700.1	0	0	0	0	0	0	0	0	0	0	0	0	0	0	0	0	0	0	0	0	0	0	0	0	0	0	0	0	0	0	0	0	0	0	0	0	0	0	0	0	0	0	0	0	0	0	0	0
Glyma.01G100800.1	0	0	0	0	0	0	0	0	0	0	0	0	0	0	0	0	0	0	0	0	0	0	0	0	0	0	0	0	0	0	0	0	0	0	0	0	0	0	0	0	0	0	0	0	0	0	0	0
Glyma.01G100900.1	1658	1914	1580	1682	1919	1598	1432	1386	1475	1339	1654	1862	1604	2002	1757	1248	1259	1010	1638	1835	1893	787	545	357	1304	1724	1725	942	933	871	999	847	1144	937	1017	1308	1385	2169	1697	1625	2144	1477	1913	1783	1626	1839	2091	1541
Glyma.01G100900.2	8	91	12	22	12	7	7	9	33	37	19	9	53	37	3	6	11	14	5	8	10	7	12	4	14	2	9	5	17	5	4	3	4	7	6	3	9	6	5	8	27	7	7	22	8	4	7	11
Glyma.01G101000.1	445	533	553	436	510	483	409	356	511	489	416	414	408	437	551	308	388	365	505	495	409	295	400	118	388	417	342	241	323	262	316	336	385	280	390	305	509	558	490	603	575	362	464	383	502	401	483	395
Glyma.01G101100.1	0	0	0	0	0	0	9	0	2	13	13	0	4	12	17	17	0	0	5	31	16	35	13	12	0	8	0	8	13	5	42	25	46	22	23	9	0	4	0	9	0	0	0	3	0	0	0	5
Glyma.01G101200.1	0	0	0	0	0	0	0	0	0	0	0	0	0	0	0	0	0	0	0	0	0	0	0	0	0	0	0	0	0	0	0	0	0	0	0	0	0	0	0	0	0	0	0	0	0	0	0	0
Glyma.01G101300.1	0	0	0	0	0	0	0	0	0	0	0	0	0	0	0	0	0	0	0	0	0	0	0	0	0	0	0	0	0	0	0	0	0	0	0	0	0	0	0	0	0	0	0	0	0	0	0	0
Glyma.01G101400.1	0	0	0	0	0	0	0	0	0	0	0	0	0	0	0	0	0	0	0	0	0	0	0	0	0	0	0	0	0	0	0	0	0	0	0	0	0	0	0	0	0	0	0	0	0	0	0	0
Glyma.01G101500.1	0	0	0	0	0	0	0	0	0	0	0	0	0	0	0	0	0	0	0	0	0	0	0	0	0	0	0	0	0	0	0	0	0	0	0	0	0	0	0	0	0	0	0	0	0	0	0	0
Glyma.01G101600.1	0	0	0	0	0	0	0	0	0	0	0	0	0	0	0	0	0	0	0	0	0	0	0	0	0	0	0	0	0	0	0	0	0	0	0	0	0	0	0	0	0	0	0	0	0	0	0	0
Glyma.01G101700.1	0	0	0	0	0	0	0	0	0	0	0	0	0	0	0	0	0	0	0	0	0	0	0	0	0	0	0	0	0	0	0	0	0	0	0	0	0	0	0	0	0	0	0	0	0	0	0	0
Glyma.01G101800.1	432	531	417	674	537	604	467	507	660	588	447	507	670	528	427	291	546	350	526	713	286	147	75	200	435	683	440	212	163	186	296	154	176	198	249	267	498	588	405	555	526	364	612	636	562	789	734	546
Glyma.01G101900.1	0	0	0	0	0	0	0	0	0	0	0	0	0	0	0	0	0	0	0	0	0	0	0	0	0	0	0	0	0	0	0	0	0	0	0	0	0	0	0	0	0	0	0	0	0	0	0	0
Glyma.01G101900.2	0	0	0	0	0	0	0	0	0	0	0	0	0	0	0	0	0	0	0	0	0	0	0	0	0	0	0	0	0	0	0	0	0	0	0	0	0	0	0	0	0	0	0	0	0	0	0	0
Glyma.01G102000.1	0	0	0	0	0	0	0	0	0	0	0	0	0	0	0	0	0	0	0	0	0	0	0	0	0	0	0	0	0	0	0	0	0	0	0	0	0	0	0	0	0	0	5	0	0	10	12	0
Glyma.01G102100.1	0	0	0	0	0	0	0	0	0	0	0	0	0	0	0	0	4	0	0	0	0	0	0	0	0	0	0	0	0	0	0	0	0	0	0	0	0	0	0	0	0	0	0	0	0	0	0	0
Glyma.01G102200.1	36	32	15	0	37	16	20	12	35	32	0	72	42	24	63	34	46	72	33	26	35	15	81	0	26	16	48	57	72	23	55	21	50	36	60	38	19	20	10	29	12	30	16	0	25	17	20	16
Glyma.01G102300.1	441	881	540	227	179	441	147	227	302	464	238	173	265	267	252	180	364	153	328	464	129	725	275	1686	618	661	826	611	631	548	447	517	418	855	881	868	398	719	683	1228	1331	1009	59	233	274	235	99	306
Glyma.01G102400.1	1205	1409	1186	537	730	704	633	691	888	912	644	817	812	848	943	670	689	650	923	919	735	851	718	524	1012	1491	1340	675	752	732	784	768	854	819	907	802	893	1454	1090	1198	1604	1057	895	1030	855	884	801	894
Glyma.01G102500.1	0	0	0	0	0	0	0	0	0	0	0	0	0	0	0	0	0	0	0	0	0	0	0	0	0	0	0	0	0	0	0	0	0	0	0	0	0	0	0	0	0	0	0	0	0	0	0	0
Glyma.01G102500.2	0	0	0	0	6	4	4	13	0	0	0	0	0	0	0	0	4	0	0	5	4	14	9	3	0	29	0	4	14	13	0	12	20	0	0	0	11	16	4	0	27	0	0	0	4	12	0	0
Glyma.01G102600.1	15281	16784	13462	13350	14074	10878	15985	15166	13093	18045	11331	14155	16410	14087	15325	9863	11243	11085	16285	16541	11457	6741	5314	3790	12671	11161	15725	11132	15147	10374	10467	7202	9614	15077	16830	17209	15058	14504	19550	18504	12419	14418	15766	21125	10845	20961	18548	9934
Glyma.01G102700.1	106	205	180	208	270	164	295	277	269	427	180	288	354	263	307	156	166	209	319	227	240	114	38	106	64	60	285	309	264	223	241	141	172	302	298	432	132	146	224	231	120	253	302	482	149	429	396	228
Glyma.01G102800.1	195	198	185	110	112	115	97	94	120	130	153	203	75	86	175	78	135	123	109	170	125	115	88	22	137	197	158	105	83	89	114	99	125	73	80	59	126	260	173	139	220	144	151	114	161	96	142	110
Glyma.01G102900.1	230	203	239	154	298	189	123	164	168	63	90	103	65	66	125	0	81	32	91	112	145	0	18	0	115	210	195	0	60	0	69	43	0	38	54	60	144	259	200	183	209	218	186	229	250	168	247	167
Glyma.01G102900.2	20	0	0	0	0	3	1	0	2	1	2	0	2	0	0	55	0	0	3	0	0	5	0	4	0	2	0	23	0	30	0	0	36	0	0	3	0	3	2	0	0	0	1	0	0	1	0	0
Glyma.01G102900.3	0	0	0	0	0	0	0	0	0	0	0	0	63	0	0	0	0	0	0	0	0	0	0	0	0	0	0	0	0	0	0	0	0	0	0	0	0	0	0	0	0	0	0	0	0	0	0	0
Glyma.01G102900.4	0	0	0	0	0	0	0	0	0	0	0	0	0	0	0	0	0	0	0	0	0	0	0	0	0	0	0	0	0	0	0	0	0	0	0	0	0	0	0	0	0	0	0	0	0	0	0	0
Glyma.01G102900.5	0	6	0	1	0	0	0	4	0	0	0	0	0	0	0	0	3	0	0	0	0	0	0	0	0	0	0	0	0	4	0	0	0	0	0	0	2	0	0	0	0	0	4	2	0	0	0	0
Glyma.01G102900.6	0	0	0	0	3	1	2	0	0	0	0	0	3	0	0	0	0	0	0	0	2	0	0	0	2	0	0	11	0	0	0	0	0	0	0	0	0	3	0	2	2	3	0	0	4	4	2	0
Glyma.01G103000.1	0	0	0	0	0	0	0	0	0	0	0	0	0	0	0	0	0	0	0	0	0	0	0	0	0	0	0	0	0	0	0	0	0	0	0	0	0	0	0	0	0	0	0	0	0	0	0	0
Glyma.01G103100.1	921	651	579	735	954	700	757	811	676	824	613	740	735	740	806	576	640	569	709	731	687	386	415	413	839	796	577	496	575	537	575	557	554	450	534	504	892	869	554	859	604	413	880	848	717	901	982	566
Glyma.01G103200.1	2645	4622	4078	1453	1985	1463	1342	1818	1819	2107	2122	2448	1990	1961	2270	1523	2025	2007	2090	3167	1899	2852	2005	1702	2068	2490	4558	2073	2408	1852	2384	2024	2696	2525	4089	2423	1812	3157	5417	3493	2086	5034	1980	2018	1480	2149	1806	1398
Glyma.01G103300.1	14	57	32	7	0	2	12	11	11	17	15	9	10	12	14	9	16	3	18	12	26	32	17	3	11	18	71	5	15	18	19	9	13	10	55	16	11	23	66	43	16	63	14	4	10	6	22	7
Glyma.01G103400.1	0	0	0	0	0	1	0	0	0	0	0	0	0	0	0	0	0	0	0	0	1	0	0	0	0	0	0	0	0	0	0	0	0	0	0	0	0	0	0	0	0	0	0	0	2	0	0	0
Glyma.01G103500.1	1888	1438	989	1457	2103	1510	1302	1794	944	1173	977	1110	1081	1780	1224	1031	1336	784	1363	2111	1139	1551	415	631	1308	1202	681	955	855	464	1134	706	1027	1316	824	907	1551	2087	945	1682	1189	480	1936	2020	1375	1710	1399	1244
Glyma.01G103500.2	334	262	121	494	167	64	338	115	295	107	297	218	49	172	178	213	161	132	293	107	151	160	6	52	38	492	0	32	0	16	224	107	87	166	80	149	0	177	160	137	347	90	204	126	127	343	398	171
Glyma.01G103600.1	2	0	4	2	0	2	0	0	0	0	0	5	0	10	0	0	0	3	0	4	0	0	0	0	0	9	0	0	0	0	0	0	4	0	0	2	0	8	0	4	1	4	0	0	0	0	2	0
Glyma.01G103700.1	0	0	0	0	0	0	0	0	0	0	0	0	0	0	0	0	0	0	0	0	0	0	0	0	0	0	0	0	0	0	0	0	0	0	0	0	0	0	0	0	0	0	0	0	0	0	0	0
Glyma.01G103800.1	0	0	0	0	0	0	0	0	0	0	0	0	0	0	0	0	0	0	0	0	0	0	0	0	0	0	0	0	0	0	0	0	0	0	0	0	0	0	0	0	0	0	0	0	0	0	0	0
Glyma.01G103900.1	0	0	0	0	0	0	0	0	0	0	0	0	0	0	0	0	0	0	0	0	0	0	0	0	0	0	0	0	0	0	0	0	0	0	0	0	0	0	0	0	0	0	0	0	0	0	0	0
Glyma.01G104000.1	60	101	99	71	65	57	36	44	44	43	28	40	22	22	29	22	27	15	12	31	19	17	12	0	45	32	73	21	0	5	6	16	35	15	15	24	46	40	96	31	22	100	64	44	56	54	56	55
Glyma.01G104100.1	828	1005	1063	878	938	820	699	593	844	321	432	412	261	458	351	403	474	347	347	561	323	227	193	14	351	332	1295	146	177	136	165	270	267	139	328	142	673	736	961	800	290	1194	1013	897	873	697	809	762
Glyma.01G104200.1	1080	968	815	1024	999	808	723	613	774	772	685	961	737	728	829	472	847	853	706	936	747	1342	1310	562	568	502	642	1189	1574	1328	2052	1274	1529	1382	1487	1449	995	854	727	684	955	548	1035	879	865	698	685	594
Glyma.01G104300.1	0	0	0	0	0	0	0	0	0	0	0	0	0	0	0	0	0	0	0	0	0	0	0	0	0	0	0	0	0	0	0	0	0	0	0	0	0	0	0	0	0	0	0	0	0	0	0	0
Glyma.01G104400.1	0	0	0	0	0	0	0	0	0	0	0	0	0	0	0	0	0	0	0	0	0	0	0	0	0	0	0	0	0	0	0	0	0	0	0	0	0	0	0	0	0	0	0	0	0	0	0	0
Glyma.01G104500.1	0	0	0	0	0	0	0	0	0	0	0	0	0	0	0	0	0	0	0	0	0	0	0	0	0	0	0	0	0	0	0	0	0	0	0	0	0	0	0	0	0	0	0	0	0	0	0	0
Glyma.01G104600.1	82	176	124	140	158	257	218	178	177	158	237	196	214	242	187	152	42	61	65	234	284	102	118	69	51	159	28	173	20	132	111	160	84	87	89	123	178	239	122	109	166	80	143	130	252	244	212	249
Glyma.01G104600.2	61	0	0	75	101	0	1	0	0	0	1	0	0	0	1	0	97	77	129	0	0	0	0	0	123	0	78	1	43	0	37	1	3	1	0	0	15	0	0	0	9	1	68	47	0	1	0	1
Glyma.01G104700.1	0	0	0	0	0	0	0	0	0	0	0	0	0	0	0	0	0	0	0	0	0	0	0	0	0	0	0	0	0	0	0	0	0	0	0	0	0	0	0	0	0	0	0	0	0	0	0	0
Glyma.01G104800.1	696	383	440	1115	1067	758	1008	920	450	1675	765	1517	1032	957	1503	1090	1464	1507	1281	958	1149	2040	4573	459	902	499	341	2055	2970	2140	2366	2364	3357	2507	2234	2299	2013	634	316	749	470	276	1353	1296	581	1881	1388	442
Glyma.01G104900.1	0	0	0	0	0	0	0	0	0	0	0	0	0	0	0	0	0	0	0	0	3	0	0	0	0	0	0	0	0	0	0	0	0	0	0	0	0	0	0	0	0	0	0	0	0	0	0	0
Glyma.01G105000.1	54	134	46	138	195	115	196	154	197	299	215	325	438	672	622	391	408	263	597	632	351	1637	895	1550	74	155	189	1987	3121	2013	1661	886	1040	3882	1644	1971	70	82	99	143	129	107	188	150	78	312	189	118
Glyma.01G105100.1	0	0	0	0	0	0	0	0	4	20	4	10	0	16	0	0	0	4	0	0	0	0	0	0	0	19	9	0	8	0	0	0	0	6	4	4	4	4	0	0	0	0	10	9	8	0	11	0
Glyma.01G105200.1	7	13	5	10	10	18	14	8	24	36	10	23	40	25	22	17	22	12	58	61	23	77	17	260	26	32	18	93	45	82	26	78	73	112	45	56	28	17	19	28	27	10	17	8	25	10	7	11
Glyma.01G105300.1	30	8	23	15	0	5	0	4	0	0	0	0	0	8	0	5	10	11	5	0	5	0	0	0	12	131	0	0	8	11	9	4	0	15	0	17	5	20	46	0	11	3	9	17	17	12	5	1
Glyma.01G105400.1	467	563	525	186	277	188	104	119	186	211	183	189	154	130	146	133	140	130	164	224	93	117	50	158	341	248	306	138	204	171	158	139	131	254	162	225	361	340	433	253	149	307	267	145	221	155	156	87
Glyma.01G105500.1	3440	3433	2993	2883	3319	2760	2351	2703	3093	3353	2987	3560	3594	3624	3986	2667	2758	2489	2895	3482	3417	2322	2263	1314	3061	3639	3475	2497	2633	2268	2795	2426	3112	2570	2816	2937	3259	4023	3268	3233	4039	2999	3166	3192	3578	3153	3191	2830
Glyma.01G105500.2	208	344	448	69	88	169	152	62	75	185	188	94	89	176	159	44	314	88	118	85	85	55	0	174	116	172	161	130	151	34	98	59	104	89	104	234	180	202	108	160	180	130	66	147	96	159	284	0
Glyma.01G105500.3	88	259	240	55	284	83	53	47	80	106	90	108	63	85	91	72	108	104	165	86	83	84	53	81	70	67	54	87	84	102	95	69	105	57	63	244	54	65	70	40	53	63	61	48	71	103	147	76
Glyma.01G105600.1	6	5	8	13	6	0	6	10	20	6	6	11	9	4	12	9	7	10	19	16	8	60	12	89	1	10	25	56	47	67	89	43	33	70	68	73	1	10	12	12	29	9	8	22	9	20	3	5
Glyma.01G105600.2	17	30	22	7	25	16	4	48	64	75	28	67	75	36	54	15	1	42	68	82	31	604	50	619	20	183	58	313	361	439	509	360	225	799	512	381	20	45	36	22	241	71	28	10	14	64	0	3
Glyma.01G105600.3	28	44	75	0	12	0	78	48	107	110	18	168	127	72	132	94	91	53	196	81	78	1251	124	1575	0	282	226	1047	791	925	1233	689	393	1378	1349	950	6	119	119	6	611	74	21	0	0	48	22	50
Glyma.01G105700.1	0	0	0	0	0	0	0	0	0	0	0	0	0	0	0	0	0	0	0	0	0	0	0	0	0	0	0	0	0	0	0	0	0	0	0	0	0	0	0	0	0	0	0	0	0	0	0	0
Glyma.01G105800.1	0	0	0	0	0	0	0	0	0	0	0	0	0	0	0	0	0	0	0	0	0	0	0	0	0	0	0	0	0	0	0	0	0	0	0	0	0	0	0	0	0	0	0	0	0	0	0	0
Glyma.01G105900.1	0	0	0	0	34	0	0	0	25	0	0	0	0	0	0	0	0	0	0	0	0	0	0	0	0	0	0	0	0	0	0	0	0	0	0	0	0	0	0	0	0	0	68	0	0	0	0	0
Glyma.01G105900.2	0	0	18	0	2	0	0	0	20	0	0	15	0	0	0	0	0	0	0	0	0	0	41	0	0	0	0	0	0	0	16	0	13	28	0	0	0	29	34	0	0	30	3	0	0	0	5	0
Glyma.01G105900.3	25	38	39	47	16	53	40	47	0	49	77	56	89	73	88	59	101	83	122	76	90	30	79	16	7	46	62	43	76	47	13	52	34	0	123	72	59	10	21	27	39	13	0	34	41	59	74	42
Glyma.01G106000.1	3263	2634	2105	5973	6080	3696	4566	7347	2197	2087	1854	3097	2901	3395	2385	2721	2039	2325	2613	2951	2716	7841	1438	7939	2291	2594	2385	8729	7829	6355	10878	4160	7302	12114	6620	9399	2290	3133	2709	2600	2203	1883	6417	10548	3028	9870	10059	2003
Glyma.01G106100.1	801	201	185	736	1073	248	900	603	409	1180	1027	968	197	866	635	1556	1662	1157	641	968	718	83	818	20	801	290	86	45	445	99	72	920	569	29	393	112	1817	113	67	539	4	66	1481	656	518	481	820	192
Glyma.01G106200.1	5630	5949	4980	3519	4532	4868	2752	3042	4537	6822	4485	6551	5357	4563	7298	4549	5049	4958	6024	5588	5470	3098	5404	993	6028	6485	5861	3176	4270	3401	3093	4232	4281	2748	4552	3389	5861	6696	5148	5171	7163	5013	4325	4101	4250	4396	4396	3434
Glyma.01G106300.1	0	0	0	0	0	0	0	0	0	0	0	0	0	0	0	0	0	0	0	0	0	0	6	0	0	0	0	0	0	0	0	0	0	0	0	0	0	0	0	0	0	0	0	0	0	0	0	0
Glyma.01G106400.1	0	0	0	0	0	0	0	0	0	0	0	0	0	0	0	0	0	0	0	0	0	0	0	0	0	0	0	0	0	0	0	0	0	0	0	0	0	0	0	0	0	0	0	0	0	0	0	0
Glyma.01G106500.1	683	507	471	558	550	763	383	276	448	755	566	778	677	563	856	491	638	692	678	493	663	182	587	88	480	1039	326	170	200	161	146	482	452	123	255	221	653	796	544	277	923	257	507	353	563	569	593	425
Glyma.01G106600.1	2267	2051	1828	1623	1722	1317	1271	1280	1454	1322	1618	1448	1720	1724	1559	1019	1545	1267	1533	2072	1308	844	1237	342	1381	1341	1877	769	1009	914	967	1165	1282	818	1408	960	1855	2064	1858	2032	1735	1853	1810	1715	1546	1799	1744	1239
Glyma.01G106700.1	8	0	0	0	0	0	0	4	0	0	0	0	0	3	0	0	0	0	0	0	0	0	0	0	4	8	0	0	0	0	0	0	0	0	8	0	0	6	6	0	0	0	0	0	4	0	0	0
Glyma.01G106800.1	8517	21166	18360	541	796	564	548	1075	2239	4724	3370	4092	1669	2105	2239	3356	3375	3263	2206	7087	1616	365	3232	19	3315	5202	20674	375	922	657	382	2810	1413	344	10738	1149	2279	7118	20190	14059	3473	23957	525	1220	685	738	659	344
Glyma.01G106900.1	11	0	27	8	0	4	0	5	0	0	4	6	0	4	0	5	0	0	4	8	18	0	0	0	0	0	23	0	0	0	0	3	0	0	0	0	12	0	0	0	0	0	0	0	0	0	0	8
Glyma.01G107000.1	962	856	746	791	975	868	716	676	875	801	818	808	907	843	776	504	785	635	783	853	656	358	486	127	958	926	850	310	621	416	347	532	430	355	600	346	1127	915	832	862	1066	797	1042	768	1002	815	1028	746
Glyma.01G107100.1	330	393	228	231	284	267	200	182	349	260	247	255	260	306	337	325	315	169	170	419	239	186	118	111	211	316	325	185	224	236	212	176	229	327	335	276	241	400	182	279	313	251	319	376	294	318	291	310
Glyma.01G107100.2	0	0	0	0	0	0	0	0	0	0	0	0	0	0	0	0	0	0	0	0	0	0	0	0	0	0	0	0	0	0	0	0	0	0	0	0	0	0	0	0	0	0	0	0	0	0	0	0
Glyma.01G107100.3	106	242	333	93	177	265	87	144	172	157	140	258	149	130	130	57	171	170	169	157	212	89	154	34	96	84	325	140	144	138	66	95	221	35	169	180	189	154	381	173	238	336	146	156	184	170	93	122
Glyma.01G107200.1	0	0	0	0	0	0	0	0	0	0	0	0	0	0	0	0	0	0	0	0	0	0	0	0	0	0	0	0	0	0	0	0	0	0	0	0	0	0	0	0	0	0	0	0	0	0	0	0
Glyma.01G107300.1	8	11	22	3	12	6	5	11	8	14	3	12	11	19	11	8	0	10	7	14	16	20	12	0	4	9	13	9	9	5	14	12	10	23	9	25	9	8	18	6	7	19	5	6	10	3	11	11
Glyma.01G107400.1	0	0	0	0	0	0	0	0	0	0	0	0	0	0	0	0	0	0	0	0	0	0	0	0	0	0	0	0	0	0	0	0	0	0	0	0	0	0	0	0	0	0	0	0	0	0	0	0
Glyma.01G107500.1	291	356	363	288	299	284	299	236	280	355	353	341	336	338	350	234	249	180	278	390	266	235	217	104	269	383	320	194	295	247	310	286	306	232	316	228	188	371	265	270	444	255	322	277	339	280	229	262
Glyma.01G107600.1	4	6	0	0	0	4	4	0	4	0	0	0	0	0	0	0	0	0	0	0	0	3	0	0	10	0	4	0	0	0	0	0	0	0	0	0	4	0	0	0	0	6	0	0	0	0	0	5
Glyma.01G107700.1	95	27	31	91	38	68	54	23	36	89	84	43	83	63	90	42	107	67	54	83	64	37	39	5	51	51	64	66	81	43	76	67	88	74	97	89	93	48	85	20	68	47	98	44	75	104	90	82
Glyma.01G107800.1	0	0	0	0	0	0	0	0	0	0	0	0	0	0	0	0	0	0	0	0	0	0	0	0	0	0	0	0	0	0	0	0	0	0	0	0	0	0	0	0	0	0	0	0	0	0	0	0
Glyma.01G107900.1	297	410	467	267	286	331	320	244	365	397	298	303	360	364	342	285	415	369	345	540	393	186	266	58	213	410	406	254	257	279	256	239	412	191	282	378	397	502	413	286	495	379	438	406	384	316	341	415
Glyma.01G108000.1	919	1189	833	609	596	832	754	656	754	1060	714	1095	866	923	946	705	864	780	974	1132	720	1546	784	1086	941	1644	825	1070	1323	1198	1430	1185	1410	1357	1431	1349	1240	1570	870	1008	1916	731	952	752	784	938	783	668
Glyma.01G108100.1	0	0	5	4	0	0	0	0	0	0	0	0	0	0	0	0	0	0	0	0	0	0	0	0	0	0	0	0	0	4	0	0	5	0	0	0	8	3	4	0	19	0	0	0	0	0	0	0
Glyma.01G108200.1	0	0	8	0	0	4	10	15	0	202	89	137	117	208	58	111	307	42	100	775	94	729	82	376	4	16	0	803	1061	437	949	391	460	946	913	437	60	23	17	0	4	0	0	0	14	4	4	23
Glyma.01G108300.1	0	0	0	0	0	0	5	0	0	0	0	8	0	7	0	0	8	0	0	22	0	18	0	189	0	0	0	10	0	0	15	37	28	16	15	13	0	8	0	0	0	0	0	0	8	0	0	4
Glyma.01G108400.1	0	0	0	0	0	0	0	0	0	0	0	0	0	0	0	0	0	0	0	0	0	0	0	0	0	0	0	2	4	0	0	0	0	0	0	0	0	0	0	0	0	0	0	0	0	0	0	0
Glyma.01G108500.1	0	0	4	0	0	0	0	0	0	0	0	0	0	0	0	0	0	0	0	0	0	0	0	0	0	0	0	0	0	0	0	0	0	0	0	0	0	0	0	0	0	0	0	0	0	0	0	0
Glyma.01G108600.1	0	0	0	0	0	0	0	0	0	0	0	0	0	0	0	0	0	0	0	0	0	0	0	0	0	0	0	0	0	0	0	0	0	0	0	0	0	0	0	0	0	0	0	0	0	0	0	0
Glyma.01G108600.2	0	0	0	0	0	0	0	0	0	0	0	0	0	0	0	0	0	0	0	0	0	0	0	0	0	0	0	0	0	0	0	0	0	0	0	0	0	0	0	0	0	0	0	0	0	0	0	0
Glyma.01G108700.1	1301	2451	2170	602	829	2361	950	1333	932	2044	613	2399	1626	1493	1035	1949	1134	4787	1545	1538	2428	22335	2738	14912	968	2277	1448	15265	13705	11887	23149	6750	16290	20221	9975	18725	602	2702	1982	657	2634	818	841	595	1983	1233	672	680
Glyma.01G108800.1	0	4	2	10	0	0	0	0	4	4	0	0	5	0	0	0	0	9	0	3	4	0	0	0	0	5	0	0	4	0	4	4	0	0	0	0	0	0	0	0	2	0	4	4	4	0	2	0
Glyma.01G108900.1	4	0	5	4	4	12	0	0	0	0	0	4	0	2	0	0	4	5	0	5	0	0	0	0	0	13	0	0	0	0	0	0	4	0	0	2	0	19	0	2	2	4	0	0	0	0	7	0
Glyma.01G109000.1	0	0	0	0	0	0	0	0	0	0	0	0	0	0	0	0	0	0	0	0	0	0	0	0	0	0	0	0	0	0	0	0	0	0	0	0	0	0	0	0	0	0	0	0	0	0	0	0
Glyma.01G109100.1	1707	2292	2268	1101	1567	1458	1143	1230	1473	931	893	1219	967	1377	1377	926	1160	1086	1034	1585	1082	993	692	490	936	1500	1979	740	816	701	1018	959	700	955	1305	684	1205	1681	2016	1635	1926	1915	1401	1413	1807	1364	1261	1289
Glyma.01G109100.2	90	143	164	158	169	297	87	225	303	245	311	269	77	260	122	134	123	143	179	220	232	244	163	204	204	159	277	212	181	176	142	229	263	168	217	309	229	311	483	117	53	287	90	371	281	0	211	147
Glyma.01G109200.1	384	616	467	479	481	635	472	434	534	734	568	741	605	631	750	419	707	622	642	764	488	274	925	59	529	592	471	308	548	373	407	543	783	225	485	511	883	604	391	448	514	374	541	569	594	556	557	617
Glyma.01G109300.1	14716	13533	13410	14282	17944	21147	12658	11049	14282	19096	17641	23265	19184	19718	24218	14864	17276	16419	18068	18080	20523	7475	17102	2779	14583	11446	11248	7829	10040	7991	8967	13699	11768	6793	9015	8846	18702	15061	12964	12710	10481	10326	18880	12131	17116	16959	17655	13413
Glyma.01G109400.1	0	0	0	0	0	0	0	0	0	0	0	0	0	0	0	0	0	0	0	0	0	0	0	0	0	0	0	0	0	0	0	0	0	0	0	0	0	0	0	0	0	0	0	0	0	0	0	0
Glyma.01G109500.1	5838	3785	1741	619	943	597	711	1145	844	2340	1359	2039	866	1399	1525	1667	1548	1849	1398	1822	1403	2402	2016	1374	6731	6100	1304	1425	2118	2630	1868	2474	3141	1755	2896	2697	5717	4988	1960	4240	3337	1210	817	1229	753	808	738	577
Glyma.01G109600.1	76	86	76	25	55	98	46	64	119	106	90	159	91	103	97	95	154	86	150	132	147	142	48	260	55	109	43	204	271	295	353	211	276	329	170	425	32	77	65	33	332	115	74	118	42	62	31	28
Glyma.01G109600.2	62	76	92	45	13	25	54	0	29	102	51	43	80	105	76	48	59	95	75	171	25	193	55	174	30	137	73	86	1	97	108	72	81	136	131	105	33	142	81	53	1	28	1	0	62	27	38	81
Glyma.01G109700.1	1365	1069	1121	1402	1472	1925	1289	962	1141	820	1040	1034	641	937	1002	843	836	685	689	894	978	297	435	48	650	595	863	283	422	220	439	670	455	275	343	372	1130	1105	1439	857	601	516	1455	1108	1619	985	1616	1349
Glyma.01G109700.2	0	0	0	0	0	0	0	0	0	0	0	0	0	0	0	0	0	0	0	0	0	0	0	0	0	0	0	0	0	0	0	0	0	0	0	0	0	0	0	0	0	0	0	0	0	0	0	0
Glyma.01G109800.1	213	339	336	109	165	183	160	181	166	325	139	215	628	235	223	146	200	251	327	321	192	2937	182	228	329	1052	173	389	478	359	412	228	354	509	367	327	145	746	419	204	1937	180	144	82	206	224	107	127
Glyma.01G109900.1	0	5	0	0	0	0	0	0	0	0	0	0	0	0	0	0	0	0	0	0	0	0	0	0	0	0	0	0	0	0	0	0	0	0	0	0	0	0	5	0	0	0	0	0	0	0	0	0
Glyma.01G110000.1	0	0	0	0	0	0	0	0	0	0	0	0	0	0	0	0	0	0	0	0	0	0	0	0	0	0	0	0	0	0	0	0	0	0	0	0	0	0	0	0	0	0	0	0	0	0	0	0
Glyma.01G110100.1	0	0	0	0	0	0	0	4	0	8	0	8	4	29	4	28	22	4	34	20	10	15	24	0	0	0	0	0	33	0	31	42	4	35	4	12	0	0	0	0	0	0	0	0	0	0	0	0
Glyma.01G110200.1	1023	806	675	907	1083	954	689	638	830	1215	972	1208	820	1038	1314	774	971	922	1019	953	950	670	950	207	910	982	529	643	840	721	765	885	820	697	804	825	1104	1051	630	560	892	395	827	915	1008	754	1068	841
Glyma.01G110300.1	0	0	0	0	0	0	0	0	0	0	0	0	0	8	0	0	0	0	4	9	0	0	0	0	0	0	0	12	0	0	0	0	0	0	0	0	0	0	0	0	0	0	0	0	0	0	0	0
Glyma.01G110400.1	327	281	259	186	264	257	216	181	212	219	190	167	159	303	274	131	111	127	215	256	124	159	140	182	193	215	223	142	204	140	208	206	238	203	138	283	225	361	274	240	281	226	253	285	241	188	236	155
Glyma.01G110500.1	367	215	231	251	410	357	284	309	323	430	283	446	435	330	550	311	368	430	374	424	296	854	439	103	392	402	236	486	524	366	355	356	430	433	425	461	409	473	325	198	651	214	343	318	399	428	387	274
Glyma.01G110500.2	0	45	0	0	0	0	0	0	0	0	36	0	0	0	0	0	0	0	0	0	38	0	0	0	0	0	0	0	0	57	0	0	0	0	0	0	0	0	0	60	0	0	0	0	0	0	0	0
Glyma.01G110600.1	120	113	82	98	97	94	67	97	107	105	44	101	66	81	115	83	97	62	93	96	111	28	44	11	77	98	88	39	36	27	43	33	65	43	42	48	92	89	100	76	46	113	111	125	78	76	133	97
Glyma.01G110700.1	0	0	0	0	0	0	0	0	0	0	0	0	0	0	0	0	0	0	0	0	0	0	0	0	0	0	0	0	0	0	0	0	0	0	0	0	0	0	0	0	0	0	0	0	0	0	0	0
Glyma.01G110800.1	0	5	4	19	11	24	9	5	15	18	8	9	15	5	9	9	5	9	8	9	0	0	5	0	5	7	9	0	4	5	13	9	14	0	3	4	5	16	3	5	27	5	15	23	8	16	12	0
Glyma.01G110900.1	1407	1748	1318	939	1055	954	803	869	1018	1070	767	991	853	921	1071	783	844	919	1020	1172	977	1007	814	587	1196	1857	1104	820	987	835	1157	838	1060	918	1077	1056	1066	1654	1487	1341	1588	1065	866	982	1014	1138	1052	725
Glyma.01G111000.1	0	0	0	0	0	0	0	0	0	0	0	4	0	0	0	5	0	0	8	0	0	0	19	0	0	0	0	4	11	0	4	9	16	0	8	0	0	0	0	0	0	0	3	0	0	0	0	0
Glyma.01G111100.1	0	0	0	0	0	0	0	0	0	0	0	0	0	0	0	0	0	0	0	0	0	0	0	0	0	0	0	0	0	0	0	0	0	0	0	0	0	0	0	0	0	0	0	0	0	0	0	0
Glyma.01G111200.1	15	15	10	227	1510	0	121	1509	919	1	851	1000	1269	1633	891	13	659	0	213	148	337	6	443	1140	0	165	954	889	4	1451	960	1142	9	1707	12	0	13	2	1838	5	0	704	1641	520	1309	2062	403	871
Glyma.01G111200.2	1701	2435	1827	1589	463	1251	1506	156	726	1613	938	812	432	149	707	1238	1219	1360	1877	2200	853	1937	1035	0	1713	1438	869	553	1668	120	830	456	1843	116	2192	1062	1655	2693	90	2091	1966	1142	325	1652	281	201	1493	869
Glyma.01G111200.3	228	0	0	0	0	422	170	0	0	272	0	0	127	0	191	0	0	304	0	0	256	0	0	0	0	227	0	187	217	75	193	131	379	84	0	684	0	0	0	0	340	0	106	0	81	0	0	0
Glyma.01G111200.4	0	0	3	4	7	0	0	0	0	18	1	2	0	9	0	0	68	4	6	0	2	5	0	0	0	0	0	0	0	0	5	74	0	0	2	4	0	4	0	1	0	0	0	0	0	8	0	8
Glyma.01G111300.1	4275	4442	3523	4110	4401	3649	3443	3232	3112	3413	3185	3621	1554	3566	3675	2510	3260	2630	3902	4069	912	2645	2525	1377	3963	4160	3175	2371	3505	2439	3567	2819	2932	2871	3386	2779	3843	5255	3538	3959	5467	3099	1782	1364	4273	4412	4713	3095
Glyma.01G111300.2	0	0	0	0	0	0	0	0	0	0	0	0	1952	0	0	0	0	0	0	0	1888	0	0	0	0	0	0	0	0	0	0	0	0	0	0	0	0	0	0	0	0	0	2794	2609	0	0	0	0
Glyma.01G111400.1	0	0	0	0	0	0	0	0	0	0	0	0	0	0	0	0	0	0	0	0	0	0	0	0	0	0	0	0	0	0	0	0	0	0	0	0	0	0	0	0	0	0	0	0	0	0	0	0
Glyma.01G111500.1	117	126	131	59	82	65	53	79	102	79	108	111	95	133	124	97	98	90	112	108	119	46	70	15	59	190	149	56	83	55	91	75	84	78	149	122	96	132	128	93	185	61	56	78	79	91	60	71
Glyma.01G111600.1	8	22	15	10	0	0	3	0	3	4	21	6	8	6	10	10	6	6	12	6	30	0	8	0	13	12	6	2	10	0	0	10	17	0	11	0	9	11	0	5	13	0	9	0	0	17	7	3
Glyma.01G111700.1	0	0	4	0	0	0	0	5	0	0	0	0	2	0	0	0	0	0	0	0	0	0	0	0	0	0	5	0	0	2	0	0	0	0	0	0	0	0	0	0	0	3	5	0	0	0	3	0
Glyma.01G111800.1	0	3	0	0	0	1	0	0	0	2	0	0	0	0	0	0	0	0	0	0	0	0	0	0	0	0	0	1	0	1	0	1	0	0	0	0	1	0	0	0	0	0	1	0	0	0	0	0
Glyma.01G111900.1	746	417	420	425	363	419	301	237	382	295	430	511	441	680	561	362	531	340	484	568	450	155	235	37	341	409	436	228	531	326	235	324	351	372	337	357	479	610	408	503	420	385	460	353	446	450	358	439
Glyma.01G112000.1	0	0	0	0	0	0	0	0	0	0	0	0	0	0	0	0	0	0	0	0	0	0	0	0	0	0	0	0	0	0	0	0	0	0	0	0	0	0	0	0	0	0	0	0	0	0	0	0
Glyma.01G112100.1	0	0	0	0	0	0	0	0	0	0	0	0	0	0	0	0	0	0	0	0	0	0	0	0	0	0	0	0	0	0	0	0	0	0	0	0	0	0	0	0	0	0	0	0	0	0	0	0
Glyma.01G112200.1	0	120	65	177	143	0	15	0	84	131	85	110	115	135	68	68	0	89	91	228	64	143	63	124	103	83	110	22	11	8	184	180	241	220	8	160	236	0	110	5	0	53	0	121	123	214	122	120
Glyma.01G112200.2	37	0	0	0	0	0	0	0	0	0	0	0	0	0	0	0	18	0	0	0	0	0	0	0	0	0	0	0	0	0	0	0	0	0	0	0	0	0	0	0	0	0	0	0	0	0	0	0
Glyma.01G112200.3	105	0	0	0	0	104	192	186	40	0	65	0	0	0	0	0	201	0	0	0	0	111	0	171	0	0	0	200	223	188	213	21	0	127	197	84	0	256	0	153	152	0	224	0	58	120	0	0
Glyma.01G112300.1	160	109	151	177	166	150	198	201	158	312	151	142	240	162	208	115	266	200	226	196	130	687	159	81	136	300	147	294	350	181	415	166	302	324	233	237	180	246	195	135	261	80	198	193	128	235	169	111
Glyma.01G112400.1	0	0	0	0	0	0	5	0	0	0	0	0	0	4	0	0	0	0	0	0	0	0	0	0	0	0	0	0	0	0	0	0	0	8	0	0	7	0	0	16	0	0	0	0	5	0	7	0
Glyma.01G112500.1	0	5	0	0	0	6	4	0	4	44	14	14	41	38	69	8	38	29	56	59	24	41	35	0	0	0	0	69	67	67	42	16	31	43	26	68	0	0	0	0	0	0	6	5	0	20	11	14
Glyma.01G112600.1	500	984	1085	1045	929	1149	856	833	1448	1883	1279	1233	2429	1670	2434	1110	1812	1402	2411	2505	1335	1403	2204	150	542	590	1475	2154	3594	2043	2178	997	1651	1899	2388	3899	1149	922	1275	1455	1140	1570	728	1097	950	1752	900	1526
Glyma.01G112700.1	19	15	0	2	0	118	1	0	112	70	213	55	79	58	62	144	144	55	260	260	38	22	64	0	2	29	0	163	40	52	39	52	143	28	88	20	49	0	1	15	2	0	21	1	0	1	2	83
Glyma.01G112700.2	150	22	4	14	13	125	263	19	186	300	240	592	243	249	360	466	438	252	272	295	213	412	407	79	457	329	19	310	315	403	367	678	714	43	177	516	217	132	103	183	308	128	79	12	111	194	65	121
Glyma.01G112700.3	491	383	406	698	678	757	260	370	464	1936	749	1236	799	1007	1216	829	1375	1838	970	1107	1185	2410	2769	576	543	527	275	1302	1717	1469	1790	2428	3841	1210	2288	1610	1618	884	275	436	952	80	662	414	757	588	453	378
Glyma.01G112800.1	0	0	0	0	0	0	0	0	0	0	0	0	0	0	0	0	0	0	0	0	0	0	0	0	0	0	0	0	0	0	0	0	0	0	0	0	0	0	0	0	0	0	0	0	0	0	0	0
Glyma.01G112900.1	18502	13898	12758	5061	5479	10105	2160	3725	5375	8357	2411	5690	3644	2068	4858	4133	3369	4070	4402	2932	3146	13381	10329	3350	20727	12028	9713	11423	9086	8112	13631	9783	16655	8745	12427	9248	20632	14927	9656	9698	10380	9200	4267	4364	8430	5081	6376	4367
Glyma.01G113000.1	2545	2510	2221	2751	3175	3138	2746	2585	2844	4079	2727	3473	2876	2931	3552	3018	3706	3663	3593	4143	2944	3197	4749	1005	3153	2494	2199	2603	3750	3064	3318	4321	4824	2452	4025	3062	4261	2674	2223	2825	2165	1972	3530	2781	2942	3753	3221	2547
Glyma.01G113100.1	4	23	25	12	4	16	12	4	4	24	11	0	12	36	7	12	8	19	18	15	27	3	25	0	0	4	19	4	8	12	4	20	16	8	8	0	32	16	15	8	7	0	12	6	18	8	4	16
Glyma.01G113200.1	32	36	16	27	31	172	75	51	147	200	219	252	267	290	339	328	310	309	350	372	307	419	498	91	20	59	32	279	391	244	385	604	461	304	285	252	94	26	35	23	13	59	83	25	142	66	69	66
Glyma.01G113300.1	0	0	0	0	0	0	0	0	0	0	0	0	0	0	0	0	0	0	0	0	0	0	0	0	0	0	0	0	0	0	0	0	0	0	0	0	0	0	0	0	0	0	0	0	0	0	0	0
Glyma.01G113400.1	0	0	8	0	0	0	0	0	0	0	0	0	0	8	7	0	0	13	0	0	0	0	11	0	4	0	0	0	13	6	0	11	0	4	0	4	7	8	0	0	3	0	0	0	0	0	4	3
Glyma.01G113400.2	0	0	0	0	0	0	0	0	0	0	0	0	0	0	0	0	0	0	0	0	0	0	0	0	0	0	0	0	0	0	0	0	0	0	0	0	0	0	0	0	0	0	0	0	0	0	0	0
Glyma.01G113500.1	0	0	0	0	0	0	0	0	0	0	0	0	0	0	0	0	0	0	0	0	0	0	0	0	0	0	0	0	0	0	0	0	0	0	0	0	0	0	0	0	0	0	0	0	0	0	0	0
Glyma.01G113600.1	0	0	0	0	0	0	0	0	0	0	0	0	0	0	0	0	0	0	0	0	0	0	0	0	0	0	0	0	0	0	0	0	0	0	0	0	0	0	0	0	0	0	0	0	0	0	0	0
Glyma.01G113700.1	0	0	0	0	0	0	0	0	0	0	0	0	0	0	0	0	0	0	0	0	0	0	0	0	0	0	0	0	0	0	0	0	0	0	0	0	0	0	0	0	0	0	0	0	0	0	0	0
Glyma.01G113800.1	0	0	0	0	0	0	0	0	0	0	0	0	0	0	0	0	0	0	0	0	0	0	0	0	0	0	0	0	0	0	0	0	0	0	0	0	0	0	0	0	0	0	0	0	0	0	0	0
Glyma.01G113900.1	0	0	0	0	0	0	0	0	0	0	0	0	0	0	0	0	0	0	0	0	0	0	0	0	0	0	0	0	0	0	0	0	0	0	0	0	0	0	0	0	0	0	0	0	0	0	0	0
Glyma.01G114000.1	1353	1207	1333	816	1372	1577	667	516	907	1684	1275	840	1333	1116	1692	1064	1199	1275	1313	1447	1565	991	1517	101	1469	997	425	646	675	753	1011	1155	1834	634	1555	811	1753	995	800	516	1276	531	928	960	1139	1100	1127	715
Glyma.01G114000.2	478	524	612	379	329	407	280	169	375	522	345	468	509	471	506	588	548	503	423	436	841	272	480	0	577	527	341	270	277	305	379	533	827	305	717	317	471	557	314	217	680	226	489	456	496	536	478	287
Glyma.01G114000.3	717	713	1	1153	761	558	690	546	415	1093	473	1876	771	644	913	340	721	691	1038	1188	0	1130	1445	0	264	724	232	841	1010	993	815	1576	1120	341	603	424	1155	1229	259	1064	965	238	824	239	850	416	774	515
Glyma.01G114100.1	4	2	2	0	0	0	0	4	4	2	3	4	1	1	5	4	0	2	1	0	5	4	7	1	0	2	2	3	2	4	4	2	2	5	6	5	1	1	2	2	1	0	2	1	0	0	1	0
Glyma.01G114200.1	0	0	0	0	0	0	0	0	0	0	0	0	0	0	0	0	0	0	0	0	0	0	0	0	0	0	0	0	0	0	0	0	0	0	0	0	0	0	0	0	0	0	0	0	0	0	0	0
Glyma.01G114300.1	1258	1122	992	762	1119	602	556	319	509	716	522	581	614	432	476	369	764	593	464	630	405	144	379	0	386	480	688	140	313	175	285	333	164	233	349	194	1102	1479	1151	725	653	921	1070	417	846	581	497	500
Glyma.01G114400.1	195	152	78	169	201	135	284	347	107	663	286	757	634	548	502	622	428	810	684	883	613	2942	583	840	124	659	193	1626	1975	1445	3050	1256	2173	2612	1881	2253	173	219	151	118	286	133	444	269	167	352	332	92
Glyma.01G114500.1	8	29	13	19	8	9	4	20	14	11	19	4	19	8	0	11	7	15	12	13	4	18	15	10	13	29	19	10	23	3	5	15	3	15	22	32	16	27	26	31	27	24	10	7	11	3	14	23
Glyma.01G114500.2	0	0	0	0	0	0	0	0	0	0	0	0	0	0	0	0	0	0	0	0	0	0	0	0	0	0	0	0	0	0	0	0	0	0	0	0	0	14	5	0	0	0	0	0	0	0	0	0
Glyma.01G114500.3	0	0	0	0	0	0	0	0	0	0	0	0	0	0	0	0	0	0	0	0	0	0	0	0	0	0	0	0	0	0	0	0	0	0	0	0	0	0	0	0	0	0	0	0	0	0	0	0
Glyma.01G114500.4	76	30	53	9	28	53	6	0	3	2	35	0	9	2	15	29	0	40	4	33	21	33	37	14	3	71	34	67	69	7	21	52	0	25	32	0	20	22	1	13	72	50	75	26	25	2	51	19
Glyma.01G114500.5	73	142	76	57	6	103	39	0	89	62	42	66	11	73	81	0	51	0	107	62	20	56	0	0	103	58	86	0	0	36	31	0	67	53	54	26	77	147	160	80	189	67	47	44	95	28	2	32
Glyma.01G114600.1	4	8	0	0	4	17	0	0	12	0	4	4	0	0	0	0	0	0	0	0	0	0	0	0	19	9	0	0	0	0	0	0	0	0	4	4	0	11	0	12	8	4	0	0	0	12	0	0
Glyma.01G114700.1	0	0	0	0	0	0	0	0	0	0	0	0	0	0	0	0	0	0	0	0	0	0	0	0	0	0	0	0	0	0	0	0	0	0	0	0	0	0	0	0	0	0	0	0	0	0	0	0
Glyma.01G114800.1	882	881	1019	555	676	732	547	411	741	484	449	624	343	551	504	586	511	481	407	697	579	377	388	163	491	624	1110	313	394	276	288	468	437	423	419	420	994	834	752	682	532	842	711	579	966	572	634	658
Glyma.01G114900.1	70	18	13	29	27	76	49	12	21	67	46	37	18	84	21	33	67	10	64	139	20	44	4	64	61	139	17	35	28	19	72	20	6	84	49	25	90	35	39	20	85	5	29	26	79	88	15	66
Glyma.01G115000.1	253	854	582	111	213	292	224	240	363	560	307	504	302	363	252	309	444	371	482	438	313	638	559	230	284	494	507	659	410	625	762	550	765	472	772	498	174	970	744	429	797	413	271	123	300	230	219	272
Glyma.01G115000.2	1	0	1	82	0	62	55	0	1	0	2	1	1	1	1	0	0	1	0	48	1	69	78	14	57	79	1	87	111	2	2	2	110	102	1	65	0	0	2	1	4	1	0	0	1	0	0	2
Glyma.01G115000.3	719	1463	973	250	233	273	127	236	368	607	397	583	603	522	710	314	437	628	535	863	367	939	473	547	565	1662	714	841	770	807	1131	658	894	722	1087	929	294	1810	1361	816	2275	876	311	419	294	343	88	227
Glyma.01G115000.4	0	101	0	0	0	0	0	0	0	0	68	0	0	40	0	0	0	0	0	68	0	0	0	0	0	0	43	0	0	0	66	29	87	0	0	0	0	0	0	57	0	55	0	0	0	0	0	0
Glyma.01G115100.1	0	0	0	0	0	0	0	0	0	0	0	0	0	0	0	0	0	0	0	0	0	0	0	0	0	0	0	0	0	0	0	0	0	0	0	0	0	0	0	0	0	0	0	0	0	10	0	0
Glyma.01G115200.1	0	0	0	0	0	0	0	0	0	0	0	0	0	0	0	0	0	0	0	0	0	0	0	0	0	0	0	0	0	0	0	0	0	0	0	0	0	0	0	0	0	0	0	0	0	0	0	0
Glyma.01G115300.1	0	0	0	0	0	0	0	0	0	0	0	0	0	0	0	0	0	0	0	0	0	0	0	0	0	0	0	0	0	0	0	0	0	0	0	0	0	0	0	0	0	0	0	0	0	0	0	0
Glyma.01G115400.1	0	0	0	0	0	0	0	0	0	0	0	0	0	0	0	0	0	0	0	0	0	0	0	0	0	0	0	0	0	0	0	0	0	0	0	0	0	0	0	0	0	0	0	0	0	0	0	0
Glyma.01G115500.1	1113	87	215	352	2	695	1375	18	558	408	126	818	743	739	562	667	514	391	611	425	234	462	510	2	4	360	229	221	418	55	157	212	361	1772	274	1238	1170	632	272	853	719	134	1665	1356	104	147	1676	404
Glyma.01G115500.2	1	302	0	1002	1299	1	10	1246	0	1	133	1	8	3	0	2	3	0	1	0	468	872	4	846	767	211	0	1169	998	1107	1662	700	1140	2	997	1	4	520	0	0	1	0	21	1	439	938	1	6
Glyma.01G115600.1	384	99	155	391	282	318	259	287	282	458	305	576	650	506	336	462	356	219	465	313	435	569	291	81	402	329	114	458	591	327	735	323	593	949	524	234	428	272	77	191	344	57	472	299	179	405	494	348
Glyma.01G115700.1	8	8	0	13	16	12	12	0	8	11	16	16	21	32	7	16	15	16	0	12	12	0	0	0	20	4	15	18	28	20	41	34	30	58	11	0	51	0	0	7	0	0	23	31	16	16	22	0
Glyma.01G115800.1	0	0	0	0	0	0	0	0	0	0	0	0	0	0	0	0	0	0	0	0	0	0	0	0	0	0	0	0	0	0	0	0	0	0	0	0	0	0	0	0	0	0	0	0	0	0	0	0
Glyma.01G115900.1	19669	32321	25588	10215	14317	18336	14089	13913	24840	26653	25006	27658	14202	28107	23661	26415	31576	26700	22509	38626	26871	23607	39932	4681	11677	15766	27866	20137	27545	24607	21446	33583	39009	19845	33305	26244	21684	12976	20291	21268	8734	25217	14820	16609	21258	15922	13833	20430
Glyma.01G116000.1	2115	1723	2115	1355	1405	1163	2074	1886	2285	910	708	2671	1723	1698	1875	2030	3034	2047	3211	3776	2547	1123	879	878	1393	2100	2022	2822	3310	1324	3405	2641	3279	3603	921	817	1721	1678	2011	1176	2388	775	1954	2502	847	2557	2053	1920
Glyma.01G116000.2	0	112	0	185	303	0	0	0	0	41	0	0	0	313	338	114	0	203	0	0	0	0	0	0	113	121	0	0	0	0	164	0	218	0	36	28	0	0	0	253	0	0	238	0	0	173	0	0
Glyma.01G116000.3	123	165	168	90	146	326	113	78	155	120	198	156	182	161	145	94	109	170	159	229	107	109	99	134	123	5	142	176	108	131	175	134	216	92	151	109	185	375	166	167	101	137	115	105	122	101	61	135
Glyma.01G116000.4	354	471	344	339	135	654	252	459	452	713	1515	225	648	390	476	106	240	76	249	213	386	2963	840	1954	351	159	349	541	478	1127	583	437	778	482	1226	1576	534	406	200	287	354	522	215	258	823	293	294	416
Glyma.01G116000.5	183	490	304	566	402	637	353	365	394	0	0	527	688	466	599	210	193	401	166	456	174	0	0	0	414	225	172	333	367	0	396	485	325	465	0	0	630	577	421	589	343	762	396	246	0	441	306	159
Glyma.01G116000.6	79	139	103	140	197	313	145	110	114	1609	376	122	284	166	263	165	91	106	208	233	230	685	1069	593	142	160	109	144	130	1052	217	173	248	119	1561	2147	214	266	105	168	115	117	115	100	956	126	118	124
Glyma.01G116000.7	8	20	20	44	29	10	15	22	3	172	26	1	0	26	28	19	10	22	18	1	0	25	71	0	17	0	21	23	12	71	21	2	39	12	234	315	1	19	2	26	11	4	17	7	59	18	0	1
Glyma.01G116100.1	176	12	82	0	8	69	160	120	21	223	196	193	203	198	179	36	0	0	127	127	65	112	160	0	14	0	9	18	119	119	1	47	267	129	87	151	12	163	237	97	0	1	0	145	205	113	140	2
Glyma.01G116100.2	253	465	305	377	358	283	106	228	375	169	136	145	59	206	116	181	307	182	155	281	251	173	129	108	289	363	396	271	172	207	277	197	206	124	290	209	279	279	309	322	446	375	335	293	205	248	184	315
Glyma.01G116200.1	0	0	0	0	0	0	0	0	0	0	0	0	0	0	0	0	0	0	0	0	0	0	0	0	0	0	0	0	0	0	0	0	0	0	0	0	0	0	0	0	0	0	0	0	0	0	0	0
Glyma.01G116300.1	1075	564	416	1816	1397	1354	2965	1768	1386	4043	1929	3157	3018	2173	3745	2899	3439	3572	3314	2038	2535	3928	3785	2051	1949	1578	420	3256	3887	3575	5475	3420	5738	3777	3705	5044	3573	1780	252	1595	1223	218	2460	1206	954	3329	1975	1301
Glyma.01G116400.1	0	0	0	0	0	0	7	0	0	0	0	3	0	0	0	0	0	0	0	0	0	0	4	0	0	0	0	0	0	0	4	0	0	0	0	6	0	8	0	0	0	4	0	0	0	0	4	0
Glyma.01G116500.1	9	0	9	0	0	0	5	0	0	0	0	8	15	3	5	0	0	0	0	0	0	0	0	0	9	5	0	4	0	0	0	3	4	6	5	0	15	15	0	0	10	0	0	0	0	10	0	0
Glyma.01G116600.1	0	0	0	0	0	0	0	0	0	0	0	0	0	0	0	0	0	0	0	0	0	0	0	0	0	0	0	0	0	0	0	0	0	0	0	0	0	0	0	0	0	0	0	0	0	0	0	0
Glyma.01G116700.1	1100	2584	1569	1123	897	2180	566	1087	1495	498	434	301	409	286	199	187	203	79	318	284	273	13	18	34	1136	1365	2172	40	118	53	27	10	8	65	94	104	1388	1698	1328	2225	783	1929	751	1389	1718	1714	1040	1469
Glyma.01G116800.1	0	0	0	0	0	0	0	0	0	0	0	0	0	0	0	0	0	0	0	0	0	0	0	0	0	0	0	0	0	0	0	0	0	0	0	0	0	0	0	0	0	0	0	0	0	0	0	0
Glyma.01G116900.1	0	0	0	0	0	0	0	0	0	0	0	0	0	0	0	0	0	0	0	0	0	0	0	0	0	0	0	0	0	0	0	0	0	0	0	0	0	0	0	0	0	0	0	0	0	0	0	0
Glyma.01G117000.1	0	7	4	0	0	0	4	0	0	0	9	0	4	24	0	0	0	0	0	0	4	4	0	0	0	0	0	4	4	0	0	0	6	4	0	0	0	0	0	0	0	0	4	0	0	0	0	0
Glyma.01G117100.1	0	0	0	0	0	0	0	0	0	0	0	0	0	0	0	0	0	0	0	0	0	0	0	0	0	0	0	0	0	0	0	0	0	0	0	0	0	0	0	0	0	0	0	0	0	0	0	0
Glyma.01G117200.1	0	0	0	0	0	0	0	0	0	0	0	0	0	8	0	8	4	4	4	0	0	28	20	7	0	0	0	26	22	24	55	26	81	24	16	37	0	0	0	0	0	8	0	0	0	0	0	0
Glyma.01G117300.1	0	0	0	0	0	0	0	0	0	0	0	0	0	0	0	0	0	0	0	0	0	0	0	0	0	0	0	0	0	0	0	0	0	0	0	0	0	0	0	0	0	0	0	0	0	0	0	0
Glyma.01G117400.1	0	0	0	0	0	0	0	0	0	0	0	0	0	0	0	0	0	0	0	0	0	0	0	0	0	0	0	0	0	0	0	0	0	0	0	0	0	0	0	0	0	0	0	0	0	0	0	0
Glyma.01G117500.1	0	0	0	0	0	0	0	0	0	0	0	0	0	0	0	0	0	0	0	0	0	0	0	0	0	0	0	0	0	0	0	0	0	0	0	0	0	0	0	0	0	0	0	0	0	0	0	0
Glyma.01G117600.1	0	0	0	0	0	0	0	0	0	0	0	0	0	0	0	0	0	0	0	0	0	0	0	0	0	0	0	0	0	0	0	0	0	0	0	0	0	0	0	0	0	0	0	0	0	0	0	0
Glyma.01G117700.1	0	0	0	0	0	0	0	0	0	0	0	0	0	0	0	0	0	0	0	0	0	0	0	0	0	0	0	0	0	0	0	0	0	0	0	0	0	0	0	0	0	0	0	0	0	0	0	0
Glyma.01G117800.1	1427	1503	1479	1250	1603	1507	1157	1215	1284	1309	1233	1508	1450	1250	1552	795	1136	882	1258	1434	1174	785	648	172	1084	1145	1180	751	751	651	789	813	852	759	875	839	1127	1612	1383	1247	1519	1101	1727	1587	1509	1582	1471	1314
Glyma.01G117900.1	15	0	0	0	0	0	26	43	0	28	0	9	0	23	0	0	7	0	0	0	6	375	25	0	0	18	0	88	243	0	292	52	0	299	0	354	0	0	0	0	0	0	90	0	0	0	0	0
Glyma.01G117900.10	0	0	0	0	0	0	0	0	0	0	0	0	0	0	0	0	0	0	0	0	0	0	0	135	0	0	0	0	2	64	371	0	435	0	0	0	0	4	0	0	0	0	0	0	0	0	0	0
Glyma.01G117900.11	0	0	0	0	0	0	0	0	0	0	0	0	0	0	0	0	0	0	0	0	0	0	0	0	0	0	0	0	0	1	0	0	0	0	0	0	0	0	0	0	0	0	0	0	0	0	0	0
Glyma.01G117900.12	0	0	0	0	0	0	0	0	0	0	0	0	0	0	0	0	0	0	0	0	0	0	0	0	0	0	0	0	0	0	0	0	0	0	0	0	0	0	0	0	0	0	0	0	0	0	0	0
Glyma.01G117900.13	0	0	0	0	0	0	0	0	0	0	0	0	0	0	0	0	0	0	0	0	0	0	0	0	0	0	0	100	0	0	0	0	0	143	0	0	0	0	0	0	0	0	0	0	0	0	0	0
Glyma.01G117900.14	0	0	0	0	0	0	0	0	0	0	0	0	0	0	0	33	0	0	2	0	0	3	0	0	0	0	0	0	1	0	0	2	0	1	0	2	0	0	0	0	0	0	0	0	0	0	0	0
Glyma.01G117900.15	0	0	0	0	0	0	0	0	0	0	0	0	0	0	0	0	0	0	0	0	0	0	0	0	0	0	0	0	0	0	0	0	0	0	0	0	0	0	0	0	0	0	0	0	0	0	0	0
Glyma.01G117900.16	0	0	0	0	0	0	0	0	0	0	0	0	0	0	0	0	0	0	0	0	0	0	0	1	0	0	0	0	0	0	0	2	0	0	0	0	0	0	0	0	0	0	0	0	0	0	0	0
Glyma.01G117900.17	0	0	0	0	0	0	0	0	0	0	0	0	0	0	0	0	0	0	0	0	0	0	0	0	0	0	0	0	0	0	0	0	0	0	0	0	0	0	0	0	0	0	0	0	0	0	0	0
Glyma.01G117900.18	0	0	0	0	0	0	0	0	0	0	0	0	0	0	0	0	0	0	0	0	0	0	0	0	0	0	0	0	0	0	0	0	0	0	0	0	0	0	0	0	0	0	0	0	0	0	0	0
Glyma.01G117900.19	0	0	0	0	0	0	1	0	0	0	0	0	38	0	0	2	0	16	29	78	0	0	0	124	0	0	0	46	1	0	3	6	2	46	60	0	0	0	0	0	0	0	0	0	28	0	0	0
Glyma.01G117900.2	0	15	52	0	15	45	0	17	90	0	11	0	0	0	33	40	0	0	29	5	4	11	0	28	0	0	0	8	1	3	29	83	70	18	83	8	19	26	24	15	16	0	0	6	0	71	17	55
Glyma.01G117900.20	0	0	0	0	0	0	0	0	0	0	0	0	36	0	0	0	0	8	27	0	0	0	0	0	0	0	0	59	0	0	0	0	1	36	0	0	0	0	9	0	0	0	0	0	0	0	0	0
Glyma.01G117900.21	0	0	0	14	0	0	4	0	0	190	0	126	84	197	165	10	202	26	57	238	136	280	168	37	0	0	98	49	308	411	74	27	292	65	423	292	0	0	0	0	0	69	0	0	0	0	0	0
Glyma.01G117900.3	0	0	0	0	0	0	0	0	0	0	0	0	0	21	0	0	0	0	29	0	1	7	0	0	0	0	0	5	23	35	0	0	11	12	0	6	0	0	0	0	0	0	0	0	0	0	0	0
Glyma.01G117900.4	0	0	0	0	0	0	0	0	0	0	76	0	39	0	0	0	7	74	33	97	0	89	0	1	0	0	0	90	62	0	2	129	30	43	0	52	0	0	0	0	0	0	0	0	0	0	0	0
Glyma.01G117900.5	0	0	0	0	0	0	0	0	0	0	0	0	45	0	0	0	0	75	35	0	0	29	0	0	0	0	0	17	0	1	0	0	4	36	0	28	0	0	0	0	0	0	0	0	0	0	0	0
Glyma.01G117900.6	0	0	0	0	0	0	0	0	0	0	0	0	0	0	0	0	0	0	0	0	0	1	0	0	0	0	0	0	14	0	0	0	0	0	0	1	0	0	0	0	0	0	0	0	0	0	0	0
Glyma.01G117900.7	0	0	0	0	0	0	0	0	0	0	0	0	0	0	0	97	0	0	0	0	0	0	0	0	0	0	0	0	0	0	0	0	0	0	0	0	0	0	0	0	0	0	0	0	0	0	0	0
Glyma.01G117900.8	0	0	0	0	0	0	0	0	0	0	0	0	0	0	0	0	0	0	0	0	0	0	0	0	0	0	0	0	0	0	74	0	0	0	0	0	0	0	3	0	0	0	0	0	0	0	0	0
Glyma.01G117900.9	0	0	0	0	0	0	0	0	0	0	0	0	0	4	0	0	0	0	0	0	0	0	0	0	0	0	0	88	0	0	180	30	0	148	0	0	0	0	0	0	0	0	0	0	0	0	0	0
Glyma.01G118000.1	96	43	5	0	8	4	5	12	4	30	35	89	58	127	53	15	31	8	75	19	61	72	16	3	29	171	10	205	481	232	103	45	10	686	230	361	23	34	28	8	204	0	0	5	4	0	5	4
Glyma.01G118000.2	0	0	0	0	0	0	0	0	0	0	11	0	0	0	0	4	1	0	1	2	0	3	0	2	16	45	0	0	0	0	0	5	2	0	0	0	0	0	0	0	0	0	0	0	0	0	0	4
Glyma.01G118100.1	0	0	0	0	0	0	0	0	0	0	0	0	0	0	0	0	0	0	0	0	0	0	0	0	0	0	0	0	0	0	0	0	0	0	0	0	0	0	0	0	0	0	0	0	0	0	0	0
Glyma.01G118200.1	1139	1074	789	882	981	945	725	777	795	1061	837	958	980	951	1182	710	961	686	978	1203	874	733	867	401	1075	999	708	703	833	637	776	853	952	697	918	871	1153	1135	863	899	1283	731	989	925	998	1191	1026	652
Glyma.01G118200.2	0	0	0	0	2	0	0	3	2	0	2	3	0	1	3	0	0	0	0	2	0	0	0	0	0	0	0	4	0	3	3	0	0	0	2	2	1	3	3	0	2	2	2	2	0	2	3	7
Glyma.01G118300.1	719	612	464	449	557	160	773	191	570	784	497	436	753	754	112	193	861	312	505	1077	416	424	506	46	257	558	528	177	766	429	661	257	515	520	1085	567	906	382	527	452	578	302	477	544	548	807	681	637
Glyma.01G118300.2	5	0	6	0	3	306	5	237	3	0	4	0	8	0	460	268	7	196	412	7	4	0	220	0	209	0	0	193	8	0	0	343	166	0	7	0	5	314	0	386	2	307	347	49	3	8	0	0
Glyma.01G118400.1	0	120	7	48	0	34	0	0	88	9	0	0	0	0	0	0	3	0	6	0	0	0	3	0	0	0	95	0	164	0	0	0	57	0	0	30	118	4	0	69	66	0	150	0	79	0	0	0
Glyma.01G118400.2	6	172	0	0	0	34	117	46	116	6	108	1295	270	311	291	56	8	190	7	77	0	124	14	6	38	0	116	42	262	0	106	130	74	0	0	78	114	4	5	176	63	117	100	141	97	0	0	93
Glyma.01G118400.3	58	953	83	1102	654	1160	628	590	1152	133	701	0	1010	1071	970	882	57	916	107	1970	762	836	64	59	709	770	704	611	969	921	1244	1243	1635	823	1773	1254	1594	71	52	1040	1033	761	1666	976	1181	1675	1469	914
Glyma.01G118400.4	1776	497	1723	542	1040	446	810	890	386	1980	700	0	364	523	318	554	2022	552	1928	980	664	669	1652	297	480	858	608	637	615	469	480	364	850	740	575	814	808	1927	1495	604	554	588	471	586	529	760	721	775
Glyma.01G118500.1	11	10	19	8	12	16	15	3	11	7	21	5	9	19	0	4	4	7	17	4	4	18	9	0	12	9	10	14	15	6	7	0	8	16	8	12	6	8	5	8	3	11	15	9	21	17	25	4
Glyma.01G118600.1	6	12	13	23	19	15	33	6	13	31	15	12	24	22	17	18	17	20	51	17	17	29	30	7	5	20	14	14	28	14	21	13	19	10	26	25	21	31	13	13	4	16	25	21	10	33	21	23
Glyma.01G118700.1	49	28	17	63	52	42	58	29	6	52	40	39	45	58	46	61	59	40	73	58	33	34	62	0	58	36	0	13	68	34	63	55	69	48	74	21	92	18	20	37	29	16	88	48	51	88	58	0
Glyma.01G118800.1	1765	1671	1665	1217	1346	1203	1522	1420	1498	1316	989	1324	1631	1578	1447	921	1254	1235	1608	2180	1016	1124	1132	252	1470	1603	1893	1172	1737	1267	1657	1375	1959	1186	1933	1629	1829	2073	1768	1977	2131	1776	1710	1453	1393	2169	1952	1606
Glyma.01G118900.1	4354	3328	3690	4734	5398	4721	4286	3680	4040	5036	3695	4094	3460	3868	3686	2966	4901	3745	4294	5137	2772	2451	3971	552	3472	2813	2857	2104	2968	2315	2884	3550	4037	2052	3599	2889	7195	4100	2838	4258	2811	2651	6582	3921	4928	5468	5213	3445
Glyma.01G118900.2	198	152	0	0	153	171	127	0	0	147	93	105	0	0	0	141	167	92	125	177	137	345	0	0	335	446	0	141	0	129	0	0	139	0	166	0	309	154	130	266	187	0	361	165	0	0	0	0
Glyma.01G118900.3	0	289	0	208	0	0	152	0	0	0	185	0	168	0	0	0	0	0	0	0	0	0	0	0	0	0	0	0	0	0	151	166	137	96	98	196	0	173	168	0	198	0	0	0	198	173	220	0
Glyma.01G119000.1	47	53	27	39	23	21	51	29	28	16	16	32	19	16	31	10	19	20	27	26	28	6	4	3	9	25	37	16	28	10	17	18	15	18	20	21	15	48	56	48	52	52	34	42	40	33	24	36
Glyma.01G119100.1	33	31	30	19	37	42	23	34	26	17	23	19	11	29	17	26	16	17	31	31	26	21	15	8	28	33	26	14	17	15	36	16	19	21	36	38	26	44	34	20	41	36	39	24	34	28	31	50
Glyma.01G119200.1	0	0	0	0	0	0	0	0	0	0	0	0	0	0	0	0	0	0	0	0	0	0	0	0	0	0	0	0	0	0	0	0	0	0	0	0	0	0	0	0	0	0	0	0	0	0	0	0
Glyma.01G119300.1	1969	1970	2228	1784	2189	1950	1977	1531	2178	3165	2182	3609	2925	2602	4079	2189	2963	3407	2788	3014	2961	1327	3535	115	1933	2353	1843	1446	1787	1637	1820	2298	2296	782	1683	2167	3354	2873	1511	2350	2086	1540	1805	1773	1757	2215	2151	1535
Glyma.01G119400.1	2619	2870	2607	2518	2919	3341	1961	1913	2425	2042	2149	2574	2466	2507	2736	1727	2142	1336	2149	2226	2347	1210	1213	644	2157	2046	2384	1588	1628	1245	1843	1272	1900	1586	1292	1713	2097	3334	2723	2111	2131	2084	2821	2408	2725	3032	3010	2425
Glyma.01G119500.1	7005	2481	1681	8055	7783	2477	4214	4473	3561	1431	2540	1349	1895	1622	1725	1267	1797	1016	2230	2677	951	2241	854	4798	5014	1735	2439	2684	3142	2405	1798	2606	1679	5581	2961	2791	9509	2605	2287	6834	3843	2314	7873	8649	3982	6556	8161	3723
Glyma.01G119500.2	0	0	0	0	0	0	0	0	0	0	0	0	0	0	0	0	0	0	0	0	0	0	0	0	0	0	0	0	0	0	0	0	0	0	0	0	0	0	0	0	0	0	0	0	0	0	0	0
Glyma.01G119500.3	1606	1025	762	1812	2500	899	1023	1538	1250	834	160	350	733	700	318	323	717	158	918	817	326	744	418	1431	1242	473	669	878	1069	687	1534	1221	839	1613	1355	775	1923	878	471	1513	1081	634	2359	2023	957	1949	2260	1177
Glyma.01G119600.1	43	103	154	19	25	12	5	10	0	12	8	8	0	0	6	0	0	0	0	32	5	13	0	0	18	37	108	0	0	0	0	0	0	0	9	0	0	30	144	15	47	115	0	24	7	19	33	19
Glyma.01G119700.1	0	0	0	0	0	0	0	0	0	0	0	0	0	0	0	0	0	0	0	0	0	0	0	0	0	0	0	0	0	0	0	0	0	0	0	0	0	0	0	0	0	0	0	0	0	0	0	0
Glyma.01G119800.1	0	0	0	0	0	0	0	0	0	0	0	0	0	0	0	0	0	0	0	0	0	0	0	0	0	0	0	0	0	0	0	0	0	0	0	0	0	0	0	0	0	0	0	0	0	0	0	0
Glyma.01G119900.1	847	944	855	539	636	833	512	444	511	573	640	580	449	715	697	536	471	494	477	708	510	417	476	289	607	642	831	317	470	441	397	561	474	455	556	433	577	798	888	706	653	749	549	557	774	550	625	577
Glyma.01G120000.1	0	0	0	0	0	2	0	0	0	15	12	9	15	4	0	28	39	19	14	33	34	103	41	3	0	0	0	81	84	18	159	78	165	85	37	76	0	0	0	0	0	0	13	0	3	8	0	0
Glyma.01G120100.1	0	0	0	0	0	2	0	0	0	3	0	3	2	4	0	0	0	0	0	4	0	24	8	0	0	0	0	29	7	6	29	10	42	10	3	13	0	0	0	0	0	0	0	0	0	0	0	0
Glyma.01G120200.1	0	0	0	0	0	0	0	0	0	0	0	0	0	0	0	0	0	0	0	0	0	0	0	0	0	0	0	0	0	0	0	0	0	0	0	0	0	0	0	0	0	0	0	0	0	0	0	0
Glyma.01G120300.1	0	0	0	0	0	0	0	0	0	21	0	4	5	0	0	41	12	17	9	7	11	54	9	10	0	0	0	48	19	14	45	27	66	41	23	34	0	0	0	0	0	0	0	0	0	0	0	0
Glyma.01G120400.1	1571	873	692	794	1023	1328	852	464	719	2317	1905	2914	1581	2201	3087	2107	1908	2718	1847	1855	1893	1614	2522	588	1809	1968	502	1324	1867	1729	1522	2218	2121	1331	1818	1053	2217	2155	359	1026	990	282	904	692	1088	714	899	854
Glyma.01G120400.2	279	0	0	242	259	287	174	197	77	0	139	432	132	293	154	0	307	216	273	0	573	0	123	0	63	61	0	212	124	0	126	156	255	111	174	437	890	0	127	53	106	0	299	152	88	159	176	108
Glyma.01G120500.1	0	0	0	0	0	0	0	0	0	0	0	0	0	0	0	0	0	0	0	0	0	0	0	0	0	0	0	0	0	0	0	0	0	0	0	0	0	0	0	0	0	0	0	0	0	0	0	0
Glyma.01G120600.1	0	0	0	0	0	0	0	0	0	0	0	0	0	0	0	0	0	0	0	0	0	0	0	0	0	0	0	0	0	0	0	0	0	0	0	0	0	0	0	0	0	0	0	0	0	0	0	0
Glyma.01G120700.1	0	0	0	0	0	0	0	0	0	0	0	0	0	0	0	0	0	0	0	0	0	0	0	0	0	0	0	0	0	0	0	0	0	0	0	0	0	0	0	0	0	0	0	0	0	0	0	0
Glyma.01G120800.1	78	57	32	36	44	0	37	112	25	55	12	47	27	38	21	46	30	45	38	41	76	165	44	28	72	221	78	104	148	92	128	94	122	171	114	91	28	157	30	20	140	0	36	57	0	29	16	14
Glyma.01G120900.1	0	0	0	0	0	0	0	0	0	0	0	0	0	0	0	0	0	0	0	0	0	0	0	0	0	0	0	0	0	0	0	0	0	0	0	0	0	0	0	0	0	0	0	0	0	5	0	0
Glyma.01G121000.1	47	44	27	6	9	16	26	9	43	75	19	62	88	66	79	60	34	95	103	116	79	387	79	95	47	49	47	211	95	145	143	62	228	130	113	125	87	52	34	67	124	53	41	40	35	50	26	0
Glyma.01G121100.1	0	0	6	0	0	1	4	0	0	0	0	1	0	0	4	0	0	0	5	0	5	0	0	0	5	0	0	0	0	3	0	0	0	0	3	0	3	0	0	0	0	0	2	3	0	0	3	0
Glyma.01G121200.1	0	8	17	0	0	5	0	0	0	0	0	9	4	3	4	35	0	9	3	16	5	7	0	0	3	17	25	6	8	6	0	13	42	14	33	0	6	14	11	2	21	25	0	0	0	0	0	0
Glyma.01G121300.1	659	667	523	719	813	738	511	567	651	965	645	911	702	769	1003	616	830	629	794	936	701	810	882	603	689	664	481	701	722	779	877	928	1017	861	865	815	961	590	470	694	568	454	753	571	709	805	600	542
Glyma.01G121400.1	1942	2183	1755	1651	1674	1565	1367	1266	1462	1531	1484	1573	1818	1546	1641	1124	1592	1281	1649	2277	1314	1544	1214	984	1507	1647	1895	1343	1829	1266	1997	1583	1649	1592	1898	1575	1785	2208	1985	2082	2266	1742	1914	1915	1919	1744	1771	1476
Glyma.01G121400.2	2	0	0	0	1	1	0	2	4	0	0	0	1	0	4	0	3	0	0	0	0	2	1	0	0	0	1	75	0	0	0	0	122	0	3	0	0	3	1	3	0	0	0	0	0	0	0	2
Glyma.01G121400.3	14	0	3	4	10	6	4	2	4	15	4	4	4	0	15	1	8	3	4	8	0	3	33	8	6	3	10	0	6	0	6	6	3	0	2	2	6	12	4	8	96	3	6	5	4	5	10	5
Glyma.01G121500.1	5	0	0	0	0	0	3	0	0	0	0	0	2	3	4	0	4	0	0	4	0	0	0	3	0	2	0	0	4	0	0	0	0	0	0	4	0	3	0	2	0	0	0	0	7	0	0	0
Glyma.01G121600.1	18	17	17	8	21	15	13	18	8	16	14	15	13	9	12	10	14	11	19	9	17	17	15	20	12	12	20	8	16	9	20	18	23	20	17	15	12	17	12	19	26	17	13	14	21	14	13	15
Glyma.01G121700.1	256	311	259	262	270	367	337	315	438	559	569	650	243	656	574	618	640	618	424	537	669	319	917	36	89	201	341	418	613	465	235	761	697	261	706	450	298	111	147	168	101	261	301	294	440	233	269	396
Glyma.01G121700.2	9	6	1	5	90	49	38	45	38	9	92	81	2	75	47	103	83	61	46	124	92	67	53	3	6	3	8	46	20	88	81	64	114	12	45	150	3	0	3	2	11	3	47	4	22	93	67	5
Glyma.01G121800.1	0	0	3	0	0	0	0	0	0	3	0	8	0	1	0	7	3	3	0	0	3	53	0	112	0	7	0	25	5	15	39	10	27	53	17	14	0	3	0	6	5	0	0	4	0	0	0	0
Glyma.01G121900.1	0	0	0	0	0	0	10	3	0	0	0	10	0	0	0	0	0	0	0	0	0	0	0	0	0	0	4	5	5	0	0	0	0	0	0	0	0	0	0	5	0	0	0	0	2	0	0	4
Glyma.01G122000.1	0	0	0	0	0	0	0	0	0	0	0	0	0	5	0	0	0	9	0	0	0	8	18	3	0	0	0	16	26	10	0	24	0	0	9	0	0	0	0	0	0	0	0	0	0	0	0	0
Glyma.01G122100.1	212	253	1420	368	1722	238	1391	208	1317	230	132	2014	307	1310	2082	1355	1541	1645	286	1885	168	1967	1704	77	1525	1745	174	118	210	1583	2236	2020	2184	173	493	206	1648	298	173	411	1889	1178	339	223	281	350	1869	1156
Glyma.01G122100.2	0	0	0	0	0	0	0	0	0	0	0	0	0	0	0	0	0	0	0	0	0	0	0	0	0	0	0	0	0	0	0	0	0	0	0	0	0	0	0	0	0	0	0	0	0	0	0	0
Glyma.01G122100.3	0	0	0	0	0	0	0	0	0	0	0	0	0	0	0	0	0	0	0	0	0	0	0	0	0	0	0	0	0	0	0	0	0	0	0	0	0	0	0	0	0	0	0	0	0	0	0	0
Glyma.01G122100.4	1381	1653	0	1232	0	1454	0	1138	0	1950	1269	0	1362	0	0	0	0	0	1531	0	1499	0	0	1104	0	0	1224	1558	1667	0	0	0	0	1659	1505	2170	0	1561	1119	1238	0	0	1412	1394	1237	1667	0	0
Glyma.01G122200.1	0	0	0	0	0	0	0	0	0	0	0	0	0	0	0	0	0	0	0	0	0	0	0	0	0	0	0	0	0	0	0	0	0	0	0	0	0	0	0	0	0	0	0	0	0	0	0	0
Glyma.01G122300.1	363	322	294	274	338	313	246	313	262	313	307	217	345	321	230	215	308	254	317	399	165	243	227	110	207	209	273	172	229	182	252	238	235	242	301	236	327	409	385	319	547	354	264	325	371	310	277	308
Glyma.01G122400.1	0	0	0	0	0	0	0	0	0	0	0	0	0	0	0	0	0	0	0	0	0	0	0	0	0	0	0	0	0	0	0	0	0	0	0	0	0	0	0	0	0	0	0	0	0	0	0	0
Glyma.01G122500.1	0	0	0	0	0	0	0	0	0	0	0	0	0	0	0	0	0	0	0	0	0	0	0	0	0	0	0	0	0	0	0	0	0	0	0	0	0	0	0	0	0	0	0	0	0	0	0	0
Glyma.01G122600.1	0	0	0	0	0	0	0	0	0	0	0	0	0	0	0	0	0	0	0	0	0	0	0	0	0	0	0	0	0	0	0	0	0	0	0	0	0	0	0	0	0	9	0	0	0	0	0	0
Glyma.01G122700.1	0	8	0	0	0	5	0	9	0	4	5	0	0	0	0	7	0	12	12	16	6	0	11	0	0	0	0	12	19	7	8	25	0	19	23	9	8	7	5	0	10	12	0	0	0	7	0	0
Glyma.01G122800.1	0	0	11	16	20	0	14	17	8	16	26	32	50	67	19	12	31	5	38	8	50	0	0	0	8	26	10	0	14	0	11	0	0	0	0	12	0	0	15	21	40	4	36	33	9	112	41	16
Glyma.01G122900.1	0	0	0	0	0	0	0	0	0	0	0	0	0	0	0	0	0	0	0	0	0	0	0	0	0	0	0	0	0	0	0	0	0	0	0	0	0	0	0	0	0	0	0	0	0	0	0	0
Glyma.01G123000.1	4	17	7	4	0	0	0	4	4	0	14	0	0	8	0	5	12	0	4	3	0	0	0	0	3	8	11	0	4	0	0	8	0	0	0	0	4	0	7	4	0	4	0	0	5	0	4	3
Glyma.01G123100.1	2283	7250	5321	184	382	341	565	803	1497	983	866	954	845	713	811	561	591	685	991	2037	424	1322	132	1326	2165	4950	6990	419	586	645	1185	655	592	927	1841	955	790	3799	8051	4699	4806	7964	482	857	414	814	453	528
Glyma.01G123200.1	0	0	0	0	0	0	0	0	0	0	0	0	0	0	0	0	0	0	0	0	0	0	0	0	0	0	0	0	0	0	0	0	0	0	0	0	0	0	0	0	0	0	0	0	0	0	0	0
Glyma.01G123300.1	1656	1934	1592	1365	1646	1410	1311	1438	1506	1633	1415	1721	1470	1760	2000	1426	1484	1334	1626	2179	1448	1584	1179	849	1638	1878	1669	1328	1577	1630	1754	1296	1738	1469	1989	1615	1717	1680	1508	1613	2401	1429	1522	1622	1545	2077	1877	1322
Glyma.01G123300.2	114	123	2	110	91	197	93	60	77	126	122	79	142	81	106	14	176	127	137	123	77	88	69	65	4	5	2	81	85	108	81	145	92	89	39	87	99	90	18	131	2	123	177	6	153	76	131	85
Glyma.01G123300.3	84	0	0	63	106	0	64	0	68	101	0	85	67	0	0	15	138	0	0	87	91	97	82	0	0	0	90	67	63	0	69	0	89	105	8	104	0	73	8	51	0	0	101	200	0	149	0	96
Glyma.01G123400.1	12	0	4	8	4	25	29	12	42	20	15	30	6	42	8	30	0	23	21	19	41	74	24	74	14	8	0	43	80	30	22	20	70	72	59	30	16	7	0	0	0	0	12	16	24	47	19	35
Glyma.01G123500.1	0	0	0	0	0	4	0	0	0	0	0	0	8	0	0	0	0	0	0	0	0	4	0	4	0	0	0	0	0	4	4	0	0	0	0	0	0	0	0	0	0	0	0	0	0	0	0	0
Glyma.01G123600.1	21	11	0	0	0	0	9	8	4	0	0	0	0	0	7	8	0	0	0	0	7	0	4	0	20	32	0	0	0	4	0	8	0	4	5	0	7	50	4	15	29	17	0	13	9	7	0	0
Glyma.01G123600.2	0	0	0	0	42	0	0	0	0	0	0	0	0	0	0	0	0	0	0	0	0	0	0	0	0	0	0	0	0	0	0	0	16	0	0	0	6	0	0	0	0	0	11	0	0	0	0	0
Glyma.01G123700.1	4	0	0	14	0	0	0	0	24	116	50	69	82	44	93	61	72	125	99	20	68	47	107	13	11	8	0	27	36	13	101	45	83	10	72	28	78	22	0	14	17	5	31	16	0	12	4	0
Glyma.01G123800.1	0	0	0	0	0	0	0	0	0	0	0	0	0	0	0	0	0	0	0	0	0	0	0	0	0	0	0	0	0	0	0	0	0	0	0	0	0	0	0	0	0	0	0	0	0	0	0	0
Glyma.01G123900.1	797	869	642	889	1074	981	570	776	712	819	770	776	695	833	896	573	804	761	904	1024	655	787	757	315	774	423	658	643	811	652	844	856	841	757	886	736	893	852	619	859	584	616	964	835	832	850	848	819
Glyma.01G124000.1	4	24	16	31	6	16	8	0	31	20	7	9	4	16	10	0	12	8	0	11	8	8	0	23	6	8	0	23	7	23	14	0	20	22	0	13	22	12	5	8	0	7	16	13	12	22	11	22
Glyma.01G124100.1	0	0	7	0	3	0	0	0	0	0	0	0	0	0	0	0	0	4	0	0	0	0	21	0	0	0	0	0	55	0	0	29	0	0	9	0	0	0	0	0	0	0	0	0	0	0	17	0
Glyma.01G124100.2	0	16	1	0	2	17	9	15	5	15	0	0	0	0	14	29	16	0	15	14	0	8	0	0	0	10	0	9	0	18	16	1	25	0	5	19	0	8	0	4	14	7	0	0	0	0	0	0
Glyma.01G124100.3	0	0	6	0	0	0	0	0	0	0	0	0	0	0	0	0	0	0	0	0	0	0	0	0	0	0	0	0	0	0	0	0	0	0	0	0	0	0	0	0	0	0	0	0	0	0	0	0
Glyma.01G124100.4	0	0	0	0	3	0	0	0	0	0	0	0	0	0	0	0	0	0	0	0	0	0	0	0	0	0	0	0	8	0	0	3	0	0	5	0	0	0	0	0	0	0	0	0	0	0	0	0
Glyma.01G124200.1	938	1100	1188	1232	1002	1222	769	693	966	880	933	895	712	739	899	727	781	562	969	892	823	895	645	401	557	963	752	516	594	601	603	741	732	718	658	588	966	1393	918	962	931	766	993	965	1245	859	926	903
Glyma.01G124300.1	2873	2941	3574	1542	1879	2377	1279	1522	2045	1728	1877	2305	2042	2242	2649	1359	1555	1189	1763	2249	1987	704	611	329	1789	2526	3148	862	1009	638	958	959	1257	840	750	1248	1647	4567	3628	2384	3713	2570	1883	2024	2219	2103	1985	2022
Glyma.01G124400.1	22	33	7	37	21	47	37	54	75	97	32	54	128	61	73	57	54	67	113	89	48	4	0	0	59	126	43	6	0	24	0	20	0	0	0	12	42	45	21	61	108	40	36	78	48	118	48	96
Glyma.01G124500.1	398	263	268	175	294	118	446	614	926	609	238	581	494	708	314	599	549	511	448	836	376	885	483	801	667	648	429	319	641	540	828	1137	2256	582	1105	1091	608	413	317	539	503	319	283	507	185	327	212	252
Glyma.01G124600.1	261	230	152	267	254	219	179	274	120	338	165	305	236	217	280	266	213	237	246	266	262	331	397	204	258	195	217	242	289	256	324	307	385	275	289	346	326	226	190	278	267	212	324	273	198	295	272	157
Glyma.01G124700.1	277	222	206	742	842	885	475	431	569	672	465	644	357	554	546	771	577	428	679	539	543	2037	541	3116	449	325	123	1912	1112	1326	2456	1307	2354	2626	1281	1859	857	301	151	428	220	158	769	674	790	668	748	745
Glyma.01G124800.1	0	16	24	8	12	0	0	0	14	9	4	8	20	7	20	10	7	12	16	4	0	16	9	0	0	4	7	13	8	0	0	0	14	3	12	21	0	0	12	0	5	0	7	9	3	14	26	14
Glyma.01G124900.1	189	2746	28	50	3330	177	3169	15	20	215	15	65	227	193	210	32	196	32	215	258	207	3217	2965	1981	178	132	181	178	181	3032	208	168	220	202	265	4581	3530	77	141	209	135	129	246	230	153	37	4015	146
Glyma.01G124900.2	2992	1	2845	3244	1	3155	1	2953	3348	3894	2862	3717	3693	3684	4322	3211	3193	3226	3684	4016	3597	2	1	1	3022	2381	2663	3533	3805	1	4420	2944	3888	3690	3842	2	1	3546	2726	2945	2552	2060	4256	2887	2921	5064	2	2558
Glyma.01G124900.3	253	306	440	396	522	390	215	281	445	446	442	584	524	292	511	310	468	183	610	318	440	456	341	383	386	537	316	367	580	553	331	468	654	662	425	688	211	167	349	123	307	231	607	733	426	506	636	406
Glyma.01G125000.1	360	394	322	523	597	577	311	346	331	522	464	505	339	483	544	327	427	387	465	514	414	250	345	44	270	350	166	315	306	326	320	276	364	171	339	439	542	444	250	364	430	251	451	358	472	445	541	395
Glyma.01G125100.1	566	721	710	460	632	522	481	476	593	650	576	567	544	523	601	536	544	403	562	680	455	596	354	409	490	715	717	465	484	462	583	458	579	510	555	678	657	788	612	552	635	520	553	394	556	562	510	537
Glyma.01G125100.2	236	294	217	141	218	197	167	153	210	196	211	154	156	224	239	142	181	110	162	219	188	150	104	89	302	269	286	111	155	142	118	141	187	172	177	182	206	265	220	181	293	172	199	202	193	231	242	167
Glyma.01G125200.1	220	386	246	205	238	282	271	292	290	287	205	281	485	368	526	227	310	251	492	296	316	136	355	12	134	354	319	228	341	260	196	99	223	136	280	333	266	265	410	293	287	271	270	266	294	370	351	193
Glyma.01G125300.1	8	4	9	0	0	5	0	0	0	0	0	0	0	0	0	0	0	0	0	0	0	0	0	0	0	0	0	0	14	3	0	0	0	0	5	0	0	0	6	0	0	4	0	9	5	0	0	0
Glyma.01G125400.1	0	9	0	5	9	5	12	8	0	27	0	12	5	33	0	5	9	0	8	0	5	12	0	59	0	5	0	0	8	5	18	13	9	17	9	9	0	0	9	0	0	5	0	15	12	4	0	6
Glyma.01G125400.2	0	0	0	0	0	0	0	0	0	0	0	0	0	0	0	0	0	0	0	0	0	0	0	0	0	0	0	0	0	0	2	0	0	0	0	0	0	0	0	0	0	0	0	0	0	0	0	0
Glyma.01G125400.3	0	0	0	0	0	0	0	0	0	0	0	0	0	15	0	0	0	0	8	0	0	0	0	0	0	0	0	0	0	0	2	0	0	0	0	0	0	0	0	0	4	0	0	0	0	0	0	0
Glyma.01G125500.1	0	0	0	0	0	0	0	0	0	0	0	0	0	0	0	0	0	0	0	0	0	0	0	0	0	0	0	0	0	0	0	0	0	0	0	0	0	0	0	0	0	0	0	0	0	0	0	0
Glyma.01G125600.1	833	1056	969	695	840	764	632	609	795	784	743	884	765	750	965	484	690	584	700	926	610	639	596	440	802	841	770	636	773	540	799	560	571	660	647	810	607	1134	834	797	917	879	948	758	868	828	766	847
Glyma.01G125600.2	16	1	2	2	1	0	3	2	1	15	1	2	0	36	1	1	3	0	26	3	23	2	1	1	2	1	2	1	1	3	1	1	18	1	2	44	52	2	3	3	42	1	2	1	4	0	2	3
Glyma.01G125700.1	0	0	0	0	0	0	0	0	0	0	0	0	0	0	0	0	0	0	0	0	0	0	0	0	0	0	0	0	0	0	0	0	0	0	0	0	0	0	0	0	0	0	0	0	0	0	0	0
Glyma.01G125800.1	644	389	628	685	639	975	1290	707	934	1444	2040	1980	1429	2093	1669	1483	1825	1213	1704	1970	1658	233	704	0	392	351	521	271	552	327	279	1114	224	253	239	332	2551	669	270	712	174	438	1398	608	780	1029	1056	752
Glyma.01G125800.2	3	0	0	0	6	4	1	0	14	1	12	12	52	3	43	5	6	8	5	8	11	0	1	32	0	1	8	0	38	0	0	0	7	0	5	5	100	6	0	0	4	1	6	4	1	0	8	2
Glyma.01G125900.1	3602	2819	2517	3171	3749	3136	2731	2902	2365	3359	2594	3598	3270	2719	3662	2515	2911	2646	3205	3123	2970	5330	2859	3014	3336	3699	1847	3956	3878	3222	3842	2984	3868	4864	3114	4326	3608	3694	2377	2543	3678	1606	3254	3236	2977	3167	3646	2228
Glyma.01G126000.1	1352	1471	1744	1694	1879	1850	1676	1932	2023	1814	1610	1798	1687	1563	1943	1452	1534	1402	1859	1974	1601	1722	1199	1555	1227	1273	1621	1954	2387	2019	2125	1570	1984	2079	1965	2357	1209	1529	1469	1340	1248	1355	2121	2050	1893	2312	1880	1545
Glyma.01G126100.1	2	0	0	3	5	5	0	0	0	2	0	0	0	3	0	0	0	1	0	0	0	3	3	0	0	0	2	0	0	0	0	2	5	0	0	0	0	9	0	2	0	0	3	0	2	0	0	0
Glyma.01G126200.1	278	568	355	349	404	343	470	560	407	467	245	440	621	338	461	241	344	454	574	534	376	601	569	935	419	666	414	733	733	652	762	498	751	991	835	881	376	820	309	509	646	318	597	574	311	803	480	263
Glyma.01G126300.1	0	0	0	0	0	0	0	0	0	0	0	0	0	0	0	0	0	0	0	0	0	0	0	0	0	0	0	0	0	0	0	0	0	0	0	0	0	0	0	0	0	0	0	0	0	0	0	0
Glyma.01G126400.1	0	0	0	0	0	0	0	0	0	0	0	0	0	0	0	0	0	0	0	0	0	0	0	0	0	0	0	0	0	0	0	0	0	0	0	0	0	0	0	0	0	0	0	0	0	0	0	0
Glyma.01G126500.1	7	0	0	0	0	0	0	0	0	0	0	0	0	0	0	0	0	0	0	0	0	0	0	0	0	0	0	0	0	0	0	0	0	0	0	0	0	0	0	0	0	0	0	0	0	0	0	0
Glyma.01G126600.1	93	245	146	1404	1674	1325	2424	2430	506	799	621	700	998	1091	442	770	1065	1347	830	1549	978	4441	574	5300	173	302	139	5012	4248	3333	5188	1742	4260	5711	2555	4929	337	865	377	725	243	71	3085	1974	887	4296	2089	667
Glyma.01G126700.1	8	0	0	4	13	0	0	0	0	0	0	3	5	11	0	0	6	5	0	4	0	0	0	0	5	0	0	0	0	0	0	0	0	8	3	4	5	0	0	0	8	5	3	0	8	0	5	0
Glyma.01G126800.1	0	0	0	0	0	0	0	0	0	0	0	0	0	0	0	0	0	0	0	0	0	0	0	0	0	0	0	0	0	0	0	0	0	0	0	0	0	0	0	0	0	2	0	0	0	0	0	0
Glyma.01G126900.1	0	0	0	0	0	0	0	0	0	0	0	0	0	0	0	0	0	0	0	0	0	0	0	0	0	0	0	0	0	0	0	0	0	0	0	0	0	0	0	0	0	0	0	0	0	0	0	0
Glyma.01G127000.1	0	0	0	0	0	0	0	0	0	0	0	0	0	0	0	0	0	0	0	0	0	0	0	0	0	0	0	0	0	0	0	0	0	0	0	0	0	0	0	0	0	0	0	0	0	0	0	0
Glyma.01G127100.1	41	101	26	653	740	160	798	1176	77	527	163	366	515	95	279	443	158	517	368	160	374	1896	268	2548	79	193	8	2753	2544	2417	3567	1279	1904	3815	1857	3659	228	410	54	80	314	3	1337	930	173	1410	1663	57
Glyma.01G127100.2	0	0	0	0	14	0	0	0	0	0	0	0	0	0	0	0	0	0	0	0	35	57	0	34	0	0	0	0	25	29	22	35	40	68	46	81	0	0	0	0	0	0	0	46	0	0	16	0
Glyma.01G127200.1	332	475	451	3644	4146	4155	8296	6822	2819	5418	4757	5615	5547	7891	3388	6176	8736	5209	6237	12450	7437	23389	2734	28037	562	810	511	24700	24606	20008	31408	10725	25005	29157	16372	29066	1104	1644	1110	1544	556	473	8292	3386	4650	12764	4836	4662
Glyma.01G127300.1	26	23	25	13	7	14	9	2	4	11	13	3	5	9	3	7	5	4	0	8	0	0	0	0	0	21	21	0	3	0	0	3	4	0	0	0	10	32	7	14	18	16	7	5	13	19	17	11
Glyma.01G127400.1	2305	2343	2452	997	1574	1625	1272	1210	1392	1755	1732	2134	1625	1781	2336	1400	1958	2052	1867	2080	1724	853	2249	134	1784	2526	1678	980	1411	1061	1045	1411	1738	1304	1195	1609	1905	2218	2576	2051	1097	1402	1692	1339	1354	1562	1667	1136
Glyma.01G127500.1	973	725	887	1064	1259	866	618	672	820	579	866	835	585	931	728	583	726	590	555	968	727	316	746	94	488	388	735	423	548	474	366	791	621	483	458	365	1069	796	695	768	516	618	1226	1117	807	927	1039	881
Glyma.01G127600.1	0	5	0	0	7	0	6	0	0	6	0	0	3	0	0	6	4	0	7	0	0	0	0	0	0	5	0	0	0	0	0	6	0	0	3	0	0	5	15	0	12	6	0	2	0	0	0	4
Glyma.01G127700.1	10	0	33	0	16	8	0	6	6	4	6	8	13	20	4	6	8	0	15	0	0	4	0	0	0	0	10	4	0	0	0	20	0	8	4	4	10	8	0	35	4	32	4	0	6	27	16	10
Glyma.01G127800.1	30	0	57	51	0	70	0	0	22	0	0	0	2	55	0	3	22	0	60	52	0	37	13	0	0	8	0	81	54	0	49	0	0	0	3	0	0	0	21	0	0	18	0	0	0	22	5	0
Glyma.01G127800.2	11	0	2	18	45	4	0	12	6	0	2	11	0	2	0	0	3	0	2	3	0	5	6	0	0	0	0	3	3	0	3	0	0	0	0	0	0	0	10	18	29	15	20	0	14	13	0	0
Glyma.01G127900.1	174	168	134	182	174	264	212	128	338	772	488	551	726	478	598	431	607	535	669	650	267	733	595	354	224	156	154	230	284	282	548	419	541	359	378	302	287	180	163	321	297	153	187	173	254	356	146	213
Glyma.01G128000.1	0	0	0	0	0	0	0	0	0	0	0	0	0	0	0	0	0	0	0	0	0	0	0	0	0	0	0	0	0	0	0	0	0	0	0	0	0	0	0	0	0	0	0	0	0	0	0	0
Glyma.01G128100.1	25	94	39	269	232	91	405	482	82	270	84	230	495	58	127	155	270	454	398	506	144	2614	100	1197	32	226	57	569	442	469	962	392	621	928	446	542	23	173	141	41	195	24	316	364	102	358	517	38
Glyma.01G128100.2	0	0	0	0	140	0	246	312	0	241	17	0	441	46	57	154	0	83	260	0	198	1222	0	979	0	55	0	386	221	234	367	139	420	516	0	153	0	0	30	0	114	0	193	291	0	272	186	0
Glyma.01G128200.1	711	1269	654	921	1008	799	619	1011	806	910	643	592	761	752	731	738	856	395	1047	1258	456	987	733	680	655	361	673	782	966	937	904	860	1127	1480	957	936	969	819	621	994	504	647	1041	1589	829	1244	1202	815
Glyma.01G128300.1	138	90	39	17	18	18	17	40	56	26	18	55	37	34	24	13	28	39	37	71	38	0	9	4	138	106	27	0	15	13	8	23	24	0	39	19	87	72	58	86	11	28	9	81	22	0	24	20
Glyma.01G128300.2	0	0	0	0	0	0	0	0	0	0	0	0	0	0	0	0	0	0	0	0	0	0	0	0	0	0	0	0	0	0	0	0	0	0	0	0	0	0	0	0	0	0	0	0	0	0	0	0
Glyma.01G128300.3	0	0	0	0	0	0	0	0	0	0	0	0	0	0	0	0	0	0	0	0	0	0	0	0	0	0	0	0	0	0	0	0	0	0	0	0	0	0	0	0	0	0	0	0	0	0	0	0
Glyma.01G128300.4	0	0	0	0	0	0	0	0	0	0	0	0	0	0	0	0	0	0	0	0	0	0	0	0	0	0	0	0	0	0	0	0	0	0	0	0	0	0	0	0	0	0	0	0	0	0	0	0
Glyma.01G128400.1	0	0	4	3	0	0	0	0	0	0	0	0	0	4	0	0	0	0	0	0	0	6	5	0	0	0	0	0	4	7	2	0	0	0	3	0	0	0	0	0	0	0	0	0	0	0	0	0
Glyma.01G128500.1	881	784	699	636	907	692	568	705	831	841	641	907	825	823	946	726	724	625	737	874	790	796	661	692	819	959	766	813	945	738	788	727	827	812	700	1092	819	872	587	797	1161	581	797	834	776	828	854	748
Glyma.01G128600.1	3	4	6	3	2	1	2	5	2	0	0	5	6	5	7	0	0	1	3	3	3	0	4	4	1	5	1	3	4	0	5	5	7	1	0	2	7	0	4	2	2	4	1	3	2	0	0	1
Glyma.01G128700.1	449	2074	1570	2115	2490	2397	2377	2404	2356	2175	2358	2267	3305	2069	2381	1854	2733	2331	2802	3649	1681	3767	2751	1214	2525	2772	1984	2540	3217	2064	3712	2465	2765	2378	2197	2398	3122	3093	2297	2812	3600	1809	3336	3105	2752	3168	2864	876
Glyma.01G128700.2	2364	1023	488	461	405	120	278	0	167	1063	219	343	315	464	369	175	414	275	517	542	409	128	287	114	326	82	282	267	267	478	252	398	493	695	1235	323	139	313	272	393	475	723	404	231	181	400	170	1501
Glyma.01G128800.1	0	0	0	0	0	0	0	0	0	0	0	0	0	0	0	0	0	0	0	0	0	0	0	0	0	0	0	0	0	0	0	0	0	0	0	0	0	0	0	0	0	0	0	0	5	0	5	0
Glyma.01G128900.1	0	0	0	0	0	0	0	0	0	0	0	0	0	0	0	0	0	0	0	0	0	0	0	0	0	0	0	0	0	0	0	0	0	0	0	0	0	0	0	0	0	0	0	0	0	0	0	0
Glyma.01G129000.1	11	19	25	21	24	14	53	54	12	48	10	29	116	40	21	33	30	45	72	46	33	534	24	1107	11	25	19	339	316	270	381	257	231	528	261	249	24	36	37	19	163	11	72	54	20	71	43	11
Glyma.01G129100.1	123	202	197	238	230	65	450	460	165	368	150	208	544	198	204	280	237	333	321	400	161	3465	173	6559	73	186	135	1974	1563	1594	2390	1501	1564	3146	1422	1767	101	369	192	160	838	97	413	268	119	499	296	81
Glyma.01G129200.1	4	4	13	7	0	4	0	8	0	0	16	0	5	0	5	8	8	0	0	0	0	0	0	0	0	5	0	0	0	0	22	13	9	0	0	0	0	5	4	0	5	0	11	0	0	0	0	0
Glyma.01G129300.1	0	0	0	0	0	0	0	0	0	0	0	0	0	0	0	0	0	0	0	0	0	0	0	0	0	0	0	3	0	0	0	0	0	0	0	3	0	0	0	0	0	0	0	0	0	0	0	0
Glyma.01G129400.1	22409	32471	22329	2358	4792	2684	3466	4328	6769	8739	5853	8607	11597	5563	9146	4159	7047	7324	10671	13034	5345	11417	9148	7832	20648	27322	29073	12294	13121	12489	10133	12596	12972	13549	24615	13781	9607	24108	27408	23818	39687	30852	6017	5657	3345	4730	4166	2787
Glyma.01G129500.1	576	909	855	116	180	152	168	246	223	254	225	270	417	183	288	159	302	224	359	536	183	237	284	98	574	350	974	212	324	307	449	387	283	305	811	406	490	693	938	796	769	1126	203	240	221	247	198	252
Glyma.01G129600.1	16	20	13	5	17	0	0	0	0	18	17	4	0	0	13	8	0	12	6	0	0	20	15	0	13	113	16	6	19	13	18	4	13	16	6	24	12	11	4	33	84	0	8	0	0	0	8	0
Glyma.01G129700.1	677	1266	1112	481	684	1381	232	262	526	1028	510	1124	505	429	657	779	598	436	597	237	481	894	388	67	1259	1316	479	343	390	355	665	536	570	492	361	346	1068	1012	1268	554	914	740	513	241	1091	480	391	306
Glyma.01G129700.2	208	249	141	57	25	297	26	16	78	152	90	70	64	50	74	77	123	58	105	66	148	285	63	17	67	255	73	41	81	71	148	68	15	75	57	100	91	208	133	34	265	64	53	44	207	65	47	130
Glyma.01G129700.3	16	33	37	15	17	14	5	9	11	12	5	3	5	23	5	3	7	2	28	5	12	45	13	3	3	6	27	14	24	4	29	5	36	36	16	14	3	27	33	3	40	13	22	1	24	2	13	15
Glyma.01G129800.1	5	0	0	8	4	5	0	0	0	12	5	5	8	14	15	5	20	8	8	12	5	0	3	0	0	0	4	0	2	4	0	0	0	2	0	5	5	4	5	0	0	5	5	9	0	4	8	0
Glyma.01G129900.1	0	0	0	0	0	0	0	0	0	0	0	0	0	0	0	0	0	0	0	0	0	0	0	0	0	0	0	0	0	0	0	0	0	0	0	0	0	0	0	0	0	0	0	0	0	0	0	0
Glyma.01G130000.1	24	0	0	27	0	0	0	4	31	8	4	101	4	28	4	52	18	118	20	12	32	15	20	0	0	0	4	65	32	27	64	37	74	51	99	55	4	0	0	0	0	0	0	0	0	0	0	0
Glyma.01G130100.1	0	0	0	0	0	0	0	0	0	0	0	0	0	0	0	0	0	0	0	0	0	0	0	0	0	0	0	0	0	0	0	0	0	0	0	0	0	0	0	0	0	0	0	0	0	0	0	0
Glyma.01G130200.1	0	0	0	0	0	0	0	0	4	0	0	9	0	0	4	4	8	0	0	0	0	0	0	0	0	0	0	0	0	0	0	0	0	0	0	0	7	0	0	0	0	0	4	9	0	0	13	0
Glyma.01G130300.1	0	0	0	0	0	0	0	0	0	0	0	0	0	0	0	0	0	0	0	0	0	0	0	0	0	0	0	0	0	0	0	0	0	0	0	0	0	0	0	0	0	0	0	0	0	0	0	0
Glyma.01G130400.1	16	0	21	16	6	35	35	35	33	8	12	22	25	28	34	8	26	17	40	43	25	6	12	0	21	23	25	0	21	12	0	17	0	0	11	13	23	12	25	57	54	48	26	17	13	27	34	51
Glyma.01G130500.1	0	0	0	0	0	0	20	7	7	8	0	6	12	0	14	12	14	14	28	11	0	142	0	1553	0	0	0	62	97	102	70	249	87	177	77	100	10	4	0	4	0	0	4	0	10	8	0	0
Glyma.01G130600.1	0	0	0	0	0	0	0	0	0	0	0	0	0	0	0	0	0	0	0	0	0	0	0	0	0	0	0	0	0	0	0	0	0	0	0	0	0	0	0	0	0	0	0	0	0	0	0	0
Glyma.01G130700.1	0	15	0	0	0	0	0	0	0	0	0	0	0	0	0	0	0	0	0	0	0	20	0	0	0	0	13	0	0	0	0	0	1	0	0	0	0	0	0	0	8	0	0	13	0	0	0	0
Glyma.01G130800.1	0	0	0	0	0	5	0	22	15	9	9	0	59	5	25	19	10	87	0	0	16	456	10	3928	0	0	17	222	485	253	356	888	282	698	253	314	5	8	0	0	0	23	0	0	56	0	0	20
Glyma.01G130900.1	0	0	0	0	0	0	0	0	0	0	0	0	0	0	0	0	0	0	0	0	0	0	0	0	0	0	0	0	0	0	0	0	0	0	0	0	0	0	0	0	0	0	0	0	0	0	0	0
Glyma.01G131000.1	0	0	0	0	0	0	0	0	0	0	0	0	0	0	0	0	0	0	0	0	0	0	0	0	0	0	0	0	0	0	0	0	0	0	0	0	0	0	0	0	0	0	0	0	0	0	0	0
Glyma.01G131100.1	144	36	73	25	24	47	49	24	45	195	90	205	238	173	114	129	136	112	181	172	218	319	119	158	48	109	73	322	1201	634	533	467	285	943	544	763	131	116	41	132	102	108	28	18	55	51	26	32
Glyma.01G131200.1	103	295	213	78	84	106	47	49	118	183	98	196	113	113	147	131	159	140	186	108	181	55	283	0	32	68	508	77	81	52	41	141	109	46	109	56	130	154	247	381	63	363	108	88	182	101	45	63
Glyma.01G131300.1	868	1016	966	832	691	831	735	645	991	1583	1325	1498	1312	1299	1547	983	1294	1202	1141	1442	1228	480	1378	99	706	745	947	627	1075	684	755	870	944	501	840	727	1475	971	813	966	835	1023	842	859	984	948	926	782
Glyma.01G131300.2	0	0	0	0	0	0	0	0	0	0	0	1	0	0	0	0	0	0	0	0	0	0	0	0	0	0	0	0	0	0	0	262	0	0	0	0	0	0	0	0	0	0	0	0	0	0	0	0
Glyma.01G131400.1	0	0	0	0	6	0	0	4	0	32	8	7	16	8	32	7	38	20	16	8	28	20	25	0	0	16	0	4	0	0	0	27	7	0	0	5	20	0	0	0	0	4	6	0	8	8	0	5
Glyma.01G131400.2	0	0	0	0	0	0	0	0	0	0	0	0	0	0	0	0	0	0	0	0	0	0	0	0	0	0	0	0	0	0	0	0	0	4	0	0	0	0	0	0	0	0	0	0	0	0	0	0
Glyma.01G131400.3	0	0	0	0	0	0	0	0	0	0	0	0	0	0	0	0	0	0	0	0	0	0	0	0	0	0	0	0	0	0	0	0	0	0	0	0	0	0	0	0	0	0	0	0	0	0	0	0
Glyma.01G131400.4	0	0	0	0	0	0	0	0	0	0	0	0	0	0	0	0	0	0	0	0	0	0	0	0	0	0	0	0	0	0	0	0	0	0	0	0	0	0	0	0	0	0	0	0	0	0	0	0
Glyma.01G131500.1	3714	10004	7780	2394	2182	3024	2536	2649	2508	5255	3139	4124	3925	2603	2625	2969	2976	4621	3569	5705	1861	3647	4466	1286	3514	6382	8695	2663	3454	2522	3797	3537	4774	2260	8010	2995	2783	5909	10458	5265	9779	9127	4151	3185	3128	5879	3229	1800
Glyma.01G131600.1	0	0	0	0	0	0	0	0	0	0	0	0	0	0	0	0	0	0	0	0	0	0	0	0	0	0	0	0	0	0	0	0	0	0	0	0	0	0	0	0	0	0	0	0	0	0	0	0
Glyma.01G131700.1	0	0	0	0	0	0	0	0	0	0	0	0	0	0	0	0	0	0	0	0	0	0	0	0	0	0	0	0	0	0	0	0	0	0	0	0	0	0	0	0	0	0	0	0	0	0	0	0
Glyma.01G131800.1	805	986	807	882	795	1097	792	745	791	1212	585	825	964	665	819	758	977	903	1161	986	538	2003	850	1593	708	537	542	1242	1256	1192	1453	1505	1538	1641	1453	1232	996	832	465	829	721	499	1173	951	1010	1152	996	797
Glyma.01G131900.1	26	138	55	46	34	79	39	57	68	39	13	30	40	16	25	30	36	32	40	12	24	16	4	12	33	100	85	22	38	94	29	54	55	61	68	57	38	80	152	35	95	101	88	24	56	70	25	71
Glyma.01G132000.1	304	553	271	237	132	915	185	206	483	1226	535	633	982	707	854	370	544	439	1213	662	589	2686	435	1877	285	645	314	1777	2028	1904	2410	877	1160	2712	2343	2197	456	1008	533	619	640	454	96	145	692	360	124	717
Glyma.01G132000.2	0	129	0	0	0	0	0	0	0	0	0	0	0	0	0	155	147	71	0	435	0	434	0	382	0	0	0	0	0	0	279	0	238	171	0	0	124	174	0	0	0	0	97	0	0	64	0	0
Glyma.01G132000.3	0	12	4	12	16	17	25	4	0	55	63	4	19	9	4	4	11	51	18	167	6	34	12	48	0	18	13	77	11	56	109	2	17	85	26	21	4	6	23	7	13	0	4	3	8	21	18	11
Glyma.01G132100.1	28	54	11	6	17	37	11	26	44	72	45	61	81	54	67	31	50	42	120	133	44	156	26	30	10	60	21	87	140	152	196	71	80	164	182	102	42	66	11	58	48	36	10	11	47	35	6	79
Glyma.01G132200.1	0	0	0	0	0	0	0	0	5	5	0	0	0	0	5	0	0	0	0	0	5	0	0	0	5	0	0	0	0	0	0	0	0	0	0	0	0	0	0	0	0	0	0	0	0	5	0	0
Glyma.01G132300.1	161	139	141	90	160	49	156	50	19	161	176	40	81	87	10	3	80	43	176	173	74	272	48	132	227	163	133	247	204	233	179	189	110	250	185	321	178	342	210	161	209	119	82	192	193	132	21	101
Glyma.01G132300.2	152	57	91	126	0	79	0	47	260	95	24	167	257	221	193	227	74	127	206	271	104	119	178	158	265	83	187	362	175	366	173	291	277	239	213	301	154	198	175	277	234	124	43	0	0	135	141	181
Glyma.01G132300.3	105	236	40	3	2	31	0	167	12	41	83	52	45	0	7	0	147	70	109	160	85	273	20	973	102	225	76	12	312	174	158	101	68	301	423	93	14	110	16	183	29	93	86	90	0	60	13	0
Glyma.01G132300.4	0	0	0	0	22	0	0	0	0	65	0	0	0	0	191	0	0	0	0	0	0	0	0	0	0	0	0	0	0	0	75	0	0	0	0	115	0	0	0	0	0	78	0	0	0	103	51	0
Glyma.01G132400.1	1748	2211	1853	1344	1412	1422	1320	1507	1484	2055	1438	1595	1746	1819	1727	1301	1535	1348	1871	2229	1441	2017	1629	1039	1708	1858	1831	1677	1965	1531	2077	1547	2001	2007	2141	1899	1769	2395	1988	2067	2323	1700	1729	1800	1603	2135	1805	1282
Glyma.01G132500.1	46820	87752	86967	54472	68052	54696	39869	49636	99750	70694	71662	91521	65698	96396	94980	65876	78495	82773	95447	154713	92594	37453	66422	3336	16521	27423	108099	49658	61324	60240	61896	56322	71695	52300	110000	87253	39663	52028	82531	76155	28303	107022	63885	84328	62917	68126	61252	69384
Glyma.01G132600.1	3982	5633	4386	1621	2608	2548	1717	2048	2558	1610	2620	2963	1386	3062	2497	2149	1731	1747	1677	3063	2598	114	566	4	3152	5139	3298	267	400	252	283	1075	527	374	953	342	2883	5472	4647	3139	6003	2008	2389	2476	2523	1483	2100	1942
Glyma.01G132700.1	28	19	22	64	65	83	0	50	0	17	0	28	15	65	36	57	64	35	0	38	67	36	18	3	45	4	11	18	42	27	1	45	14	32	8	15	56	22	24	32	3	17	102	16	18	73	54	36
Glyma.01G132700.2	12	0	0	0	0	0	82	0	45	39	16	89	22	0	0	0	0	0	43	0	0	0	0	0	0	34	0	10	0	0	42	18	0	0	0	0	0	26	12	0	2	0	1	40	34	18	4	20
Glyma.01G132700.3	0	0	0	0	0	0	0	0	0	0	0	0	0	0	0	0	0	0	0	0	0	0	0	0	0	0	0	0	0	0	0	0	0	0	0	0	0	0	0	0	0	0	0	0	0	0	0	0
Glyma.01G132800.1	223	305	249	197	191	215	215	195	187	302	250	252	204	177	236	145	199	254	185	324	206	217	241	164	102	241	178	186	184	231	212	262	317	189	223	203	244	311	245	285	267	158	360	257	292	212	215	165
Glyma.01G132900.1	0	0	0	0	4	0	0	0	0	0	0	0	0	0	0	0	0	4	0	0	0	0	0	0	0	0	0	0	0	0	0	0	0	0	0	0	0	0	0	0	0	0	0	0	0	0	4	0
Glyma.01G133000.1	211	0	3	0	2	204	0	211	45	114	370	2	161	116	22	13	4	0	111	3	0	33	0	0	201	155	141	181	495	130	201	0	23	151	3	164	0	0	245	0	0	1	0	5	0	9	332	74
Glyma.01G133000.2	126	364	350	393	308	196	358	112	297	301	1	416	230	214	445	257	462	404	406	449	367	766	461	440	0	10	211	715	157	427	516	578	740	751	812	502	304	390	156	358	346	384	396	380	303	378	20	185
Glyma.01G133100.1	0	0	0	0	0	0	0	0	0	0	0	13	0	8	4	0	1	21	12	12	20	73	8	0	0	0	0	25	0	0	75	8	59	3	0	157	0	0	0	0	21	0	0	0	0	0	0	0
Glyma.01G133100.2	0	0	0	0	0	0	0	0	0	0	0	3	0	0	0	0	8	0	0	0	0	0	0	101	0	0	0	44	75	103	0	0	3	180	68	0	0	0	0	0	0	0	0	0	0	0	0	0
Glyma.01G133200.1	9	15	25	0	6	7	9	13	5	19	19	30	14	20	24	10	26	15	15	24	14	30	21	4	11	10	11	21	23	26	14	13	10	19	33	22	10	17	0	19	0	7	3	0	11	8	16	6
Glyma.01G133300.1	241	156	293	329	465	231	507	303	440	591	420	419	595	512	579	363	583	446	466	357	526	494	656	15	355	397	341	283	173	247	287	211	436	201	391	353	437	110	330	280	279	205	442	377	233	585	553	533
Glyma.01G133300.2	60	125	0	192	0	183	0	72	0	0	116	254	0	0	192	0	0	0	138	135	0	0	0	0	0	0	0	0	150	0	0	152	0	16	0	0	172	188	0	0	91	76	90	126	122	0	161	0
Glyma.01G133400.1	2363	1685	1591	2308	3018	3343	1474	1604	1863	2278	1910	2407	1597	2060	2234	1950	1951	1773	1849	1772	2243	1868	1342	1759	1691	1404	1338	1839	2153	1685	2726	1845	2996	2105	1901	2826	2308	1997	1408	1568	1475	1028	2428	1728	2464	1968	2697	1614
Glyma.01G133500.1	222	272	388	284	240	207	127	139	211	432	321	500	95	158	162	239	448	345	128	240	181	320	389	9	66	85	129	40	64	93	196	442	434	41	286	46	301	304	297	118	86	205	299	146	352	113	84	134
Glyma.01G133500.2	14	18	22	7	15	8	8	15	6	14	12	16	13	11	9	17	14	15	8	10	33	11	39	0	7	18	26	10	18	5	9	23	16	2	11	12	10	14	21	9	11	8	11	4	9	4	9	12
Glyma.01G133600.1	238	532	286	167	216	347	0	0	0	194	167	135	0	0	0	92	119	84	0	0	0	148	49	7	0	0	0	0	0	0	135	75	150	24	0	0	251	404	398	0	0	0	203	0	286	0	0	0
Glyma.01G133700.1	18	50	20	11	11	14	0	0	0	14	14	23	0	0	0	2	8	11	0	0	0	0	5	2	0	0	0	0	0	0	4	7	20	0	0	0	21	59	32	0	0	0	21	0	16	0	0	0
Glyma.01G133800.1	0	0	0	0	0	0	0	0	0	0	0	0	0	0	0	0	0	0	0	0	0	0	0	0	0	0	0	0	0	0	0	0	0	0	0	0	0	0	0	0	0	0	0	0	0	0	0	0
Glyma.01G133900.1	576	727	485	327	493	495	335	482	493	375	236	298	401	318	350	204	211	246	381	473	237	67	130	8	1082	1778	500	108	292	236	102	230	111	143	214	294	716	641	483	558	1225	395	499	651	591	816	762	522
Glyma.01G134000.1	0	0	0	0	0	0	0	0	0	0	0	0	0	0	0	0	0	0	0	0	0	0	0	0	0	0	0	0	0	0	0	0	0	0	0	0	0	0	0	0	0	0	0	0	0	0	0	0
Glyma.01G134100.1	0	0	0	0	0	0	0	0	0	0	0	0	0	0	0	0	0	0	0	0	0	0	0	4	0	0	0	0	0	0	0	0	0	0	0	0	0	0	0	4	5	0	0	0	0	0	0	0
Glyma.01G134200.1	84	72	57	95	101	91	77	108	137	128	77	103	97	155	218	94	170	92	141	214	102	219	74	122	58	127	97	232	227	230	289	142	203	306	194	178	91	59	68	94	132	70	65	141	91	139	146	156
[truncated: 86,649 more rows]
