# Supplementary material for: Comparative transcriptomic provides novel insights into the soybean response to Colletotrichum truncatum infection
Source: Front Plant Sci. 2022 Nov 25;13:1046418. doi: 10.3389/fpls.2022.1046418 (PMC9732023; doi:10.3389/fpls.2022.1046418)
Supplement: Supplementary file 3 [file Table_2.xlsx]

## Sheet: Planilha1
	CMES1080 - Gm2		CMES1080 - Gm1		CMES1059 - Gm2		CMES1059 - Gm1		CMES1080 - Gm2		CMES1080 - Gm1		CMES1059 - Gm2		CMES1059 - Gm1		CMES1080 - Gm2		CMES1080 - Gm1		CMES1059 - Gm2		CMES1059 - Gm1
	12 vs 0 hpi		12 vs 0 hpi		12 vs 0 hpi		12 vs 0 hpi		48 vs 12 hpi		48 vs 12 hpi		48 vs 12 hpi		48 vs 12 hpi		120 vs 48 hpi		120 vs 48 hpi		120 vs 48 hpi		120 vs 48 hpi
	7 vs 1		8 vs 2		10 vs 4		11 vs 5		13 vs 7		14 vs 8		16 vs 10		17 vs 11		19 vs 13		20 vs 14		22 vs 16		23 vs 17
Transcript_ID	L2FC	padj	L2FC	padj	L2FC	padj	L2FC	padj	L2FC	padj	L2FC	padj	L2FC	padj	L2FC	padj	L2FC	padj	L2FC 2	padj	L2FC	padj	L2FC	padj
Glyma.01G062600.1	NA	NA	NA	NA	NA	NA	NA	NA	NA	NA	NA	NA	NA	NA	NA	NA	NA	NA	-4.95535	0.000128713	-4.69644	0.00924188	NA	NA
Glyma.01G078800.1	NA	NA	NA	NA	NA	NA	NA	NA	NA	NA	NA	NA	NA	NA	NA	NA	NA	NA	-3.61629	2.96519e-10	-3.44277	0.00237522	NA	NA
Glyma.01G097900.1	NA	NA	NA	NA	NA	NA	NA	NA	NA	NA	NA	NA	NA	NA	NA	NA	NA	NA	-2.26281	4.60306e-06	-2.20785	0.00372049	NA	NA
Glyma.01G099700.3	NA	NA	NA	NA	NA	NA	NA	NA	NA	NA	NA	NA	NA	NA	NA	NA	NA	NA	8.72404	0.000284303	7.94539	0.000662392	NA	NA
Glyma.01G129000.1	NA	NA	NA	NA	NA	NA	NA	NA	NA	NA	2.98931	5.11423e-07	2.60204	0.0178984	NA	NA	NA	NA	NA	NA	NA	NA	NA	NA
Glyma.01G137500.1	NA	NA	NA	NA	NA	NA	NA	NA	NA	NA	1.9358	0.0494719	2.37583	0.00672279	NA	NA	NA	NA	NA	NA	NA	NA	NA	NA
Glyma.01G171700.1	NA	NA	NA	NA	NA	NA	NA	NA	NA	NA	NA	NA	NA	NA	NA	NA	NA	NA	-5.35382	0.0404175	-7.80822	0.00261945	NA	NA
Glyma.01G224900.1	NA	NA	NA	NA	NA	NA	NA	NA	NA	NA	NA	NA	NA	NA	NA	NA	NA	NA	-2.7144	4.19799e-06	-1.87121	0.0432571	NA	NA
Glyma.01G240300.1	NA	NA	NA	NA	NA	NA	NA	NA	NA	NA	1.57083	4.66e-08	2.15013	0.0317086	NA	NA	NA	NA	NA	NA	NA	NA	NA	NA
Glyma.02G024200.1	NA	NA	NA	NA	NA	NA	NA	NA	NA	NA	2.18408	0.0385408	2.10961	0.0471245	NA	NA	NA	NA	NA	NA	NA	NA	NA	NA
Glyma.02G044500.1	NA	NA	NA	NA	NA	NA	NA	NA	NA	NA	NA	NA	NA	NA	NA	NA	NA	NA	-6.98855	0.0437645	-7.75151	0.0351551	NA	NA
Glyma.02G046000.1	NA	NA	NA	NA	NA	NA	NA	NA	NA	NA	NA	NA	NA	NA	NA	NA	NA	NA	-7.64666	0.0143876	-7.77805	0.00157353	NA	NA
Glyma.02G048600.1	NA	NA	NA	NA	NA	NA	NA	NA	NA	NA	NA	NA	NA	NA	NA	NA	NA	NA	7.19863	0.0379403	8.48638	7.91339e-05	NA	NA
Glyma.02G089900.1	NA	NA	NA	NA	NA	NA	NA	NA	NA	NA	NA	NA	NA	NA	NA	NA	NA	NA	3.03216	0.0470365	4.77383	3.59916e-06	NA	NA
Glyma.02G101100.1	NA	NA	NA	NA	NA	NA	NA	NA	NA	NA	NA	NA	NA	NA	NA	NA	NA	NA	-1.77054	0.0372255	-2.38152	1.55431e-06	NA	NA
Glyma.02G105600.2	NA	NA	NA	NA	NA	NA	NA	NA	NA	NA	2.04231	0.0438378	2.9899	0.0241617	NA	NA	NA	NA	NA	NA	NA	NA	NA	NA
Glyma.02G126300.1	NA	NA	NA	NA	NA	NA	NA	NA	NA	NA	NA	NA	NA	NA	NA	NA	NA	NA	5.78035	0.00434514	7.38359	1.28381e-07	NA	NA
Glyma.02G154500.1	NA	NA	NA	NA	NA	NA	NA	NA	NA	NA	NA	NA	NA	NA	NA	NA	NA	NA	-7.56169	4.07201e-09	-4.13099	0.00295359	NA	NA
Glyma.02G206000.3	NA	NA	NA	NA	NA	NA	NA	NA	NA	NA	-10.4352	1.63678e-06	-10.7276	0.023751	NA	NA	NA	NA	NA	NA	NA	NA	NA	NA
Glyma.02G302600.1	NA	NA	NA	NA	NA	NA	NA	NA	NA	NA	NA	NA	NA	NA	NA	NA	NA	NA	-3.41008	2.56291e-06	-3.24625	0.000139347	NA	NA
Glyma.03G001600.2	NA	NA	3.52851	1.31064e-12	8.64646	0.000177236	NA	NA	NA	NA	NA	NA	NA	NA	NA	NA	NA	NA	NA	NA	NA	NA	NA	NA
Glyma.03G002600.1	NA	NA	NA	NA	NA	NA	NA	NA	NA	NA	NA	NA	NA	NA	NA	NA	NA	NA	2.18669	0.0286469	2.4268	8.64501e-05	NA	NA
Glyma.03G007600.1	NA	NA	NA	NA	NA	NA	NA	NA	NA	NA	NA	NA	NA	NA	NA	NA	NA	NA	6.96458	0.00647143	7.14711	0.0376532	NA	NA
Glyma.03G029600.1	NA	NA	NA	NA	NA	NA	NA	NA	NA	NA	NA	NA	NA	NA	NA	NA	NA	NA	-3.04008	0.000212457	-2.14673	0.0436145	NA	NA
Glyma.03G036200.1	NA	NA	NA	NA	NA	NA	NA	NA	NA	NA	NA	NA	NA	NA	NA	NA	NA	NA	7.74897	0.0497033	8.38393	0.00154887	NA	NA
Glyma.03G040600.3	NA	NA	14.0483	0.0266197	28.0125	4.49687e-09	NA	NA	NA	NA	NA	NA	NA	NA	NA	NA	NA	NA	NA	NA	NA	NA	NA	NA
Glyma.03G041000.1	NA	NA	NA	NA	NA	NA	NA	NA	NA	NA	NA	NA	NA	NA	NA	NA	NA	NA	-3.41266	0.0110858	-3.07311	0.00010725	NA	NA
Glyma.03G083200.2	NA	NA	NA	NA	NA	NA	NA	NA	NA	NA	2.23097	0.000567788	2.05223	0.0109058	NA	NA	NA	NA	NA	NA	NA	NA	NA	NA
Glyma.03G095200.1	NA	NA	NA	NA	NA	NA	NA	NA	NA	NA	6.74016	0.035899	7.23298	0.0237154	NA	NA	NA	NA	NA	NA	NA	NA	NA	NA
Glyma.03G109100.1	NA	NA	NA	NA	NA	NA	NA	NA	NA	NA	NA	NA	NA	NA	NA	NA	NA	NA	-3.09221	0.0182153	-2.06096	0.0491687	NA	NA
Glyma.03G110600.1	NA	NA	NA	NA	NA	NA	NA	NA	NA	NA	NA	NA	NA	NA	NA	NA	NA	NA	-7.40792	0.0057115	-7.19264	0.0146885	NA	NA
Glyma.03G147800.1	NA	NA	NA	NA	NA	NA	NA	NA	NA	NA	NA	NA	NA	NA	NA	NA	NA	NA	-10.8515	4.38581e-12	-3.88736	0.00241064	NA	NA
Glyma.03G159000.1	NA	NA	NA	NA	NA	NA	NA	NA	NA	NA	NA	NA	NA	NA	NA	NA	NA	NA	2.67923	6.31043e-05	2.47115	0.0318298	NA	NA
Glyma.03G165800.1	NA	NA	NA	NA	NA	NA	NA	NA	NA	NA	NA	NA	NA	NA	NA	NA	NA	NA	-4.97043	2.39788e-08	-3.02602	0.0179964	NA	NA
Glyma.03G166300.1	NA	NA	NA	NA	NA	NA	NA	NA	NA	NA	NA	NA	NA	NA	NA	NA	NA	NA	-5.73342	0.0476474	-8.29841	4.04633e-05	NA	NA
Glyma.03G168900.1	NA	NA	NA	NA	NA	NA	NA	NA	NA	NA	2.35496	0.0142513	2.55254	0.032389	NA	NA	NA	NA	NA	NA	NA	NA	NA	NA
Glyma.03G256200.1	NA	NA	NA	NA	NA	NA	NA	NA	NA	NA	NA	NA	NA	NA	NA	NA	NA	NA	-2.03512	0.0275189	-2.39753	7.13257e-13	NA	NA
Glyma.04G004300.1	NA	NA	NA	NA	NA	NA	NA	NA	NA	NA	NA	NA	NA	NA	NA	NA	NA	NA	2.38223	0.028351	2.48523	0.000562662	NA	NA
Glyma.04G041200.1	NA	NA	NA	NA	NA	NA	NA	NA	NA	NA	NA	NA	NA	NA	NA	NA	NA	NA	-9.18938	8.93676e-05	-3.48652	0.0203913	NA	NA
Glyma.04G075400.1	NA	NA	NA	NA	NA	NA	NA	NA	NA	NA	5.60176	0.00658322	6.85301	2.01763e-09	NA	NA	NA	NA	NA	NA	NA	NA	NA	NA
Glyma.04G104500.2	NA	NA	NA	NA	NA	NA	NA	NA	NA	NA	9.45317	1.66576e-06	3.83124	1.28231e-12	NA	NA	NA	NA	NA	NA	NA	NA	NA	NA
Glyma.04G140600.1	NA	NA	NA	NA	NA	NA	NA	NA	NA	NA	NA	NA	NA	NA	NA	NA	NA	NA	-8.55565	0.00149538	-7.06061	0.0275176	NA	NA
Glyma.04G153400.1	NA	NA	NA	NA	NA	NA	NA	NA	NA	NA	NA	NA	NA	NA	NA	NA	NA	NA	-6.15543	0.0378923	-6.2767	0.00825146	NA	NA
Glyma.04G170400.3	NA	NA	NA	NA	NA	NA	NA	NA	NA	NA	NA	NA	NA	NA	NA	NA	NA	NA	1.53824	0.0213334	1.79608	2.05851e-09	NA	NA
Glyma.04G217800.1	NA	NA	NA	NA	NA	NA	NA	NA	NA	NA	NA	NA	NA	NA	NA	NA	NA	NA	-7.12856	0.0339466	-7.93936	0.000518407	NA	NA
Glyma.05G110900.1	NA	NA	NA	NA	NA	NA	NA	NA	NA	NA	NA	NA	NA	NA	NA	NA	NA	NA	2.93477	0.000177106	2.46905	0.000304936	NA	NA
Glyma.05G164800.1	NA	NA	NA	NA	NA	NA	NA	NA	NA	NA	NA	NA	NA	NA	NA	NA	NA	NA	-3.112	1.62941e-05	-2.44123	0.0212855	NA	NA
Glyma.05G166800.1	NA	NA	2.43343	9.75122e-14	1.85843	0.0183882	NA	NA	NA	NA	NA	NA	NA	NA	NA	NA	NA	NA	NA	NA	NA	NA	NA	NA
Glyma.05G212900.1	NA	NA	NA	NA	NA	NA	NA	NA	NA	NA	NA	NA	NA	NA	NA	NA	NA	NA	2.84261	0.00896185	2.28387	0.0489367	NA	NA
Glyma.05G216100.1	NA	NA	NA	NA	NA	NA	NA	NA	NA	NA	NA	NA	NA	NA	NA	NA	NA	NA	2.27904	0.00266338	1.72779	0.0473475	NA	NA
Glyma.06G008800.1	NA	NA	NA	NA	NA	NA	NA	NA	NA	NA	NA	NA	NA	NA	NA	NA	NA	NA	-2.20352	8.67004e-07	-1.66254	0.00356557	NA	NA
Glyma.06G019200.1	NA	NA	NA	NA	NA	NA	NA	NA	NA	NA	NA	NA	NA	NA	NA	NA	NA	NA	-2.18103	0.00408824	-1.84047	0.000343017	NA	NA
Glyma.06G031400.1	NA	NA	NA	NA	NA	NA	NA	NA	NA	NA	NA	NA	NA	NA	NA	NA	NA	NA	-5.43867	0.0273119	-6.01069	0.0198234	NA	NA
Glyma.06G045400.1	NA	NA	NA	NA	NA	NA	NA	NA	NA	NA	NA	NA	NA	NA	NA	NA	NA	NA	-3.74499	1.55844e-09	-2.38638	0.0138277	NA	NA
Glyma.06G047600.1	NA	NA	NA	NA	NA	NA	NA	NA	NA	NA	2.21663	0.00467817	2.16888	0.00845838	NA	NA	NA	NA	NA	NA	NA	NA	NA	NA
Glyma.06G049900.1	NA	NA	NA	NA	NA	NA	NA	NA	NA	NA	NA	NA	NA	NA	NA	NA	NA	NA	-7.08474	0.0191966	-7.70845	0.0296354	NA	NA
Glyma.06G104800.4	NA	NA	NA	NA	NA	NA	NA	NA	NA	NA	NA	NA	NA	NA	NA	NA	NA	NA	-12.614	0.0391596	-11.5899	0.00671399	NA	NA
Glyma.06G125100.1	NA	NA	NA	NA	NA	NA	NA	NA	NA	NA	NA	NA	NA	NA	NA	NA	NA	NA	3.71766	1.19095e-13	2.5593	0.0165834	NA	NA
Glyma.06G127700.4	NA	NA	NA	NA	NA	NA	NA	NA	NA	NA	NA	NA	NA	NA	NA	NA	NA	NA	11.7049	3.79147e-13	10.5796	0.0282718	NA	NA
Glyma.06G154700.2	NA	NA	NA	NA	NA	NA	NA	NA	NA	NA	NA	NA	NA	NA	NA	NA	NA	NA	-8.81054	6.79803e-06	-9.65525	2.42424e-06	NA	NA
Glyma.06G155100.1	NA	NA	NA	NA	NA	NA	NA	NA	NA	NA	NA	NA	NA	NA	NA	NA	NA	NA	3.14502	0.00248217	2.71058	0.0230669	NA	NA
Glyma.06G304500.1	NA	NA	NA	NA	NA	NA	NA	NA	NA	NA	NA	NA	NA	NA	NA	NA	NA	NA	-7.04813	0.0331559	-5.85419	0.0354995	NA	NA
Glyma.06G310300.1	NA	NA	NA	NA	NA	NA	NA	NA	NA	NA	NA	NA	NA	NA	NA	NA	NA	NA	-8.98323	0.00142924	-2.86037	0.0449783	NA	NA
Glyma.07G013700.1	NA	NA	NA	NA	NA	NA	NA	NA	NA	NA	NA	NA	NA	NA	NA	NA	NA	NA	-6.09714	0.0104182	-6.26889	0.0297882	NA	NA
Glyma.07G034800.1	NA	NA	-2.4437	0.0266865	-2.23015	1.25138e-17	NA	NA	NA	NA	NA	NA	NA	NA	NA	NA	NA	NA	NA	NA	NA	NA	NA	NA
Glyma.07G038400.1	NA	NA	NA	NA	NA	NA	NA	NA	NA	NA	NA	NA	NA	NA	NA	NA	NA	NA	5.25238	0.0148808	3.14317	0.0104706	NA	NA
Glyma.07G041400.1	NA	NA	NA	NA	NA	NA	NA	NA	NA	NA	1.94898	7.93618e-06	1.46636	0.0236085	NA	NA	NA	NA	NA	NA	NA	NA	NA	NA
Glyma.07G076100.1	NA	NA	NA	NA	NA	NA	NA	NA	NA	NA	NA	NA	NA	NA	NA	NA	NA	NA	-3.86475	3.03821e-05	-3.63684	0.00809266	NA	NA
Glyma.07G080700.1	NA	NA	NA	NA	NA	NA	NA	NA	NA	NA	2.58709	4.82622e-13	2.30792	0.000443906	NA	NA	NA	NA	NA	NA	NA	NA	NA	NA
Glyma.07G083800.1	NA	NA	NA	NA	NA	NA	NA	NA	NA	NA	NA	NA	NA	NA	NA	NA	NA	NA	-3.42836	6.48006e-07	-2.65411	0.0170647	NA	NA
Glyma.07G088000.1	NA	NA	NA	NA	NA	NA	NA	NA	NA	NA	NA	NA	NA	NA	NA	NA	NA	NA	4.7959	7.76773e-06	2.19131	0.000160933	NA	NA
Glyma.07G094100.1	NA	NA	NA	NA	NA	NA	NA	NA	NA	NA	NA	NA	NA	NA	NA	NA	NA	NA	-7.72825	0.00883594	-7.47451	0.0131159	NA	NA
Glyma.07G184000.1	NA	NA	NA	NA	NA	NA	NA	NA	NA	NA	NA	NA	NA	NA	NA	NA	NA	NA	-2.78724	0.000171408	-1.98006	0.0287271	NA	NA
Glyma.07G195300.2	NA	NA	NA	NA	NA	NA	NA	NA	NA	NA	11.539	1.25388e-12	9.13063	1.64907e-08	NA	NA	NA	NA	NA	NA	NA	NA	NA	NA
Glyma.07G215000.5	NA	NA	NA	NA	NA	NA	NA	NA	NA	NA	-12.5226	7.32116e-16	-12.3737	5.79901e-06	NA	NA	NA	NA	NA	NA	NA	NA	NA	NA
Glyma.07G236000.1	NA	NA	NA	NA	NA	NA	NA	NA	NA	NA	1.97124	0.00273186	1.69534	0.0311328	NA	NA	NA	NA	NA	NA	NA	NA	NA	NA
Glyma.07G253900.4	NA	NA	NA	NA	NA	NA	NA	NA	NA	NA	10.4238	0.0311198	10.6332	0.0264861	NA	NA	NA	NA	NA	NA	NA	NA	NA	NA
Glyma.08G007400.1	NA	NA	NA	NA	NA	NA	NA	NA	NA	NA	NA	NA	NA	NA	NA	NA	NA	NA	-8.4867	0.00245361	-7.91026	0.000373966	NA	NA
Glyma.08G010500.1	NA	NA	NA	NA	NA	NA	NA	NA	NA	NA	NA	NA	NA	NA	NA	NA	NA	NA	-2.84202	0.00867896	-2.12175	0.000576944	NA	NA
Glyma.08G150500.1	NA	NA	NA	NA	NA	NA	NA	NA	NA	NA	NA	NA	NA	NA	NA	NA	NA	NA	-11.4219	2.53481e-15	-5.0317	0.0458765	NA	NA
Glyma.08G159900.1	NA	NA	-3.82797	0.0377022	-2.08316	0.00671438	NA	NA	NA	NA	NA	NA	NA	NA	NA	NA	NA	NA	NA	NA	NA	NA	NA	NA
Glyma.08G179400.3	NA	NA	5.27704	0.014967	5.01767	0.000494271	NA	NA	NA	NA	NA	NA	NA	NA	NA	NA	NA	NA	NA	NA	NA	NA	NA	NA
Glyma.08G205800.1	NA	NA	NA	NA	NA	NA	NA	NA	NA	NA	NA	NA	NA	NA	NA	NA	NA	NA	7.16622	0.0166784	7.01106	0.0156892	NA	NA
Glyma.08G224100.1	NA	NA	NA	NA	NA	NA	NA	NA	NA	NA	NA	NA	NA	NA	NA	NA	NA	NA	9.44779	7.95044e-06	6.71534	0.0478622	NA	NA
Glyma.08G266300.2	NA	NA	NA	NA	NA	NA	NA	NA	NA	NA	NA	NA	NA	NA	NA	NA	-11.5911	0.0191616	NA	NA	NA	NA	-11.4756	2.43866e-13
Glyma.08G307200.1	NA	NA	NA	NA	NA	NA	NA	NA	NA	NA	NA	NA	NA	NA	NA	NA	NA	NA	-7.58708	0.00592201	-7.84995	0.0267229	NA	NA
Glyma.08G318300.1	NA	NA	NA	NA	NA	NA	NA	NA	NA	NA	NA	NA	NA	NA	NA	NA	NA	NA	11.7517	1.88488e-15	10.6192	0.0263721	NA	NA
Glyma.09G034300.1	NA	NA	NA	NA	NA	NA	NA	NA	NA	NA	NA	NA	NA	NA	NA	NA	NA	NA	-4.44181	0.0421056	-3.46793	0.00229814	NA	NA
Glyma.09G071600.1	NA	NA	NA	NA	NA	NA	NA	NA	NA	NA	2.42976	0.000219307	2.23019	4.53777e-06	NA	NA	NA	NA	NA	NA	NA	NA	NA	NA
Glyma.09G117500.1	NA	NA	NA	NA	NA	NA	NA	NA	NA	NA	NA	NA	NA	NA	NA	NA	NA	NA	-5.68198	0.0166831	-8.73921	1.47674e-05	NA	NA
Glyma.09G150000.2	NA	NA	NA	NA	NA	NA	NA	NA	NA	NA	3.58791	0.00474833	5.27038	0.00467608	NA	NA	NA	NA	NA	NA	NA	NA	NA	NA
Glyma.09G173400.1	NA	NA	NA	NA	NA	NA	NA	NA	NA	NA	NA	NA	NA	NA	NA	NA	NA	NA	-2.65384	8.22332e-08	-1.72206	0.00393746	NA	NA
Glyma.09G198300.2	NA	NA	NA	NA	NA	NA	NA	NA	NA	NA	NA	NA	NA	NA	NA	NA	NA	NA	11.3047	0.00929521	11.1424	0.0198649	NA	NA
Glyma.09G239900.1	NA	NA	NA	NA	NA	NA	NA	NA	NA	NA	NA	NA	NA	NA	NA	NA	NA	NA	-4.65678	0.0440705	-4.26756	9.57938e-05	NA	NA
Glyma.10G035200.6	NA	NA	NA	NA	NA	NA	NA	NA	NA	NA	NA	NA	NA	NA	NA	NA	NA	NA	8.34492	3.28563e-05	7.98988	0.000171015	NA	NA
Glyma.10G037100.1	NA	NA	NA	NA	NA	NA	NA	NA	NA	NA	NA	NA	NA	NA	NA	NA	NA	NA	7.14635	0.0215487	7.80799	0.0238495	NA	NA
Glyma.10G063000.1	NA	NA	5.2185	0.000472388	8.9978	1.33791e-05	NA	NA	NA	NA	NA	NA	NA	NA	NA	NA	NA	NA	NA	NA	NA	NA	NA	NA
Glyma.10G097700.1	NA	NA	NA	NA	NA	NA	NA	NA	NA	NA	2.88551	0.0069125	2.84978	0.015908	NA	NA	NA	NA	NA	NA	NA	NA	NA	NA
Glyma.10G129100.1	NA	NA	NA	NA	NA	NA	NA	NA	NA	NA	4.40163	0.029044	3.75592	0.0268251	NA	NA	NA	NA	NA	NA	NA	NA	NA	NA
Glyma.10G228900.1	-3.05764	0.0149942	NA	NA	NA	NA	-9.60772	3.69899e-07	NA	NA	NA	NA	NA	NA	NA	NA	NA	NA	NA	NA	NA	NA	NA	NA
Glyma.10G286800.1	NA	NA	NA	NA	NA	NA	NA	NA	NA	NA	NA	NA	NA	NA	NA	NA	NA	NA	-2.1167	0.000188451	-2.96771	0.0187039	NA	NA
Glyma.11G028700.1	NA	NA	NA	NA	NA	NA	NA	NA	-7.58982	4.74475e-06	NA	NA	NA	NA	-4.7819	0.000256463	NA	NA	NA	NA	NA	NA	NA	NA
Glyma.11G038600.2	NA	NA	NA	NA	NA	NA	NA	NA	NA	NA	3.03592	0.000186075	2.37638	2.17811e-07	NA	NA	NA	NA	NA	NA	NA	NA	NA	NA
Glyma.11G039800.1	NA	NA	NA	NA	NA	NA	NA	NA	NA	NA	NA	NA	NA	NA	NA	NA	NA	NA	2.03023	0.00389839	1.67949	0.0342383	NA	NA
Glyma.11G079400.2	NA	NA	NA	NA	NA	NA	NA	NA	NA	NA	NA	NA	NA	NA	NA	NA	NA	NA	1.7659	0.0191497	2.31729	2.66636e-05	NA	NA
Glyma.11G083800.1	NA	NA	NA	NA	NA	NA	NA	NA	NA	NA	NA	NA	NA	NA	NA	NA	NA	NA	-4.24152	0.000356584	-4.73897	0.0193997	NA	NA
Glyma.11G141400.2	NA	NA	2.251	0.0337966	2.19268	0.00648852	NA	NA	NA	NA	NA	NA	NA	NA	NA	NA	NA	NA	NA	NA	NA	NA	NA	NA
Glyma.11G164000.1	NA	NA	NA	NA	NA	NA	NA	NA	NA	NA	NA	NA	NA	NA	NA	NA	NA	NA	-6.32811	0.00714591	-4.73521	0.0302224	NA	NA
Glyma.11G164700.1	NA	NA	NA	NA	NA	NA	NA	NA	NA	NA	-2.40424	2.99288e-05	-2.68674	3.78176e-09	NA	NA	NA	NA	NA	NA	NA	NA	NA	NA
Glyma.11G186700.2	NA	NA	NA	NA	NA	NA	NA	NA	NA	NA	NA	NA	NA	NA	NA	NA	NA	NA	-6.67968	0.000899974	-9.1566	0.000142574	NA	NA
Glyma.11G206700.3	NA	NA	NA	NA	NA	NA	NA	NA	NA	NA	NA	NA	NA	NA	NA	NA	NA	NA	-6.50903	9.77369e-08	-2.99738	0.000825832	NA	NA
Glyma.11G230000.2	NA	NA	-7.99916	0.0185339	-5.03332	0.0434369	NA	NA	NA	NA	NA	NA	NA	NA	NA	NA	NA	NA	NA	NA	NA	NA	NA	NA
Glyma.11G242700.1	NA	NA	-2.7299	0.0323707	-2.42713	0.000802406	NA	NA	NA	NA	NA	NA	NA	NA	NA	NA	NA	NA	NA	NA	NA	NA	NA	NA
Glyma.12G008700.3	NA	NA	NA	NA	NA	NA	NA	NA	NA	NA	2.82146	0.0228902	2.38685	0.0441898	NA	NA	NA	NA	NA	NA	NA	NA	NA	NA
Glyma.12G020900.1	NA	NA	NA	NA	NA	NA	NA	NA	NA	NA	NA	NA	NA	NA	NA	NA	NA	NA	-11.5117	0.00636651	-12.1239	4.26855e-16	NA	NA
Glyma.12G030600.1	NA	NA	NA	NA	NA	NA	NA	NA	NA	NA	2.09325	0.000761376	2.38759	0.00169249	NA	NA	NA	NA	NA	NA	NA	NA	NA	NA
Glyma.12G067000.1	NA	NA	NA	NA	NA	NA	NA	NA	NA	NA	NA	NA	NA	NA	NA	NA	NA	NA	-7.45942	0.00382552	-8.91609	3.62583e-07	NA	NA
Glyma.12G084500.1	NA	NA	NA	NA	NA	NA	NA	NA	NA	NA	2.32483	0.000122256	2.32036	0.000439578	NA	NA	NA	NA	NA	NA	NA	NA	NA	NA
Glyma.12G111400.1	NA	NA	NA	NA	NA	NA	NA	NA	NA	NA	NA	NA	NA	NA	NA	NA	NA	NA	-2.3322	0.014169	-2.06044	8.93996e-06	NA	NA
Glyma.12G137700.1	NA	NA	NA	NA	NA	NA	NA	NA	NA	NA	2.83449	0.00996253	2.94737	0.0332008	NA	NA	NA	NA	NA	NA	NA	NA	NA	NA
Glyma.12G173800.1	NA	NA	NA	NA	NA	NA	NA	NA	NA	NA	NA	NA	NA	NA	NA	NA	NA	NA	-3.14648	4.05397e-05	-2.37572	0.000552243	NA	NA
Glyma.12G196700.1	NA	NA	NA	NA	NA	NA	NA	NA	NA	NA	-1.92033	0.0100679	-1.93213	0.00289724	NA	NA	NA	NA	NA	NA	NA	NA	NA	NA
Glyma.12G207900.1	NA	NA	NA	NA	NA	NA	NA	NA	NA	NA	NA	NA	NA	NA	NA	NA	NA	NA	-1.99896	5.5354e-06	-1.78871	1.89218e-06	NA	NA
Glyma.12G226400.1	NA	NA	NA	NA	NA	NA	NA	NA	NA	NA	NA	NA	NA	NA	NA	NA	NA	NA	2.29026	0.0193132	2.49452	0.00448593	NA	NA
Glyma.12G230100.1	NA	NA	NA	NA	NA	NA	NA	NA	NA	NA	NA	NA	NA	NA	NA	NA	NA	NA	-3.21324	0.0196497	-5.46366	0.0390548	NA	NA
Glyma.13G030900.1	NA	NA	NA	NA	NA	NA	NA	NA	NA	NA	2.15309	0.00526426	2.17169	2.0103e-07	NA	NA	NA	NA	NA	NA	NA	NA	NA	NA
Glyma.13G045300.1	NA	NA	NA	NA	NA	NA	NA	NA	NA	NA	NA	NA	NA	NA	NA	NA	NA	NA	-3.4637	0.0254507	-2.73895	6.23373e-07	NA	NA
Glyma.13G057800.1	NA	NA	NA	NA	NA	NA	NA	NA	NA	NA	NA	NA	NA	NA	NA	NA	NA	NA	2.14294	1.80735e-07	1.80251	0.0448649	NA	NA
Glyma.13G112000.1	NA	NA	NA	NA	NA	NA	NA	NA	NA	NA	2.57137	7.93972e-08	1.90956	0.00437025	NA	NA	NA	NA	NA	NA	NA	NA	NA	NA
Glyma.13G170300.1	NA	NA	NA	NA	NA	NA	NA	NA	NA	NA	NA	NA	NA	NA	NA	NA	NA	NA	3.77367	0.0124142	4.01863	0.00556232	NA	NA
Glyma.13G196500.2	NA	NA	NA	NA	NA	NA	NA	NA	NA	NA	3.30146	2.90375e-08	2.17726	0.00286171	NA	NA	NA	NA	NA	NA	NA	NA	NA	NA
Glyma.13G240600.1	NA	NA	NA	NA	NA	NA	NA	NA	NA	NA	NA	NA	NA	NA	NA	NA	NA	NA	2.70953	1.70332e-18	1.91212	0.000459561	NA	NA
Glyma.13G270200.1	NA	NA	NA	NA	NA	NA	NA	NA	NA	NA	NA	NA	NA	NA	NA	NA	NA	NA	-7.26714	0.00933146	-7.75442	0.00496295	NA	NA
Glyma.13G340500.3	NA	NA	NA	NA	NA	NA	NA	NA	NA	NA	NA	NA	NA	NA	NA	NA	NA	NA	-11.0608	0.014969	-10.8484	0.0191789	NA	NA
Glyma.13G364800.1	NA	NA	NA	NA	NA	NA	NA	NA	NA	NA	NA	NA	NA	NA	NA	NA	NA	NA	4.42933	6.97652e-06	4.28407	0.000597821	NA	NA
Glyma.14G030700.1	NA	NA	NA	NA	NA	NA	NA	NA	NA	NA	NA	NA	NA	NA	NA	NA	NA	NA	-4.15549	2.03528e-08	-5.58473	0.000284178	NA	NA
Glyma.14G095000.7	NA	NA	9.19067	7.55353e-05	8.64873	0.00209814	NA	NA	NA	NA	NA	NA	NA	NA	NA	NA	NA	NA	NA	NA	NA	NA	NA	NA
Glyma.15G017500.1	NA	NA	NA	NA	NA	NA	NA	NA	NA	NA	NA	NA	NA	NA	NA	NA	NA	NA	-1.99249	4.28685e-17	-1.61435	0.00484516	NA	NA
Glyma.15G124400.2	NA	NA	NA	NA	NA	NA	NA	NA	NA	NA	2.15793	0.000892106	2.6231	0.0493788	NA	NA	NA	NA	NA	NA	NA	NA	NA	NA
Glyma.15G126800.2	NA	NA	NA	NA	NA	NA	NA	NA	NA	NA	NA	NA	NA	NA	NA	NA	NA	NA	9.02724	1.36558e-07	8.94777	4.25357e-06	NA	NA
Glyma.15G142900.1	NA	NA	NA	NA	NA	NA	NA	NA	NA	NA	NA	NA	NA	NA	NA	NA	NA	NA	9.20668	2.28154e-06	7.51114	0.0347821	NA	NA
Glyma.15G172800.2	NA	NA	NA	NA	NA	NA	NA	NA	NA	NA	NA	NA	NA	NA	NA	NA	NA	NA	-8.70526	0.000276632	-2.73143	0.0112823	NA	NA
Glyma.15G179600.1	NA	NA	NA	NA	NA	NA	NA	NA	NA	NA	2.48378	2.87471e-08	1.9452	1.48616e-05	NA	NA	NA	NA	NA	NA	NA	NA	NA	NA
Glyma.15G200100.1	NA	NA	NA	NA	NA	NA	NA	NA	NA	NA	NA	NA	NA	NA	NA	NA	NA	NA	5.80858	0.00231179	2.97969	0.00867421	NA	NA
Glyma.16G010000.1	NA	NA	NA	NA	NA	NA	NA	NA	NA	NA	2.39997	9.58407e-07	1.97876	8.27761e-12	NA	NA	NA	NA	NA	NA	NA	NA	NA	NA
Glyma.16G037900.1	NA	NA	NA	NA	NA	NA	NA	NA	NA	NA	NA	NA	NA	NA	NA	NA	NA	NA	1.6813	0.0138035	1.78937	0.0403848	NA	NA
Glyma.16G062600.1	NA	NA	NA	NA	NA	NA	NA	NA	NA	NA	1.90928	4.63372e-15	1.93543	0.0194689	NA	NA	NA	NA	NA	NA	NA	NA	NA	NA
Glyma.16G071700.2	NA	NA	NA	NA	NA	NA	NA	NA	NA	NA	NA	NA	NA	NA	NA	NA	NA	NA	-7.49442	0.00654623	-8.29833	0.000633237	NA	NA
Glyma.16G145600.1	NA	NA	NA	NA	NA	NA	NA	NA	NA	NA	1.7994	0.000944708	2.91871	0.0109752	NA	NA	NA	NA	NA	NA	NA	NA	NA	NA
Glyma.16G147900.1	-9.07971	3.27873e-07	NA	NA	NA	NA	-8.27707	0.000174975	NA	NA	NA	NA	NA	NA	NA	NA	NA	NA	NA	NA	NA	NA	NA	NA
Glyma.16G169500.1	NA	NA	NA	NA	NA	NA	NA	NA	NA	NA	NA	NA	NA	NA	NA	NA	NA	NA	-2.75869	0.039478	-2.40766	0.0111113	NA	NA
Glyma.16G182200.4	NA	NA	NA	NA	NA	NA	NA	NA	NA	NA	NA	NA	NA	NA	NA	NA	NA	NA	7.21491	0.00590263	7.42989	0.00900417	NA	NA
Glyma.16G188800.1	NA	NA	NA	NA	NA	NA	NA	NA	NA	NA	NA	NA	NA	NA	NA	NA	NA	NA	-3.44261	0.0242242	-2.92627	0.0486159	NA	NA
Glyma.16G194000.6	NA	NA	NA	NA	NA	NA	NA	NA	NA	NA	NA	NA	NA	NA	NA	NA	9.27347	6.08425e-06	NA	NA	NA	NA	8.38716	0.00288308
Glyma.16G196300.1	NA	NA	NA	NA	NA	NA	NA	NA	NA	NA	3.60212	0.000421813	3.82946	2.54505e-07	NA	NA	NA	NA	NA	NA	NA	NA	NA	NA
Glyma.16G202000.1	NA	NA	NA	NA	NA	NA	NA	NA	NA	NA	NA	NA	NA	NA	NA	NA	NA	NA	8.34575	0.00558171	7.68659	0.0360495	NA	NA
Glyma.17G036100.1	NA	NA	NA	NA	NA	NA	NA	NA	NA	NA	NA	NA	NA	NA	NA	NA	NA	NA	-2.19621	0.0181787	-1.48348	0.0489367	NA	NA
Glyma.17G065100.1	NA	NA	NA	NA	NA	NA	NA	NA	NA	NA	2.88955	1.09096e-30	2.45815	0.0393946	NA	NA	NA	NA	NA	NA	NA	NA	NA	NA
Glyma.17G105000.1	NA	NA	NA	NA	NA	NA	NA	NA	NA	NA	NA	NA	NA	NA	NA	NA	NA	NA	-4.37896	1.80908e-07	-2.40509	0.0447366	NA	NA
Glyma.17G109400.1	NA	NA	NA	NA	NA	NA	NA	NA	NA	NA	NA	NA	NA	NA	NA	NA	NA	NA	1.81897	3.5192e-07	1.6505	0.0182333	NA	NA
Glyma.17G146400.2	NA	NA	7.09928	0.000795679	7.41084	0.0227837	NA	NA	NA	NA	NA	NA	NA	NA	NA	NA	NA	NA	NA	NA	NA	NA	NA	NA
Glyma.17G155900.1	NA	NA	NA	NA	NA	NA	NA	NA	NA	NA	NA	NA	NA	NA	NA	NA	NA	NA	3.47861	1.05328e-15	2.32084	1.69949e-06	NA	NA
Glyma.17G166500.1	NA	NA	NA	NA	NA	NA	NA	NA	NA	NA	NA	NA	NA	NA	NA	NA	NA	NA	-5.10486	0.000677772	-5.41741	0.0108289	NA	NA
Glyma.17G216600.2	NA	NA	NA	NA	NA	NA	NA	NA	NA	NA	NA	NA	NA	NA	NA	NA	NA	NA	-2.65227	0.000645772	-2.52368	0.0139408	NA	NA
Glyma.17G233300.1	NA	NA	NA	NA	NA	NA	NA	NA	NA	NA	NA	NA	NA	NA	NA	NA	NA	NA	-1.88291	0.00733071	-2.13334	0.000159197	NA	NA
Glyma.17G241500.2	NA	NA	NA	NA	NA	NA	NA	NA	NA	NA	NA	NA	NA	NA	NA	NA	NA	NA	10.2841	3.94542e-09	10.8047	8.23847e-12	NA	NA
Glyma.18G006700.2	NA	NA	2.11876	0.0218351	1.86385	0.0111473	NA	NA	NA	NA	NA	NA	NA	NA	NA	NA	NA	NA	NA	NA	NA	NA	NA	NA
Glyma.18G025200.1	NA	NA	NA	NA	NA	NA	NA	NA	NA	NA	-5.4304	0.0421004	-6.75179	0.00234875	NA	NA	NA	NA	NA	NA	NA	NA	NA	NA
Glyma.18G039900.1	NA	NA	NA	NA	NA	NA	NA	NA	NA	NA	NA	NA	NA	NA	NA	NA	NA	NA	-3.19201	7.14332e-06	-3.37837	6.57049e-05	NA	NA
Glyma.18G057200.1	NA	NA	NA	NA	NA	NA	NA	NA	NA	NA	NA	NA	NA	NA	NA	NA	NA	NA	-6.55866	0.0165682	-4.76429	0.00513696	NA	NA
Glyma.18G070800.1	NA	NA	NA	NA	NA	NA	NA	NA	NA	NA	NA	NA	NA	NA	NA	NA	NA	NA	-2.17311	0.000426636	-2.02327	0.0002167	NA	NA
Glyma.18G110700.1	NA	NA	NA	NA	NA	NA	NA	NA	NA	NA	NA	NA	NA	NA	NA	NA	NA	NA	-5.98629	4.24608e-06	-4.035	0.000408846	NA	NA
Glyma.18G171800.1	NA	NA	NA	NA	NA	NA	NA	NA	NA	NA	NA	NA	NA	NA	NA	NA	NA	NA	-2.71099	0.0114233	-1.96495	3.96799e-05	NA	NA
Glyma.18G185400.1	NA	NA	NA	NA	NA	NA	NA	NA	NA	NA	NA	NA	NA	NA	NA	NA	NA	NA	-2.22091	3.70707e-05	-1.86814	0.00129291	NA	NA
Glyma.18G199000.2	NA	NA	NA	NA	NA	NA	NA	NA	NA	NA	NA	NA	NA	NA	NA	NA	NA	NA	-7.33243	0.0277756	-6.63761	0.00261945	NA	NA
Glyma.18G205100.1	NA	NA	NA	NA	NA	NA	NA	NA	NA	NA	NA	NA	NA	NA	NA	NA	NA	NA	-6.2693	2.45248e-08	-4.73438	0.0276755	NA	NA
Glyma.18G231400.1	NA	NA	NA	NA	NA	NA	NA	NA	NA	NA	3.61473	8.4504e-05	2.88134	0.0129978	NA	NA	NA	NA	NA	NA	NA	NA	NA	NA
Glyma.18G293400.1	NA	NA	NA	NA	NA	NA	NA	NA	NA	NA	NA	NA	NA	NA	NA	NA	NA	NA	5.70012	0.0134329	2.74593	0.0110239	NA	NA
Glyma.18G300900.1	NA	NA	NA	NA	NA	NA	NA	NA	NA	NA	NA	NA	NA	NA	NA	NA	NA	NA	-2.45376	0.00211306	-4.06911	0.0040834	NA	NA
Glyma.19G069200.5	NA	NA	NA	NA	NA	NA	NA	NA	NA	NA	NA	NA	NA	NA	NA	NA	NA	NA	5.39534	0.00311798	4.05753	0.013932	NA	NA
Glyma.19G135800.1	NA	NA	NA	NA	NA	NA	NA	NA	NA	NA	NA	NA	NA	NA	NA	NA	NA	NA	-1.91582	0.001197	-2.07526	0.00613006	NA	NA
Glyma.19G164600.1	NA	NA	NA	NA	NA	NA	NA	NA	NA	NA	3.9786	9.7599e-10	2.87599	0.0356897	NA	NA	NA	NA	NA	NA	NA	NA	NA	NA
Glyma.19G176600.1	NA	NA	NA	NA	NA	NA	NA	NA	NA	NA	NA	NA	NA	NA	NA	NA	NA	NA	-1.9023	0.041705	-1.85092	0.0303523	NA	NA
Glyma.19G178000.1	NA	NA	NA	NA	NA	NA	NA	NA	NA	NA	NA	NA	NA	NA	NA	NA	NA	NA	-6.27925	0.00349892	-3.13174	0.000284986	NA	NA
Glyma.19G197800.1	NA	NA	NA	NA	NA	NA	NA	NA	NA	NA	NA	NA	NA	NA	NA	NA	NA	NA	-3.16157	0.0275727	-3.15529	0.0452588	NA	NA
Glyma.19G232400.3	NA	NA	NA	NA	NA	NA	NA	NA	NA	NA	NA	NA	NA	NA	NA	NA	NA	NA	-1.76628	0.0375646	-2.29976	0.000542631	NA	NA
Glyma.19G232400.4	NA	NA	NA	NA	NA	NA	NA	NA	NA	NA	NA	NA	NA	NA	NA	NA	NA	NA	-2.08074	0.042575	-2.18176	6.74483e-08	NA	NA
Glyma.19G255500.4	NA	NA	NA	NA	NA	NA	NA	NA	NA	NA	NA	NA	NA	NA	NA	NA	NA	NA	-7.11147	6.12193e-05	-4.92855	0.0094722	NA	NA
Glyma.19G260900.1	NA	NA	NA	NA	NA	NA	NA	NA	NA	NA	NA	NA	NA	NA	NA	NA	NA	NA	-2.77463	0.0383277	-5.35961	0.0073513	NA	NA
Glyma.20G044000.1	NA	NA	NA	NA	NA	NA	NA	NA	NA	NA	NA	NA	NA	NA	NA	NA	NA	NA	6.99424	0.0313589	6.81401	0.0322021	NA	NA
Glyma.20G064500.1	NA	NA	NA	NA	NA	NA	NA	NA	NA	NA	NA	NA	NA	NA	NA	NA	NA	NA	-5.5747	4.48353e-07	-2.75497	0.0346196	NA	NA
Glyma.20G097500.3	NA	NA	NA	NA	NA	NA	NA	NA	NA	NA	NA	NA	NA	NA	NA	NA	NA	NA	-2.43821	1.0836e-05	-2.70301	0.00322676	NA	NA
Glyma.20G115600.1	NA	NA	NA	NA	NA	NA	NA	NA	NA	NA	1.78806	0.0145311	2.36287	2.48024e-19	NA	NA	NA	NA	NA	NA	NA	NA	NA	NA
Glyma.20G137500.1	NA	NA	NA	NA	NA	NA	NA	NA	NA	NA	NA	NA	NA	NA	NA	NA	NA	NA	-8.41886	0.000124103	-7.63632	0.0122438	NA	NA
Glyma.20G139300.1	NA	NA	NA	NA	NA	NA	NA	NA	NA	NA	NA	NA	NA	NA	NA	NA	NA	NA	-3.258	0.00212738	-2.35747	0.00480413	NA	NA
Glyma.20G157000.1	NA	NA	NA	NA	NA	NA	NA	NA	NA	NA	7.95788	0.0050413	7.7791	0.00190231	NA	NA	NA	NA	NA	NA	NA	NA	NA	NA
Glyma.20G157200.4	-9.30402	9.17811e-06	NA	NA	NA	NA	-8.59688	0.000188885	NA	NA	NA	NA	NA	NA	NA	NA	NA	NA	NA	NA	NA	NA	NA	NA
Glyma.20G216200.1	NA	NA	NA	NA	NA	NA	NA	NA	NA	NA	NA	NA	NA	NA	NA	NA	NA	NA	2.454	0.0291335	2.76922	0.0190205	NA	NA
Glyma.20G217400.3	NA	NA	NA	NA	NA	NA	NA	NA	NA	NA	NA	NA	NA	NA	NA	NA	NA	NA	-3.68708	0.00401847	-3.14524	0.019393	NA	NA
Glyma.20G226500.1	NA	NA	NA	NA	NA	NA	NA	NA	NA	NA	NA	NA	NA	NA	NA	NA	NA	NA	3.16981	0.00655583	3.01915	1.04984e-05	NA	NA
Glyma.20G248100.1	NA	NA	NA	NA	NA	NA	NA	NA	NA	NA	NA	NA	NA	NA	NA	NA	NA	NA	-2.99821	9.38793e-11	-2.04001	0.00364227	NA	NA
Glyma.U035800.1	NA	NA	NA	NA	NA	NA	NA	NA	NA	NA	NA	NA	NA	NA	NA	NA	NA	NA	-4.24965	6.43665e-06	-2.81915	0.0190429	NA	NA
Glyma.01G000300.1	NA	NA	NA	NA	NA	NA	NA	NA	NA	NA	NA	NA	NA	NA	NA	NA	NA	NA	NA	NA	NA	NA	7.48873	0.00484048
Glyma.01G001100.2	NA	NA	NA	NA	NA	NA	-9.48549	0.000688391	NA	NA	NA	NA	NA	NA	NA	NA	NA	NA	NA	NA	NA	NA	NA	NA
Glyma.01G003100.1	NA	NA	NA	NA	-9.26958	0.0086184	NA	NA	NA	NA	NA	NA	NA	NA	NA	NA	NA	NA	NA	NA	NA	NA	4.78475	0.0103167
Glyma.01G003800.1	NA	NA	NA	NA	NA	NA	NA	NA	NA	NA	NA	NA	NA	NA	NA	NA	2.64464	3.80911e-10	NA	NA	NA	NA	NA	NA
Glyma.01G003800.3	NA	NA	NA	NA	NA	NA	NA	NA	NA	NA	NA	NA	NA	NA	NA	NA	-4.17291	1.22169e-34	NA	NA	NA	NA	NA	NA
Glyma.01G004000.1	-2.31675	0.0142321	NA	NA	NA	NA	NA	NA	NA	NA	NA	NA	NA	NA	NA	NA	NA	NA	NA	NA	NA	NA	NA	NA
Glyma.01G004200.1	NA	NA	NA	NA	NA	NA	5.48148	0.0230985	NA	NA	NA	NA	3.72491	0.00192796	NA	NA	NA	NA	-6.28705	4.78842e-39	NA	NA	-3.53326	0.00567251
Glyma.01G004200.2	NA	NA	NA	NA	NA	NA	NA	NA	NA	NA	2.53989	0.0280992	3.58968	0.000337479	NA	NA	NA	NA	-5.69056	8.55204e-36	NA	NA	NA	NA
Glyma.01G004200.3	NA	NA	NA	NA	NA	NA	7.301	0.00641601	NA	NA	NA	NA	NA	NA	NA	NA	NA	NA	-7.85436	4.05382e-09	-3.97592	0.0249286	-4.62691	3.98046e-07
Glyma.01G004200.4	NA	NA	NA	NA	NA	NA	NA	NA	NA	NA	NA	NA	NA	NA	NA	NA	NA	NA	-2.67255	0.00711393	NA	NA	NA	NA
Glyma.01G004800.1	NA	NA	NA	NA	NA	NA	NA	NA	NA	NA	2.49666	9.10535e-08	NA	NA	NA	NA	NA	NA	-6.10895	2.6915e-53	-2.93298	0.000198742	NA	NA
Glyma.01G004900.1	NA	NA	NA	NA	NA	NA	3.64778	0.0323848	NA	NA	NA	NA	3.1374	0.00400841	NA	NA	NA	NA	-6.2472	0.0135958	-10.5422	3.25115e-10	-10.7415	1.67772e-10
Glyma.01G005000.1	-2.56645	1.01398e-11	NA	NA	NA	NA	NA	NA	NA	NA	NA	NA	NA	NA	NA	NA	NA	NA	1.87165	0.0202205	NA	NA	NA	NA
Glyma.01G005100.1	NA	NA	8.94262	0.0118065	NA	NA	9.46487	0.00240896	NA	NA	NA	NA	14.5361	1.61196e-24	NA	NA	NA	NA	-13.3287	5.04011e-19	-14.454	2.4094e-24	-13.0993	1.54077e-17
Glyma.01G005100.3	NA	NA	NA	NA	NA	NA	NA	NA	NA	NA	NA	NA	-10.691	0.0251783	NA	NA	NA	NA	NA	NA	-8.28502	0.00440171	NA	NA
Glyma.01G005100.4	NA	NA	7.25335	0.00931911	NA	NA	NA	NA	NA	NA	NA	NA	8.75077	2.283e-05	NA	NA	NA	NA	-8.59033	0.00403637	-8.66752	1.32508e-05	NA	NA
Glyma.01G005200.1	NA	NA	-1.87433	0.0285828	NA	NA	NA	NA	NA	NA	NA	NA	NA	NA	NA	NA	NA	NA	2.74561	0.0301027	NA	NA	2.04835	0.0124541
Glyma.01G005300.2	NA	NA	NA	NA	NA	NA	NA	NA	NA	NA	NA	NA	NA	NA	NA	NA	NA	NA	NA	NA	-3.64836	0.0229532	NA	NA
Glyma.01G005600.2	NA	NA	NA	NA	NA	NA	NA	NA	NA	NA	NA	NA	NA	NA	NA	NA	NA	NA	-2.10002	0.0491346	NA	NA	NA	NA
Glyma.01G006000.1	NA	NA	4.0078	2.13819e-06	NA	NA	NA	NA	NA	NA	NA	NA	3.64674	2.58873e-07	NA	NA	NA	NA	-3.27356	0.00514719	-6.43528	9.48053e-19	-6.45871	1.50746e-23
Glyma.01G006500.3	NA	NA	NA	NA	NA	NA	NA	NA	NA	NA	NA	NA	-1.96625	0.000678146	NA	NA	NA	NA	NA	NA	NA	NA	NA	NA
Glyma.01G006500.9	NA	NA	NA	NA	NA	NA	NA	NA	NA	NA	NA	NA	NA	NA	NA	NA	NA	NA	7.04095	0.0467974	NA	NA	NA	NA
Glyma.01G007200.3	NA	NA	NA	NA	NA	NA	NA	NA	NA	NA	NA	NA	NA	NA	NA	NA	NA	NA	NA	NA	NA	NA	12.6868	0.0412964
Glyma.01G007400.1	NA	NA	NA	NA	NA	NA	NA	NA	NA	NA	NA	NA	NA	NA	NA	NA	NA	NA	-1.78475	0.00209989	NA	NA	NA	NA
Glyma.01G007500.1	NA	NA	NA	NA	NA	NA	NA	NA	NA	NA	2.11579	0.0162739	2.97753	0.0205243	NA	NA	NA	NA	-5.12649	9.78345e-10	NA	NA	NA	NA
Glyma.01G008200.1	NA	NA	-3.42965	0.000682182	NA	NA	NA	NA	NA	NA	NA	NA	NA	NA	NA	NA	NA	NA	NA	NA	4.11009	9.11211e-06	4.41573	0.000195879
Glyma.01G009000.1	NA	NA	5.08408	0.0214017	NA	NA	NA	NA	NA	NA	NA	NA	NA	NA	NA	NA	NA	NA	NA	NA	-4.6373	0.0341873	-2.85252	0.0117633
Glyma.01G009200.1	NA	NA	NA	NA	NA	NA	NA	NA	NA	NA	NA	NA	2.29007	0.0430229	NA	NA	NA	NA	NA	NA	NA	NA	NA	NA
Glyma.01G010500.1	2.64999	0.00316256	2.03826	0.0108119	NA	NA	NA	NA	NA	NA	1.95029	0.00297821	NA	NA	NA	NA	NA	NA	-2.86828	1.52038e-08	-3.01158	0.00142368	NA	NA
Glyma.01G010700.1	NA	NA	NA	NA	NA	NA	8.00615	0.0123512	NA	NA	6.57721	5.88866e-11	5.97365	7.23715e-05	NA	NA	NA	NA	-8.2748	2.71632e-10	-5.87422	7.42186e-05	-8.39358	1.12828e-06
Glyma.01G010800.1	NA	NA	NA	NA	NA	NA	8.64194	0.0477207	NA	NA	NA	NA	NA	NA	NA	NA	NA	NA	NA	NA	NA	NA	NA	NA
Glyma.01G011200.3	NA	NA	NA	NA	NA	NA	NA	NA	NA	NA	NA	NA	NA	NA	NA	NA	NA	NA	NA	NA	NA	NA	11.5685	0.00714618
Glyma.01G011200.4	8.16553	0.00808136	NA	NA	NA	NA	NA	NA	NA	NA	NA	NA	NA	NA	NA	NA	NA	NA	NA	NA	NA	NA	NA	NA
Glyma.01G011500.1	NA	NA	NA	NA	NA	NA	NA	NA	NA	NA	-7.40652	0.0180532	NA	NA	NA	NA	NA	NA	NA	NA	NA	NA	NA	NA
Glyma.01G011600.1	NA	NA	NA	NA	NA	NA	5.41561	0.0414271	NA	NA	NA	NA	5.34518	1.19298e-13	NA	NA	NA	NA	-11.9803	1.23277e-17	-12.5445	8.13016e-18	-9.19676	1.96222e-17
Glyma.01G011900.1	NA	NA	NA	NA	NA	NA	NA	NA	-1.66618	0.016153	NA	NA	NA	NA	NA	NA	NA	NA	NA	NA	NA	NA	NA	NA
Glyma.01G012000.1	NA	NA	1.7075	0.0471965	NA	NA	NA	NA	NA	NA	NA	NA	NA	NA	NA	NA	NA	NA	NA	NA	-2.41025	0.0169512	-2.52996	1.30223e-06
Glyma.01G012100.1	NA	NA	NA	NA	NA	NA	NA	NA	NA	NA	NA	NA	NA	NA	NA	NA	NA	NA	-5.20921	0.0442984	NA	NA	-3.15654	6.34223e-07
Glyma.01G013000.1	NA	NA	NA	NA	NA	NA	NA	NA	NA	NA	NA	NA	NA	NA	NA	NA	NA	NA	-2.42973	0.0425718	NA	NA	NA	NA
Glyma.01G013200.1	7.74365	0.00484963	7.83864	0.0140209	NA	NA	NA	NA	-7.57121	0.0188234	-7.79962	0.0411595	NA	NA	NA	NA	NA	NA	NA	NA	NA	NA	NA	NA
Glyma.01G013300.1	NA	NA	NA	NA	NA	NA	-9.2172	5.04397e-05	-8.93021	1.82013e-05	NA	NA	NA	NA	NA	NA	NA	NA	NA	NA	NA	NA	NA	NA
Glyma.01G013900.1	NA	NA	NA	NA	NA	NA	NA	NA	NA	NA	2.13938	0.00966638	NA	NA	NA	NA	NA	NA	NA	NA	-2.38056	0.0316843	-2.75371	0.000230189
Glyma.01G013900.2	3.60324	0.00297829	NA	NA	NA	NA	NA	NA	NA	NA	3.04042	8.03343e-05	NA	NA	NA	NA	NA	NA	-2.41255	0.00972413	NA	NA	NA	NA
Glyma.01G014000.1	NA	NA	NA	NA	NA	NA	NA	NA	NA	NA	NA	NA	2.86207	0.0229499	NA	NA	NA	NA	NA	NA	NA	NA	NA	NA
Glyma.01G014100.6	NA	NA	NA	NA	NA	NA	-7.19987	0.015077	NA	NA	NA	NA	NA	NA	NA	NA	NA	NA	NA	NA	NA	NA	NA	NA
Glyma.01G014100.7	NA	NA	NA	NA	NA	NA	-6.78849	0.0429927	NA	NA	NA	NA	NA	NA	NA	NA	NA	NA	NA	NA	NA	NA	NA	NA
Glyma.01G014600.1	NA	NA	NA	NA	NA	NA	NA	NA	NA	NA	-2.7922	0.01752	NA	NA	NA	NA	NA	NA	NA	NA	NA	NA	NA	NA
Glyma.01G014600.4	NA	NA	-9.82815	0.0453653	NA	NA	NA	NA	NA	NA	NA	NA	NA	NA	NA	NA	NA	NA	NA	NA	NA	NA	NA	NA
Glyma.01G014800.1	NA	NA	NA	NA	NA	NA	NA	NA	NA	NA	NA	NA	NA	NA	NA	NA	NA	NA	1.71563	0.000333378	NA	NA	NA	NA
Glyma.01G014900.1	NA	NA	NA	NA	NA	NA	NA	NA	NA	NA	NA	NA	NA	NA	NA	NA	NA	NA	NA	NA	1.72243	0.0430255	NA	NA
Glyma.01G016500.2	10.2886	0.0499619	10.9494	7.04419e-14	11.1766	8.34003e-09	NA	NA	NA	NA	-10.908	3.1847e-13	-11.4458	3.60932e-10	NA	NA	NA	NA	NA	NA	10.4261	2.35747e-11	NA	NA
Glyma.01G016700.1	10.916	4.35971e-13	NA	NA	NA	NA	NA	NA	NA	NA	8.86423	2.44378e-20	-11.1306	7.98674e-14	11.6135	7.0758e-15	-7.94171	8.49722e-08	NA	NA	NA	NA	NA	NA
Glyma.01G017700.1	NA	NA	NA	NA	NA	NA	NA	NA	NA	NA	NA	NA	NA	NA	NA	NA	NA	NA	NA	NA	-1.83563	0.00667456	NA	NA
Glyma.01G018000.1	NA	NA	NA	NA	NA	NA	NA	NA	NA	NA	NA	NA	-10.2914	0.044346	NA	NA	NA	NA	NA	NA	NA	NA	-3.4229	4.13662e-06
Glyma.01G018100.1	NA	NA	NA	NA	NA	NA	NA	NA	NA	NA	NA	NA	NA	NA	NA	NA	NA	NA	-1.6327	0.0343868	NA	NA	NA	NA
Glyma.01G019400.4	NA	NA	NA	NA	NA	NA	NA	NA	NA	NA	-2.86865	0.00703341	NA	NA	NA	NA	NA	NA	NA	NA	NA	NA	NA	NA
Glyma.01G019500.1	2.13207	8.19686e-05	NA	NA	NA	NA	NA	NA	NA	NA	NA	NA	NA	NA	NA	NA	NA	NA	NA	NA	NA	NA	NA	NA
Glyma.01G019800.1	NA	NA	NA	NA	NA	NA	NA	NA	NA	NA	NA	NA	NA	NA	NA	NA	NA	NA	NA	NA	NA	NA	2.49631	0.00383794
Glyma.01G019800.2	NA	NA	NA	NA	NA	NA	NA	NA	NA	NA	NA	NA	NA	NA	NA	NA	NA	NA	NA	NA	NA	NA	1.8119	0.000126689
Glyma.01G021000.1	-3.7642	0.0227545	NA	NA	NA	NA	NA	NA	NA	NA	5.88916	0.00180223	NA	NA	NA	NA	NA	NA	NA	NA	NA	NA	NA	NA
Glyma.01G021200.1	NA	NA	NA	NA	NA	NA	NA	NA	NA	NA	NA	NA	NA	NA	NA	NA	NA	NA	NA	NA	NA	NA	1.87594	0.0134646
Glyma.01G021400.1	NA	NA	NA	NA	NA	NA	NA	NA	NA	NA	NA	NA	NA	NA	-9.32212	0.000163463	NA	NA	NA	NA	NA	NA	NA	NA
Glyma.01G021700.1	-5.74413	0.0247209	NA	NA	NA	NA	NA	NA	6.80609	0.000653553	NA	NA	NA	NA	NA	NA	NA	NA	NA	NA	NA	NA	NA	NA
Glyma.01G022900.1	NA	NA	NA	NA	NA	NA	NA	NA	NA	NA	NA	NA	NA	NA	NA	NA	NA	NA	NA	NA	NA	NA	-1.99359	0.0179882
Glyma.01G023000.3	NA	NA	9.86163	0.0420645	NA	NA	NA	NA	NA	NA	NA	NA	NA	NA	NA	NA	NA	NA	NA	NA	NA	NA	NA	NA
Glyma.01G024300.1	NA	NA	3.83168	0.000439521	NA	NA	4.49741	0.00147269	NA	NA	2.80116	0.000371843	NA	NA	NA	NA	NA	NA	-5.54921	3.36953e-26	-4.71167	2.52843e-15	-5.2407	2.16012e-08
Glyma.01G024500.1	NA	NA	5.25768	1.55264e-05	NA	NA	NA	NA	NA	NA	NA	NA	NA	NA	NA	NA	NA	NA	-4.4591	1.02562e-15	-3.92257	0.00112383	-5.18146	0.0274838
Glyma.01G024800.1	NA	NA	NA	NA	NA	NA	10.2585	0.00781393	NA	NA	4.45685	0.00610397	6.15648	0.0490287	NA	NA	NA	NA	-9.54626	4.16956e-09	-8.92501	0.000433408	-9.15476	6.75414e-05
Glyma.01G025000.1	-2.84641	2.50502e-05	-2.15277	0.00469707	NA	NA	NA	NA	NA	NA	-2.3559	0.000937058	NA	NA	NA	NA	NA	NA	4.52068	2.388e-11	3.76927	1.42364e-11	3.60089	0.00098946
Glyma.01G025500.1	NA	NA	NA	NA	NA	NA	NA	NA	NA	NA	NA	NA	NA	NA	NA	NA	NA	NA	-1.95204	0.00204429	NA	NA	NA	NA
Glyma.01G025700.1	NA	NA	NA	NA	NA	NA	NA	NA	NA	NA	7.67187	0.00803769	NA	NA	NA	NA	NA	NA	NA	NA	-7.9112	0.00229277	-5.77287	0.0383896
Glyma.01G025800.1	NA	NA	NA	NA	NA	NA	NA	NA	NA	NA	2.24531	0.0101304	2.81512	2.84871e-06	NA	NA	NA	NA	-2.73742	1.50705e-05	-3.36836	4.18186e-15	-3.29725	4.5213e-12
Glyma.01G026600.1	NA	NA	NA	NA	NA	NA	NA	NA	NA	NA	NA	NA	NA	NA	NA	NA	NA	NA	NA	NA	NA	NA	-1.90551	0.047095
Glyma.01G026700.3	NA	NA	NA	NA	NA	NA	-9.726	3.58684e-12	NA	NA	NA	NA	NA	NA	NA	NA	NA	NA	NA	NA	NA	NA	NA	NA
Glyma.01G027900.1	NA	NA	7.12626	0.00813784	NA	NA	NA	NA	NA	NA	NA	NA	NA	NA	NA	NA	NA	NA	NA	NA	NA	NA	NA	NA
Glyma.01G028200.1	NA	NA	NA	NA	NA	NA	NA	NA	NA	NA	-2.93337	0.0271546	NA	NA	NA	NA	NA	NA	NA	NA	NA	NA	NA	NA
Glyma.01G029500.3	NA	NA	NA	NA	NA	NA	NA	NA	NA	NA	NA	NA	NA	NA	NA	NA	NA	NA	8.22169	0.00854318	NA	NA	NA	NA
Glyma.01G030500.4	6.0677	0.0131345	5.77215	0.00665526	NA	NA	3.2575	0.0207566	NA	NA	NA	NA	NA	NA	NA	NA	NA	NA	-4.94772	0.00973596	NA	NA	NA	NA
Glyma.01G030900.1	NA	NA	NA	NA	NA	NA	26.6623	2.00043e-12	NA	NA	NA	NA	NA	NA	NA	NA	NA	NA	NA	NA	NA	NA	NA	NA
Glyma.01G031400.2	NA	NA	NA	NA	NA	NA	NA	NA	NA	NA	NA	NA	NA	NA	11.9579	7.72911e-07	NA	NA	NA	NA	NA	NA	NA	NA
Glyma.01G031500.1	NA	NA	NA	NA	NA	NA	NA	NA	NA	NA	1.69122	1.05057e-08	NA	NA	NA	NA	NA	NA	-2.52718	0.000256237	-2.03893	0.000934058	NA	NA
Glyma.01G031700.1	NA	NA	NA	NA	NA	NA	NA	NA	NA	NA	NA	NA	NA	NA	NA	NA	NA	NA	NA	NA	1.70449	6.49814e-07	NA	NA
Glyma.01G031900.1	NA	NA	NA	NA	NA	NA	NA	NA	NA	NA	NA	NA	NA	NA	NA	NA	NA	NA	NA	NA	-2.07382	0.00135772	-1.95827	0.000387304
Glyma.01G032300.1	NA	NA	NA	NA	NA	NA	NA	NA	NA	NA	NA	NA	NA	NA	NA	NA	NA	NA	-2.45402	1.30969e-06	-2.57206	0.00323142	-2.85325	5.63688e-06
Glyma.01G033000.1	NA	NA	NA	NA	NA	NA	NA	NA	NA	NA	NA	NA	NA	NA	NA	NA	NA	NA	NA	NA	NA	NA	-2.08347	0.0310942
Glyma.01G033200.1	NA	NA	NA	NA	NA	NA	3.62041	0.00390785	NA	NA	NA	NA	3.73134	1.23568e-14	NA	NA	NA	NA	NA	NA	-4.00171	3.84596e-14	NA	NA
Glyma.01G033300.1	-5.32517	1.75159e-15	NA	NA	NA	NA	NA	NA	NA	NA	-6.25893	1.02903e-23	7.59045	1.29419e-25	NA	NA	5.5472	0.00390518	NA	NA	NA	NA	NA	NA
Glyma.01G033400.1	-8.83462	2.20799e-05	NA	NA	NA	NA	NA	NA	NA	NA	NA	NA	11.7627	1.5153e-14	NA	NA	8.46348	0.000150597	NA	NA	NA	NA	NA	NA
Glyma.01G034000.1	NA	NA	NA	NA	NA	NA	NA	NA	NA	NA	-1.7246	0.00319278	NA	NA	NA	NA	NA	NA	NA	NA	NA	NA	NA	NA
Glyma.01G034200.2	NA	NA	NA	NA	NA	NA	NA	NA	NA	NA	8.37466	6.66031e-05	NA	NA	NA	NA	NA	NA	NA	NA	NA	NA	NA	NA
Glyma.01G034300.2	NA	NA	NA	NA	NA	NA	NA	NA	NA	NA	8.96217	1.1886e-06	NA	NA	8.12603	0.0030048	NA	NA	NA	NA	NA	NA	NA	NA
Glyma.01G034600.1	NA	NA	NA	NA	NA	NA	NA	NA	NA	NA	NA	NA	NA	NA	NA	NA	NA	NA	2.67551	0.00566972	NA	NA	NA	NA
Glyma.01G035100.4	NA	NA	NA	NA	NA	NA	NA	NA	NA	NA	NA	NA	2.64359	0.0352832	NA	NA	NA	NA	NA	NA	NA	NA	NA	NA
Glyma.01G035300.1	NA	NA	NA	NA	NA	NA	NA	NA	2.08062	0.0390064	NA	NA	NA	NA	NA	NA	NA	NA	NA	NA	NA	NA	NA	NA
Glyma.01G035900.1	5.57261	0.0431294	NA	NA	NA	NA	NA	NA	NA	NA	9.03939	3.29753e-07	-8.1467	0.000189267	6.3146	0.00415418	-8.58176	0.000143417	NA	NA	NA	NA	NA	NA
Glyma.01G036000.1	NA	NA	NA	NA	NA	NA	5.88098	0.00480131	NA	NA	4.16784	1.00583e-25	3.58338	6.03333e-09	NA	NA	NA	NA	-5.01145	4.42788e-06	-4.08455	0.000211133	-4.42973	0.000947491
Glyma.01G036600.1	NA	NA	NA	NA	NA	NA	NA	NA	NA	NA	3.06059	9.61487e-09	NA	NA	NA	NA	NA	NA	-5.69742	3.40689e-21	NA	NA	NA	NA
Glyma.01G036800.1	NA	NA	NA	NA	NA	NA	NA	NA	NA	NA	NA	NA	-1.86488	0.00178041	NA	NA	NA	NA	-2.64932	0.0154029	-2.64611	0.000487503	NA	NA
Glyma.01G036900.1	NA	NA	NA	NA	NA	NA	4.90394	0.00252301	NA	NA	NA	NA	4.77656	1.41028e-30	NA	NA	NA	NA	-4.48549	6.85463e-14	-3.60389	0.00045281	-4.42578	8.90513e-07
Glyma.01G037200.1	NA	NA	NA	NA	NA	NA	NA	NA	NA	NA	2.02387	0.0472546	2.30965	0.0191165	NA	NA	NA	NA	-3.82189	2.91923e-07	NA	NA	NA	NA
Glyma.01G039000.1	NA	NA	NA	NA	NA	NA	NA	NA	NA	NA	NA	NA	NA	NA	NA	NA	NA	NA	-3.30428	0.00604809	NA	NA	NA	NA
Glyma.01G039900.1	NA	NA	NA	NA	NA	NA	NA	NA	NA	NA	-1.95159	0.00403462	NA	NA	NA	NA	NA	NA	NA	NA	NA	NA	NA	NA
Glyma.01G040300.1	NA	NA	NA	NA	NA	NA	NA	NA	NA	NA	NA	NA	NA	NA	NA	NA	NA	NA	1.76526	2.65301e-05	NA	NA	NA	NA
Glyma.01G040400.1	NA	NA	2.45603	6.9428e-12	NA	NA	NA	NA	NA	NA	NA	NA	NA	NA	NA	NA	NA	NA	NA	NA	-3.22685	4.89271e-11	-3.50775	1.36906e-06
Glyma.01G041700.1	NA	NA	NA	NA	NA	NA	NA	NA	NA	NA	NA	NA	2.21293	0.00796524	NA	NA	NA	NA	2.36547	2.45821e-08	2.55627	2.16265e-12	2.12711	0.0184965
Glyma.01G042400.1	NA	NA	NA	NA	NA	NA	4.26347	9.57906e-09	NA	NA	NA	NA	NA	NA	NA	NA	NA	NA	NA	NA	NA	NA	NA	NA
Glyma.01G043100.1	NA	NA	NA	NA	NA	NA	NA	NA	NA	NA	NA	NA	NA	NA	NA	NA	NA	NA	-8.18909	8.21765e-05	NA	NA	NA	NA
Glyma.01G043400.2	NA	NA	NA	NA	NA	NA	NA	NA	NA	NA	NA	NA	NA	NA	NA	NA	NA	NA	9.40867	0.00654773	NA	NA	NA	NA
Glyma.01G043400.3	NA	NA	NA	NA	NA	NA	NA	NA	NA	NA	NA	NA	NA	NA	NA	NA	NA	NA	9.70911	4.97366e-07	NA	NA	NA	NA
Glyma.01G043500.1	-6.88552	0.0482517	NA	NA	NA	NA	NA	NA	NA	NA	NA	NA	NA	NA	NA	NA	NA	NA	NA	NA	NA	NA	NA	NA
Glyma.01G044200.1	NA	NA	NA	NA	NA	NA	NA	NA	NA	NA	NA	NA	NA	NA	NA	NA	NA	NA	-1.86978	0.000218628	NA	NA	NA	NA
Glyma.01G044500.1	NA	NA	2.52903	1.70204e-05	NA	NA	NA	NA	NA	NA	NA	NA	NA	NA	NA	NA	NA	NA	-2.29129	0.0157847	-3.0118	1.22972e-11	-3.01231	3.68422e-05
Glyma.01G044600.2	6.46393	2.63263e-09	NA	NA	NA	NA	NA	NA	-3.64052	1.98094e-05	NA	NA	NA	NA	NA	NA	NA	NA	-4.04356	0.0134126	NA	NA	NA	NA
Glyma.01G044800.1	3.98562	1.45327e-05	NA	NA	NA	NA	NA	NA	-3.39504	9.08687e-05	NA	NA	NA	NA	NA	NA	NA	NA	NA	NA	NA	NA	NA	NA
Glyma.01G045900.1	NA	NA	6.48656	0.0267748	NA	NA	NA	NA	NA	NA	NA	NA	NA	NA	NA	NA	NA	NA	NA	NA	NA	NA	NA	NA
Glyma.01G046200.1	NA	NA	NA	NA	NA	NA	NA	NA	NA	NA	-10.4901	0.000519569	NA	NA	NA	NA	NA	NA	11.2047	7.04192e-07	-8.04046	0.00156268	NA	NA
Glyma.01G046200.2	NA	NA	NA	NA	NA	NA	NA	NA	NA	NA	NA	NA	NA	NA	NA	NA	NA	NA	9.68249	0.00759215	NA	NA	NA	NA
Glyma.01G046300.1	NA	NA	-4.32912	0.0122069	-3.2629	7.10655e-07	-6.47535	2.08265e-11	NA	NA	NA	NA	-5.69752	3.83995e-20	NA	NA	NA	NA	7.82816	1.15246e-07	8.85225	2.00294e-30	8.45071	8.85886e-10
Glyma.01G046700.2	11.6864	5.22687e-11	NA	NA	NA	NA	NA	NA	NA	NA	NA	NA	NA	NA	NA	NA	NA	NA	NA	NA	NA	NA	NA	NA
Glyma.01G047900.1	-1.96957	0.000238551	NA	NA	NA	NA	NA	NA	NA	NA	NA	NA	NA	NA	NA	NA	NA	NA	NA	NA	NA	NA	NA	NA
Glyma.01G048000.1	NA	NA	NA	NA	NA	NA	NA	NA	NA	NA	NA	NA	NA	NA	NA	NA	NA	NA	NA	NA	-1.81477	0.0027391	NA	NA
Glyma.01G048500.1	9.0086	2.03939e-08	NA	NA	NA	NA	NA	NA	NA	NA	NA	NA	NA	NA	NA	NA	NA	NA	NA	NA	NA	NA	NA	NA
Glyma.01G048700.1	NA	NA	2.07817	0.0369546	NA	NA	NA	NA	NA	NA	NA	NA	NA	NA	NA	NA	NA	NA	NA	NA	NA	NA	NA	NA
Glyma.01G049100.2	NA	NA	NA	NA	NA	NA	NA	NA	NA	NA	NA	NA	NA	NA	9.42509	9.00933e-07	NA	NA	NA	NA	NA	NA	NA	NA
Glyma.01G049400.1	NA	NA	NA	NA	NA	NA	NA	NA	NA	NA	NA	NA	NA	NA	NA	NA	NA	NA	-2.94958	0.0404175	NA	NA	-7.63821	0.00276623
Glyma.01G049500.1	NA	NA	6.80255	0.044257	NA	NA	NA	NA	NA	NA	NA	NA	NA	NA	NA	NA	NA	NA	-7.77242	0.00579206	-7.32723	0.0379829	NA	NA
Glyma.01G050100.1	1.78032	0.0231205	NA	NA	NA	NA	NA	NA	NA	NA	NA	NA	NA	NA	NA	NA	NA	NA	NA	NA	NA	NA	NA	NA
Glyma.01G051300.1	3.70549	1.7527e-15	NA	NA	NA	NA	NA	NA	NA	NA	NA	NA	NA	NA	NA	NA	NA	NA	-4.40253	6.84744e-05	-5.01271	2.10865e-07	-4.44428	0.00174481
Glyma.01G052600.8	NA	NA	NA	NA	NA	NA	NA	NA	NA	NA	NA	NA	-7.60695	0.00802341	NA	NA	NA	NA	NA	NA	NA	NA	NA	NA
Glyma.01G054000.2	NA	NA	NA	NA	NA	NA	NA	NA	NA	NA	NA	NA	NA	NA	NA	NA	NA	NA	2.57335	0.0336381	NA	NA	NA	NA
Glyma.01G054000.3	NA	NA	NA	NA	NA	NA	NA	NA	NA	NA	NA	NA	NA	NA	NA	NA	NA	NA	NA	NA	NA	NA	8.0551	0.00297364
Glyma.01G054500.3	NA	NA	NA	NA	NA	NA	-3.93929	0.000398949	NA	NA	NA	NA	NA	NA	NA	NA	NA	NA	NA	NA	NA	NA	NA	NA
Glyma.01G054900.1	NA	NA	NA	NA	NA	NA	NA	NA	NA	NA	NA	NA	NA	NA	NA	NA	NA	NA	NA	NA	2.42872	0.00241651	NA	NA
Glyma.01G055200.1	NA	NA	NA	NA	NA	NA	NA	NA	NA	NA	NA	NA	-4.93213	0.0151935	NA	NA	NA	NA	NA	NA	8.20381	0.000127726	NA	NA
Glyma.01G056100.1	NA	NA	NA	NA	NA	NA	NA	NA	NA	NA	2.59367	9.55552e-06	3.03467	0.000563003	NA	NA	NA	NA	-2.69815	0.000108292	-3.0943	1.44065e-06	-3.35577	2.14162e-10
Glyma.01G056800.1	NA	NA	NA	NA	NA	NA	NA	NA	NA	NA	NA	NA	NA	NA	NA	NA	NA	NA	-2.30544	3.36619e-05	NA	NA	NA	NA
Glyma.01G056800.2	NA	NA	NA	NA	NA	NA	NA	NA	NA	NA	NA	NA	NA	NA	NA	NA	NA	NA	NA	NA	NA	NA	-8.22858	0.0205926
Glyma.01G056800.3	NA	NA	NA	NA	NA	NA	NA	NA	NA	NA	NA	NA	NA	NA	NA	NA	NA	NA	-10.3147	1.03564e-09	NA	NA	NA	NA
Glyma.01G056800.6	NA	NA	NA	NA	NA	NA	NA	NA	NA	NA	NA	NA	NA	NA	NA	NA	NA	NA	NA	NA	NA	NA	-8.01228	0.000503062
Glyma.01G058400.5	NA	NA	NA	NA	NA	NA	NA	NA	-8.20675	0.00141573	NA	NA	NA	NA	NA	NA	NA	NA	NA	NA	NA	NA	NA	NA
Glyma.01G058500.2	NA	NA	NA	NA	NA	NA	NA	NA	-5.31573	0.000347223	NA	NA	NA	NA	NA	NA	NA	NA	NA	NA	NA	NA	NA	NA
Glyma.01G058500.4	NA	NA	NA	NA	NA	NA	NA	NA	-3.06494	0.000343276	NA	NA	NA	NA	NA	NA	NA	NA	NA	NA	NA	NA	-2.59853	0.0243376
Glyma.01G058500.5	NA	NA	NA	NA	NA	NA	NA	NA	NA	NA	NA	NA	NA	NA	NA	NA	NA	NA	NA	NA	-2.90893	9.7301e-13	NA	NA
Glyma.01G059100.3	-4.57467	0.0189147	NA	NA	NA	NA	NA	NA	NA	NA	NA	NA	NA	NA	NA	NA	NA	NA	NA	NA	NA	NA	NA	NA
Glyma.01G059400.1	NA	NA	NA	NA	NA	NA	NA	NA	NA	NA	NA	NA	NA	NA	NA	NA	-3.39809	0.0114305	NA	NA	NA	NA	NA	NA
Glyma.01G060300.1	-2.9138	6.01644e-08	NA	NA	NA	NA	NA	NA	3.0009	3.71458e-08	NA	NA	NA	NA	NA	NA	NA	NA	4.22483	1.62183e-34	NA	NA	NA	NA
Glyma.01G062100.1	NA	NA	NA	NA	NA	NA	NA	NA	NA	NA	NA	NA	NA	NA	NA	NA	NA	NA	NA	NA	NA	NA	3.0959	7.80223e-05
Glyma.01G062200.2	NA	NA	NA	NA	NA	NA	NA	NA	NA	NA	NA	NA	1.71127	0.0394761	NA	NA	NA	NA	NA	NA	5.33935	0.00438988	NA	NA
Glyma.01G062400.1	3.35916	0.00133957	NA	NA	NA	NA	NA	NA	-2.94211	0.00056589	NA	NA	NA	NA	NA	NA	NA	NA	NA	NA	NA	NA	NA	NA
Glyma.01G062900.1	NA	NA	NA	NA	NA	NA	-10.0662	9.14339e-10	NA	NA	-4.72288	3.95398e-06	-5.47337	0.00173063	NA	NA	NA	NA	5.15401	5.30544e-10	5.79362	0.000283622	5.23099	4.96591e-12
Glyma.01G063100.1	NA	NA	NA	NA	NA	NA	NA	NA	NA	NA	NA	NA	1.90756	1.49824e-05	NA	NA	NA	NA	-2.48312	0.000404826	-2.62121	1.85245e-09	-2.46521	5.27197e-05
Glyma.01G063200.1	NA	NA	NA	NA	NA	NA	NA	NA	NA	NA	2.38455	0.0168406	NA	NA	NA	NA	NA	NA	NA	NA	NA	NA	NA	NA
Glyma.01G063800.1	NA	NA	2.01095	0.0080423	NA	NA	NA	NA	NA	NA	NA	NA	2.31652	0.00288575	NA	NA	NA	NA	-4.01606	5.10326e-11	-4.00592	2.35814e-17	-2.85862	3.04348e-08
Glyma.01G068200.1	NA	NA	2.58878	0.00683727	NA	NA	NA	NA	NA	NA	NA	NA	NA	NA	NA	NA	NA	NA	NA	NA	NA	NA	NA	NA
Glyma.01G069000.1	NA	NA	3.44082	0.0173195	3.38079	0.0102092	NA	NA	NA	NA	NA	NA	NA	NA	NA	NA	NA	NA	-5.56427	1.0568e-13	-3.64032	0.00967621	-6.35895	1.78674e-10
Glyma.01G069300.1	NA	NA	NA	NA	NA	NA	NA	NA	2.96594	0.00461716	3.03393	0.0114844	NA	NA	NA	NA	NA	NA	NA	NA	NA	NA	NA	NA
Glyma.01G069500.1	-1.84125	0.0294893	-1.86453	0.000175979	-1.71685	0.0260077	NA	NA	NA	NA	NA	NA	NA	NA	NA	NA	NA	NA	1.72401	0.000569256	2.42074	0.00016825	2.55493	8.63465e-07
Glyma.01G070300.3	NA	NA	NA	NA	NA	NA	NA	NA	NA	NA	NA	NA	NA	NA	7.53427	4.65967e-05	NA	NA	NA	NA	NA	NA	NA	NA
Glyma.01G072000.3	NA	NA	NA	NA	NA	NA	NA	NA	NA	NA	NA	NA	NA	NA	NA	NA	-8.5	0.000450384	NA	NA	NA	NA	NA	NA
Glyma.01G073400.1	NA	NA	NA	NA	NA	NA	3.07603	0.0123512	NA	NA	NA	NA	NA	NA	NA	NA	NA	NA	NA	NA	NA	NA	NA	NA
Glyma.01G073400.7	NA	NA	NA	NA	NA	NA	-10.0834	5.12962e-10	NA	NA	NA	NA	NA	NA	NA	NA	NA	NA	NA	NA	NA	NA	NA	NA
Glyma.01G074500.1	NA	NA	NA	NA	NA	NA	NA	NA	NA	NA	6.72648	1.29375e-05	NA	NA	NA	NA	NA	NA	-8.45053	5.6753e-07	NA	NA	NA	NA
Glyma.01G074500.3	NA	NA	NA	NA	NA	NA	NA	NA	NA	NA	8.04737	0.000167088	NA	NA	NA	NA	NA	NA	NA	NA	NA	NA	NA	NA
Glyma.01G074600.1	NA	NA	NA	NA	NA	NA	NA	NA	NA	NA	NA	NA	NA	NA	NA	NA	NA	NA	-3.58774	1.04366e-07	NA	NA	NA	NA
Glyma.01G074600.2	10.6333	0.0432843	9.94311	0.0335477	NA	NA	NA	NA	NA	NA	NA	NA	NA	NA	NA	NA	NA	NA	-12.7771	1.976e-10	NA	NA	NA	NA
Glyma.01G076100.2	NA	NA	NA	NA	NA	NA	NA	NA	NA	NA	NA	NA	NA	NA	NA	NA	8.31983	0.000665523	NA	NA	NA	NA	NA	NA
Glyma.01G076900.1	3.5924	0.00110914	NA	NA	NA	NA	NA	NA	NA	NA	NA	NA	NA	NA	NA	NA	NA	NA	-4.14429	1.79279e-25	-4.25845	6.57271e-07	-2.87108	0.00091751
Glyma.01G077000.1	NA	NA	NA	NA	NA	NA	NA	NA	-6.41382	0.00883055	NA	NA	NA	NA	NA	NA	NA	NA	-6.94469	1.05426e-06	-3.21231	0.014201	NA	NA
Glyma.01G077700.1	2.68914	2.5075e-06	NA	NA	NA	NA	NA	NA	NA	NA	NA	NA	NA	NA	NA	NA	NA	NA	NA	NA	NA	NA	NA	NA
Glyma.01G078700.1	5.24577	0.0101682	NA	NA	NA	NA	NA	NA	NA	NA	NA	NA	NA	NA	NA	NA	NA	NA	NA	NA	4.74126	0.0322853	NA	NA
Glyma.01G079100.3	NA	NA	8.55705	0.000113904	NA	NA	NA	NA	NA	NA	NA	NA	7.3717	0.00492939	NA	NA	NA	NA	NA	NA	NA	NA	-5.8931	0.00592508
Glyma.01G080500.1	NA	NA	NA	NA	NA	NA	NA	NA	NA	NA	NA	NA	1.68835	0.0295985	NA	NA	NA	NA	NA	NA	-2.37197	8.13016e-18	NA	NA
Glyma.01G081100.1	NA	NA	NA	NA	NA	NA	NA	NA	NA	NA	NA	NA	NA	NA	NA	NA	NA	NA	-2.1499	0.0432583	NA	NA	NA	NA
Glyma.01G081100.2	NA	NA	NA	NA	10.627	6.37583e-09	NA	NA	NA	NA	-10.4489	0.000170927	NA	NA	NA	NA	NA	NA	11.0497	3.91155e-12	NA	NA	11.7851	2.97962e-15
Glyma.01G081600.1	NA	NA	NA	NA	NA	NA	NA	NA	NA	NA	1.88841	0.0073813	NA	NA	NA	NA	NA	NA	NA	NA	NA	NA	NA	NA
Glyma.01G082200.1	NA	NA	NA	NA	NA	NA	-1.77751	0.000505761	NA	NA	NA	NA	NA	NA	NA	NA	NA	NA	NA	NA	NA	NA	NA	NA
Glyma.01G083000.1	NA	NA	NA	NA	NA	NA	NA	NA	NA	NA	NA	NA	NA	NA	NA	NA	NA	NA	-3.14009	0.0153481	NA	NA	NA	NA
Glyma.01G083300.1	NA	NA	NA	NA	NA	NA	NA	NA	-6.15375	1.88953e-05	NA	NA	NA	NA	NA	NA	NA	NA	NA	NA	NA	NA	NA	NA
Glyma.01G084800.1	4.52695	5.64993e-12	NA	NA	NA	NA	NA	NA	NA	NA	NA	NA	NA	NA	NA	NA	NA	NA	NA	NA	NA	NA	NA	NA
Glyma.01G085200.3	NA	NA	NA	NA	NA	NA	-4.53168	0.0116181	NA	NA	NA	NA	NA	NA	NA	NA	NA	NA	NA	NA	NA	NA	NA	NA
Glyma.01G085700.1	NA	NA	NA	NA	NA	NA	NA	NA	NA	NA	10.0373	8.98121e-10	4.66563	0.0121221	NA	NA	NA	NA	-10.3339	1.29768e-10	NA	NA	-6.03072	0.000109415
Glyma.01G085800.1	NA	NA	NA	NA	NA	NA	NA	NA	NA	NA	-2.0571	7.15831e-11	NA	NA	NA	NA	NA	NA	NA	NA	2.48431	0.00574023	2.80898	0.00348958
Glyma.01G086700.1	NA	NA	NA	NA	NA	NA	NA	NA	NA	NA	2.35574	0.0170467	2.38125	3.47495e-05	NA	NA	NA	NA	NA	NA	-2.4562	0.0082755	-3.26821	2.55715e-06
Glyma.01G086800.1	NA	NA	NA	NA	NA	NA	NA	NA	NA	NA	NA	NA	NA	NA	NA	NA	NA	NA	8.16126	3.35342e-07	NA	NA	NA	NA
Glyma.01G087500.1	NA	NA	NA	NA	NA	NA	NA	NA	NA	NA	NA	NA	-9.17499	3.39684e-05	NA	NA	NA	NA	-2.1163	0.000194003	NA	NA	NA	NA
Glyma.01G087900.1	NA	NA	2.52576	0.00105771	NA	NA	NA	NA	NA	NA	NA	NA	NA	NA	NA	NA	NA	NA	NA	NA	-2.73479	4.36917e-06	NA	NA
Glyma.01G088700.1	NA	NA	2.42615	0.0275512	NA	NA	NA	NA	NA	NA	NA	NA	NA	NA	NA	NA	NA	NA	NA	NA	NA	NA	NA	NA
Glyma.01G089300.2	NA	NA	2.31001	0.000896521	NA	NA	NA	NA	NA	NA	1.99277	0.010518	NA	NA	NA	NA	NA	NA	-4.61258	7.08424e-10	-4.29136	4.94039e-06	-4.01597	8.77653e-09
Glyma.01G089900.3	NA	NA	12.2571	1.63737e-17	NA	NA	12.0771	0.0218888	NA	NA	-12.217	8.54727e-17	NA	NA	NA	NA	NA	NA	NA	NA	NA	NA	NA	NA
Glyma.01G090200.1	NA	NA	NA	NA	NA	NA	NA	NA	NA	NA	NA	NA	NA	NA	NA	NA	NA	NA	-3.68081	6.76702e-06	NA	NA	NA	NA
Glyma.01G090400.1	4.10763	0.0191119	NA	NA	NA	NA	NA	NA	NA	NA	NA	NA	NA	NA	NA	NA	NA	NA	-2.29967	0.026362	NA	NA	NA	NA
Glyma.01G091100.1	NA	NA	NA	NA	NA	NA	NA	NA	NA	NA	NA	NA	2.72305	0.0291216	NA	NA	NA	NA	5.09159	0.0400394	9.49722	5.51298e-05	NA	NA
Glyma.01G091400.1	4.17496	0.000329157	NA	NA	NA	NA	5.06864	0.00253575	NA	NA	NA	NA	2.88681	0.00113922	NA	NA	NA	NA	-5.81312	2.78496e-14	NA	NA	NA	NA
Glyma.01G091800.1	8.04484	0.00356136	NA	NA	NA	NA	NA	NA	NA	NA	NA	NA	NA	NA	NA	NA	NA	NA	NA	NA	NA	NA	NA	NA
Glyma.01G092300.1	NA	NA	NA	NA	NA	NA	NA	NA	NA	NA	NA	NA	NA	NA	NA	NA	NA	NA	NA	NA	NA	NA	-1.8313	0.0283605
Glyma.01G092900.1	NA	NA	NA	NA	NA	NA	NA	NA	NA	NA	1.83619	2.22293e-05	NA	NA	NA	NA	NA	NA	NA	NA	NA	NA	NA	NA
Glyma.01G095500.1	NA	NA	NA	NA	NA	NA	-5.53487	9.93603e-06	NA	NA	NA	NA	NA	NA	NA	NA	NA	NA	NA	NA	NA	NA	NA	NA
Glyma.01G096000.1	NA	NA	NA	NA	NA	NA	NA	NA	NA	NA	NA	NA	NA	NA	NA	NA	NA	NA	-2.3965	0.0490331	NA	NA	NA	NA
Glyma.01G096300.3	NA	NA	NA	NA	NA	NA	NA	NA	NA	NA	NA	NA	NA	NA	NA	NA	NA	NA	2.38786	0.0153525	NA	NA	NA	NA
Glyma.01G097400.1	NA	NA	NA	NA	NA	NA	6.65965	0.00951357	NA	NA	3.98419	4.83408e-07	3.81318	1.91164e-08	NA	NA	NA	NA	-5.95533	0.00104617	-5.7731	0.00289403	NA	NA
Glyma.01G098200.2	NA	NA	NA	NA	NA	NA	NA	NA	NA	NA	NA	NA	NA	NA	NA	NA	NA	NA	NA	NA	11.5823	0.00649211	NA	NA
Glyma.01G098300.1	8.59612	0.00925679	NA	NA	NA	NA	NA	NA	NA	NA	NA	NA	NA	NA	NA	NA	NA	NA	NA	NA	5.17124	0.00426786	NA	NA
Glyma.01G099800.1	-2.59823	0.000644618	NA	NA	NA	NA	NA	NA	NA	NA	NA	NA	NA	NA	NA	NA	NA	NA	3.60643	0.00126797	NA	NA	NA	NA
Glyma.01G099800.4	NA	NA	NA	NA	NA	NA	NA	NA	NA	NA	NA	NA	NA	NA	NA	NA	NA	NA	NA	NA	NA	NA	-7.12699	0.00174929
Glyma.01G099800.5	NA	NA	NA	NA	NA	NA	NA	NA	NA	NA	NA	NA	NA	NA	NA	NA	NA	NA	-3.10828	4.91554e-05	NA	NA	NA	NA
Glyma.01G101800.1	NA	NA	NA	NA	NA	NA	NA	NA	NA	NA	NA	NA	NA	NA	NA	NA	NA	NA	NA	NA	NA	NA	1.55946	0.020837
Glyma.01G104100.1	NA	NA	NA	NA	NA	NA	NA	NA	NA	NA	NA	NA	NA	NA	NA	NA	NA	NA	NA	NA	2.00369	0.00789414	NA	NA
Glyma.01G104800.1	NA	NA	NA	NA	NA	NA	NA	NA	NA	NA	NA	NA	NA	NA	NA	NA	NA	NA	-2.45599	0.00274702	NA	NA	NA	NA
Glyma.01G105000.1	2.9614	0.00232885	NA	NA	NA	NA	2.82768	0.011022	NA	NA	2.61497	5.88866e-08	NA	NA	NA	NA	NA	NA	-4.40612	7.56232e-53	-3.09192	6.89964e-05	-3.65953	8.39059e-06
Glyma.01G105400.1	-1.81592	0.00104213	NA	NA	NA	NA	NA	NA	NA	NA	NA	NA	NA	NA	NA	NA	NA	NA	NA	NA	NA	NA	NA	NA
Glyma.01G105600.2	NA	NA	NA	NA	NA	NA	NA	NA	NA	NA	NA	NA	3.05478	0.00123389	NA	NA	NA	NA	NA	NA	-4.40062	1.24511e-06	NA	NA
Glyma.01G105600.3	NA	NA	NA	NA	NA	NA	NA	NA	NA	NA	3.44073	3.47962e-09	NA	NA	NA	NA	NA	NA	NA	NA	-6.82764	0.00983801	-4.90088	5.14335e-16
Glyma.01G106000.1	NA	NA	NA	NA	NA	NA	NA	NA	NA	NA	NA	NA	NA	NA	NA	NA	NA	NA	-1.97212	0.000186025	NA	NA	NA	NA
Glyma.01G106500.1	NA	NA	NA	NA	NA	NA	NA	NA	NA	NA	-1.88091	9.52061e-05	NA	NA	NA	NA	NA	NA	NA	NA	NA	NA	NA	NA
Glyma.01G106800.1	-2.95371	6.16211e-07	2.55509	3.1334e-19	NA	NA	NA	NA	NA	NA	-2.49578	5.99093e-05	NA	NA	NA	NA	NA	NA	4.35905	0.000159682	NA	NA	NA	NA
Glyma.01G108200.1	NA	NA	6.93248	0.000716271	NA	NA	NA	NA	NA	NA	NA	NA	NA	NA	NA	NA	NA	NA	-9.39299	9.64566e-17	-6.94256	0.00391996	-6.08394	5.35315e-07
Glyma.01G108700.1	NA	NA	NA	NA	NA	NA	NA	NA	NA	NA	NA	NA	10.5057	0.0317086	NA	NA	NA	NA	-3.59567	4.73151e-06	-3.69405	0.000195397	-4.26405	5.00461e-15
Glyma.01G109500.1	NA	NA	NA	NA	NA	NA	NA	NA	NA	NA	NA	NA	NA	NA	NA	NA	NA	NA	NA	NA	NA	NA	-1.75474	0.00254313
Glyma.01G109600.1	NA	NA	NA	NA	NA	NA	NA	NA	NA	NA	NA	NA	NA	NA	NA	NA	NA	NA	NA	NA	NA	NA	-2.95455	0.0109191
Glyma.01G109700.1	NA	NA	NA	NA	NA	NA	NA	NA	NA	NA	NA	NA	NA	NA	NA	NA	NA	NA	NA	NA	NA	NA	2.05812	0.0158128
Glyma.01G110100.1	NA	NA	6.7792	0.0498855	NA	NA	NA	NA	NA	NA	NA	NA	NA	NA	NA	NA	NA	NA	NA	NA	NA	NA	NA	NA
Glyma.01G111200.1	6.6227	1.22287e-35	NA	NA	NA	NA	NA	NA	NA	NA	NA	NA	NA	NA	NA	NA	NA	NA	NA	NA	NA	NA	NA	NA
Glyma.01G111200.3	NA	NA	NA	NA	NA	NA	NA	NA	NA	NA	NA	NA	NA	NA	NA	NA	NA	NA	NA	NA	NA	NA	-10.3881	0.0410137
Glyma.01G111300.2	NA	NA	NA	NA	NA	NA	NA	NA	NA	NA	NA	NA	NA	NA	NA	NA	NA	NA	NA	NA	13.2594	0.027455	NA	NA
Glyma.01G112200.3	NA	NA	NA	NA	-9.94859	2.79821e-05	NA	NA	NA	NA	NA	NA	NA	NA	NA	NA	NA	NA	NA	NA	NA	NA	NA	NA
Glyma.01G112500.1	NA	NA	NA	NA	NA	NA	NA	NA	-7.91887	0.00258816	NA	NA	NA	NA	NA	NA	NA	NA	-8.72079	1.71706e-06	NA	NA	NA	NA
Glyma.01G112700.3	NA	NA	NA	NA	NA	NA	NA	NA	NA	NA	NA	NA	NA	NA	NA	NA	NA	NA	NA	NA	NA	NA	-1.81432	0.0245573
Glyma.01G112900.1	-2.07633	0.0283088	NA	NA	NA	NA	NA	NA	NA	NA	NA	NA	1.96299	0.010138	NA	NA	NA	NA	NA	NA	NA	NA	NA	NA
Glyma.01G113200.1	3.46211	1.7958e-08	NA	NA	NA	NA	NA	NA	-2.90296	0.00451184	NA	NA	NA	NA	NA	NA	NA	NA	-3.33613	0.0263099	NA	NA	-2.03594	0.0111463
Glyma.01G114400.1	NA	NA	NA	NA	NA	NA	NA	NA	NA	NA	NA	NA	NA	NA	NA	NA	NA	NA	-3.46262	1.39571e-11	-2.85494	0.0022477	-3.16442	0.000361468
Glyma.01G115000.2	NA	NA	NA	NA	NA	NA	5.99697	0.0067801	NA	NA	7.38373	0.0425296	NA	NA	NA	NA	NA	NA	NA	NA	NA	NA	NA	NA
Glyma.01G115000.4	NA	NA	NA	NA	NA	NA	NA	NA	NA	NA	NA	NA	NA	NA	NA	NA	NA	NA	NA	NA	-8.305	0.000202971	NA	NA
Glyma.01G115500.2	NA	NA	-8.72793	0.0116507	NA	NA	NA	NA	NA	NA	9.27232	1.90483e-28	NA	NA	NA	NA	NA	NA	-11.777	1.17421e-16	NA	NA	NA	NA
Glyma.01G116700.1	-2.47965	0.020328	-3.01948	0.00115056	NA	NA	-3.61258	0.0210403	2.49914	0.0215618	NA	NA	-4.22406	7.7297e-06	NA	NA	NA	NA	4.46565	7.80319e-07	6.45391	4.26855e-16	4.05099	1.76194e-20
Glyma.01G117200.1	NA	NA	NA	NA	NA	NA	NA	NA	NA	NA	NA	NA	NA	NA	NA	NA	NA	NA	NA	NA	-8.13473	0.000477737	-7.09781	0.0302734
Glyma.01G117900.1	NA	NA	NA	NA	NA	NA	NA	NA	NA	NA	NA	NA	NA	NA	NA	NA	NA	NA	NA	NA	NA	NA	-10.2193	0.0376189
Glyma.01G117900.10	NA	NA	NA	NA	NA	NA	NA	NA	NA	NA	NA	NA	9.75507	4.48303e-09	NA	NA	NA	NA	NA	NA	-10.4206	0.0330284	NA	NA
Glyma.01G117900.21	9.69168	1.05007e-07	NA	NA	6.33336	0.0344514	NA	NA	NA	NA	NA	NA	NA	NA	NA	NA	NA	NA	NA	NA	-9.37086	0.000220134	-10.3781	2.11538e-07
Glyma.01G118000.1	NA	NA	NA	NA	NA	NA	NA	NA	NA	NA	3.97971	5.65844e-05	NA	NA	NA	NA	NA	NA	NA	NA	NA	NA	-7.11531	6.38345e-08
Glyma.01G118900.2	NA	NA	NA	NA	NA	NA	NA	NA	10.6018	0.0496631	NA	NA	NA	NA	NA	NA	NA	NA	NA	NA	NA	NA	NA	NA
Glyma.01G118900.3	NA	NA	NA	NA	NA	NA	NA	NA	NA	NA	NA	NA	4.22377	0.00209173	8.95831	2.14308e-05	NA	NA	NA	NA	NA	NA	NA	NA
Glyma.01G119600.1	NA	NA	-6.51436	0.00900595	NA	NA	NA	NA	NA	NA	NA	NA	NA	NA	NA	NA	NA	NA	8.2252	0.00617427	NA	NA	NA	NA
Glyma.01G120000.1	NA	NA	5.56131	0.0116172	NA	NA	NA	NA	NA	NA	NA	NA	NA	NA	NA	NA	NA	NA	-8.53807	0.000590962	-4.63249	0.0449004	NA	NA
Glyma.01G120100.1	NA	NA	NA	NA	NA	NA	NA	NA	NA	NA	NA	NA	NA	NA	NA	NA	NA	NA	NA	NA	-7.12739	0.0329629	NA	NA
Glyma.01G120300.1	NA	NA	7.20264	0.00882154	NA	NA	NA	NA	NA	NA	NA	NA	NA	NA	NA	NA	NA	NA	-7.41847	0.020832	-7.91098	0.000663836	-7.4639	0.00751187
Glyma.01G121800.1	NA	NA	NA	NA	NA	NA	NA	NA	NA	NA	NA	NA	NA	NA	NA	NA	NA	NA	NA	NA	NA	NA	-7.28151	0.0461127
Glyma.01G122100.1	NA	NA	NA	NA	NA	NA	NA	NA	NA	NA	NA	NA	NA	NA	NA	NA	NA	NA	NA	NA	-2.9137	1.9391e-20	NA	NA
Glyma.01G122100.4	NA	NA	NA	NA	NA	NA	NA	NA	NA	NA	NA	NA	NA	NA	NA	NA	NA	NA	NA	NA	12.8612	9.31333e-21	NA	NA
Glyma.01G123100.1	-2.5915	0.00328858	NA	NA	NA	NA	NA	NA	2.68321	0.00378685	NA	NA	NA	NA	NA	NA	NA	NA	3.2618	4.73885e-07	NA	NA	NA	NA
Glyma.01G123300.2	NA	NA	NA	NA	NA	NA	NA	NA	-4.77267	3.3901e-05	NA	NA	NA	NA	NA	NA	NA	NA	NA	NA	NA	NA	NA	NA
Glyma.01G123400.1	NA	NA	NA	NA	NA	NA	NA	NA	NA	NA	NA	NA	NA	NA	NA	NA	NA	NA	-8.26402	0.000196858	NA	NA	NA	NA
Glyma.01G123700.1	5.77938	0.0299477	NA	NA	NA	NA	NA	NA	NA	NA	NA	NA	NA	NA	NA	NA	NA	NA	NA	NA	NA	NA	NA	NA
Glyma.01G124700.1	NA	NA	NA	NA	NA	NA	NA	NA	NA	NA	NA	NA	NA	NA	NA	NA	NA	NA	-2.65633	0.0138806	NA	NA	NA	NA
Glyma.01G124900.1	NA	NA	NA	NA	NA	NA	5.28674	0.00014386	NA	NA	NA	NA	NA	NA	NA	NA	NA	NA	NA	NA	NA	NA	NA	NA
Glyma.01G124900.2	NA	NA	NA	NA	NA	NA	-10.9434	2.01764e-34	NA	NA	NA	NA	NA	NA	10.4449	6.95708e-05	NA	NA	NA	NA	NA	NA	NA	NA
Glyma.01G125800.1	NA	NA	NA	NA	NA	NA	NA	NA	NA	NA	-2.10456	0.00319278	NA	NA	NA	NA	NA	NA	NA	NA	NA	NA	1.80347	0.00760399
Glyma.01G126600.1	NA	NA	NA	NA	NA	NA	NA	NA	NA	NA	1.8936	0.0178875	NA	NA	NA	NA	NA	NA	-3.8237	0.00375196	NA	NA	NA	NA
Glyma.01G127100.1	NA	NA	NA	NA	NA	NA	NA	NA	NA	NA	2.63562	0.0296354	2.89331	0.0244971	NA	NA	NA	NA	-4.64336	0.0170072	NA	NA	NA	NA
Glyma.01G127200.1	3.79829	1.85217e-11	NA	NA	NA	NA	NA	NA	-3.05022	2.80348e-05	1.69456	0.00385559	NA	NA	NA	NA	NA	NA	-4.94189	1.92516e-13	NA	NA	NA	NA
Glyma.01G127900.1	1.96189	0.0142454	NA	NA	NA	NA	NA	NA	NA	NA	NA	NA	NA	NA	NA	NA	NA	NA	NA	NA	NA	NA	NA	NA
Glyma.01G128100.2	10.0124	0.000124854	NA	NA	NA	NA	NA	NA	NA	NA	NA	NA	NA	NA	NA	NA	NA	NA	NA	NA	NA	NA	NA	NA
Glyma.01G129100.1	NA	NA	NA	NA	NA	NA	NA	NA	NA	NA	2.48566	1.20273e-05	2.73917	5.3708e-05	NA	NA	NA	NA	NA	NA	-2.76319	0.007828	-2.94635	0.0454263
Glyma.01G129400.1	NA	NA	NA	NA	NA	NA	NA	NA	NA	NA	NA	NA	NA	NA	NA	NA	NA	NA	NA	NA	NA	NA	-2.12787	0.000760741
Glyma.01G130000.1	NA	NA	NA	NA	NA	NA	NA	NA	NA	NA	NA	NA	NA	NA	NA	NA	NA	NA	-8.02719	0.00127378	-8.26216	6.4404e-05	-8.48535	4.46615e-05
Glyma.01G130500.1	NA	NA	6.32387	0.00963821	NA	NA	NA	NA	NA	NA	2.60071	0.0218919	NA	NA	NA	NA	NA	NA	-6.21235	0.00246605	-4.8776	0.0412705	NA	NA
Glyma.01G130800.1	NA	NA	NA	NA	NA	NA	8.81523	0.00527582	NA	NA	NA	NA	6.47825	0.0352832	NA	NA	NA	NA	NA	NA	NA	NA	NA	NA
Glyma.01G131100.1	NA	NA	NA	NA	NA	NA	NA	NA	NA	NA	NA	NA	NA	NA	NA	NA	NA	NA	-2.78386	0.00948678	-3.65695	0.000281651	-4.37776	1.49106e-12
Glyma.01G132000.1	NA	NA	NA	NA	NA	NA	NA	NA	NA	NA	1.98599	5.55912e-15	NA	NA	NA	NA	NA	NA	-1.94083	7.96552e-11	NA	NA	NA	NA
Glyma.01G132000.2	NA	NA	9.55484	2.40291e-08	NA	NA	NA	NA	NA	NA	-9.5175	2.23465e-07	NA	NA	NA	NA	NA	NA	NA	NA	NA	NA	NA	NA
Glyma.01G132600.1	NA	NA	NA	NA	NA	NA	NA	NA	NA	NA	-2.75957	1.87387e-09	NA	NA	NA	NA	NA	NA	3.36167	5.77734e-09	NA	NA	NA	NA
Glyma.01G132700.2	NA	NA	NA	NA	NA	NA	-7.53013	0.0294129	NA	NA	NA	NA	NA	NA	NA	NA	NA	NA	NA	NA	NA	NA	NA	NA
Glyma.01G133000.1	NA	NA	NA	NA	NA	NA	NA	NA	NA	NA	5.30892	0.0112854	NA	NA	NA	NA	NA	NA	-9.67499	4.6395e-08	NA	NA	NA	NA
Glyma.01G133100.1	NA	NA	NA	NA	NA	NA	NA	NA	NA	NA	NA	NA	NA	NA	NA	NA	NA	NA	NA	NA	-7.93904	0.0128676	NA	NA
Glyma.01G133100.2	NA	NA	NA	NA	NA	NA	NA	NA	NA	NA	NA	NA	NA	NA	NA	NA	NA	NA	-8.8485	1.07641e-05	NA	NA	NA	NA
Glyma.01G133500.1	NA	NA	NA	NA	NA	NA	NA	NA	NA	NA	-2.45827	0.0216885	NA	NA	NA	NA	NA	NA	NA	NA	NA	NA	NA	NA
Glyma.01G133600.1	-10.8385	1.62235e-11	NA	NA	NA	NA	NA	NA	NA	NA	-9.15808	7.10785e-08	9.38669	1.91002e-07	NA	NA	10.716	3.43696e-11	NA	NA	NA	NA	NA	NA
Glyma.01G133700.1	-7.24158	0.0324981	NA	NA	NA	NA	NA	NA	NA	NA	NA	NA	NA	NA	NA	NA	NA	NA	NA	NA	NA	NA	NA	NA
Glyma.01G134600.1	NA	NA	NA	NA	NA	NA	4.3439	0.00075959	NA	NA	NA	NA	NA	NA	NA	NA	NA	NA	-12.2599	3.78441e-16	-2.90662	0.00336306	NA	NA
Glyma.01G134600.2	NA	NA	NA	NA	NA	NA	8.58076	0.0197699	NA	NA	NA	NA	NA	NA	NA	NA	NA	NA	NA	NA	NA	NA	NA	NA
Glyma.01G134600.3	9.30377	1.24273e-06	NA	NA	NA	NA	NA	NA	-9.13155	9.71203e-06	NA	NA	NA	NA	NA	NA	NA	NA	-8.56984	1.19949e-07	-4.42282	2.27415e-10	-3.44404	0.00125236
Glyma.01G134600.4	NA	NA	NA	NA	NA	NA	NA	NA	NA	NA	NA	NA	NA	NA	9.49281	3.85809e-07	NA	NA	-10.6105	3.30714e-10	NA	NA	-9.96457	3.63585e-09
Glyma.01G134600.5	12.3053	7.1431e-12	NA	NA	NA	NA	NA	NA	-7.48811	0.00328369	NA	NA	NA	NA	NA	NA	NA	NA	-15.3087	2.58738e-30	NA	NA	NA	NA
Glyma.01G134600.6	NA	NA	NA	NA	NA	NA	NA	NA	NA	NA	NA	NA	2.70212	0.000354187	NA	NA	NA	NA	-7.94922	1.61689e-17	-4.65439	0.00181405	NA	NA
Glyma.01G134700.1	NA	NA	NA	NA	NA	NA	NA	NA	NA	NA	NA	NA	9.63743	0.000123736	NA	NA	NA	NA	-10.3325	8.56791e-12	-3.82215	1.10218e-06	-4.1925	4.46615e-05
Glyma.01G134800.1	NA	NA	NA	NA	NA	NA	NA	NA	NA	NA	NA	NA	NA	NA	NA	NA	NA	NA	-8.01248	0.000650463	-6.46387	0.00844447	-3.9451	0.000801262
Glyma.01G135200.1	4.12311	1.22209e-05	NA	NA	NA	NA	4.74214	0.00237514	-4.58728	6.745e-08	3.12489	0.00141373	5.53474	5.25458e-21	NA	NA	NA	NA	-10.0743	1.26679e-190	-3.59767	0.00505121	-4.027	0.0323668
Glyma.01G135500.1	NA	NA	NA	NA	NA	NA	NA	NA	NA	NA	NA	NA	NA	NA	NA	NA	NA	NA	NA	NA	3.7193	0.000467407	NA	NA
Glyma.01G137000.1	NA	NA	NA	NA	NA	NA	NA	NA	NA	NA	NA	NA	NA	NA	NA	NA	NA	NA	NA	NA	NA	NA	2.29709	1.06859e-05
Glyma.01G137100.1	NA	NA	NA	NA	NA	NA	NA	NA	NA	NA	7.37608	1.25623e-05	NA	NA	NA	NA	NA	NA	-6.93588	0.00335718	-6.54587	0.0276988	-10.6083	3.2671e-09
Glyma.01G137700.1	2.26342	0.0321694	NA	NA	NA	NA	NA	NA	NA	NA	NA	NA	NA	NA	NA	NA	NA	NA	NA	NA	NA	NA	NA	NA
Glyma.01G138000.1	NA	NA	NA	NA	NA	NA	8.5777	0.0235196	NA	NA	6.07234	0.0366822	8.47132	0.00119146	NA	NA	NA	NA	-10.5521	3.92035e-09	-10.2407	0.000117126	NA	NA
Glyma.01G138100.1	NA	NA	NA	NA	NA	NA	NA	NA	NA	NA	6.41703	0.00212842	7.73254	0.016057	NA	NA	NA	NA	-9.67584	5.61244e-08	-9.50268	0.00255815	NA	NA
Glyma.01G138300.2	NA	NA	8.37072	0.0436836	NA	NA	NA	NA	NA	NA	NA	NA	NA	NA	NA	NA	NA	NA	NA	NA	NA	NA	NA	NA
Glyma.01G139000.2	NA	NA	NA	NA	NA	NA	NA	NA	NA	NA	-6.42183	0.0469798	NA	NA	NA	NA	NA	NA	NA	NA	NA	NA	NA	NA
Glyma.01G140000.1	-2.02072	5.85017e-05	NA	NA	NA	NA	NA	NA	NA	NA	NA	NA	NA	NA	NA	NA	NA	NA	NA	NA	NA	NA	NA	NA
Glyma.01G140600.11	NA	NA	NA	NA	9.59521	3.45898e-08	NA	NA	NA	NA	NA	NA	NA	NA	NA	NA	NA	NA	NA	NA	NA	NA	NA	NA
Glyma.01G141100.1	NA	NA	NA	NA	NA	NA	NA	NA	NA	NA	NA	NA	7.6232	0.0184549	NA	NA	NA	NA	NA	NA	NA	NA	NA	NA
Glyma.01G141100.3	NA	NA	NA	NA	NA	NA	NA	NA	NA	NA	NA	NA	-6.41189	0.001935	NA	NA	NA	NA	NA	NA	-7.54086	0.0123157	NA	NA
Glyma.01G141900.4	-2.01348	0.0193152	NA	NA	NA	NA	NA	NA	NA	NA	NA	NA	NA	NA	NA	NA	NA	NA	10.0432	1.50632e-08	NA	NA	NA	NA
Glyma.01G141900.5	-12.046	1.47666e-16	NA	NA	NA	NA	NA	NA	12.3748	2.09627e-16	NA	NA	NA	NA	NA	NA	NA	NA	NA	NA	NA	NA	NA	NA
Glyma.01G142400.1	NA	NA	NA	NA	NA	NA	NA	NA	NA	NA	NA	NA	2.46394	0.013248	NA	NA	NA	NA	NA	NA	NA	NA	5.45293	0.0019739
Glyma.01G142700.2	NA	NA	NA	NA	NA	NA	NA	NA	NA	NA	NA	NA	NA	NA	NA	NA	NA	NA	NA	NA	NA	NA	11.6805	0.00430751
Glyma.01G142900.1	NA	NA	NA	NA	NA	NA	NA	NA	NA	NA	1.96059	0.041213	NA	NA	NA	NA	NA	NA	NA	NA	NA	NA	NA	NA
Glyma.01G143500.1	NA	NA	NA	NA	NA	NA	NA	NA	NA	NA	NA	NA	NA	NA	NA	NA	NA	NA	-5.00838	2.40846e-14	NA	NA	NA	NA
Glyma.01G143700.1	10.8068	9.43693e-05	NA	NA	NA	NA	NA	NA	NA	NA	NA	NA	NA	NA	NA	NA	NA	NA	NA	NA	NA	NA	NA	NA
Glyma.01G144200.2	NA	NA	NA	NA	NA	NA	NA	NA	NA	NA	NA	NA	NA	NA	NA	NA	NA	NA	NA	NA	6.05289	0.0279162	NA	NA
Glyma.01G144300.1	NA	NA	NA	NA	NA	NA	NA	NA	NA	NA	NA	NA	NA	NA	NA	NA	NA	NA	NA	NA	NA	NA	-3.64024	0.000498974
Glyma.01G144500.1	NA	NA	NA	NA	NA	NA	NA	NA	NA	NA	-2.45571	2.30618e-09	NA	NA	NA	NA	NA	NA	3.13336	2.98128e-20	NA	NA	NA	NA
Glyma.01G144700.1	NA	NA	NA	NA	NA	NA	NA	NA	NA	NA	2.49246	0.0168103	NA	NA	NA	NA	NA	NA	NA	NA	NA	NA	NA	NA
Glyma.01G144900.2	-6.26547	0.00320051	NA	NA	NA	NA	NA	NA	NA	NA	NA	NA	NA	NA	NA	NA	NA	NA	NA	NA	NA	NA	NA	NA
Glyma.01G145200.2	NA	NA	NA	NA	NA	NA	NA	NA	NA	NA	-2.29395	1.44008e-09	NA	NA	NA	NA	NA	NA	NA	NA	NA	NA	NA	NA
Glyma.01G145600.1	NA	NA	NA	NA	NA	NA	NA	NA	NA	NA	NA	NA	7.61863	9.86381e-07	NA	NA	NA	NA	NA	NA	NA	NA	NA	NA
Glyma.01G146100.1	NA	NA	NA	NA	NA	NA	-4.06068	0.000100509	NA	NA	NA	NA	NA	NA	NA	NA	NA	NA	NA	NA	NA	NA	NA	NA
Glyma.01G146600.1	NA	NA	NA	NA	NA	NA	NA	NA	NA	NA	NA	NA	NA	NA	NA	NA	NA	NA	NA	NA	-12.5039	0.0471345	NA	NA
Glyma.01G147500.3	NA	NA	NA	NA	NA	NA	-8.15514	3.28169e-08	NA	NA	NA	NA	NA	NA	NA	NA	NA	NA	NA	NA	NA	NA	NA	NA
Glyma.01G147800.1	NA	NA	NA	NA	NA	NA	NA	NA	NA	NA	NA	NA	9.52752	3.69866e-08	NA	NA	NA	NA	NA	NA	NA	NA	8.91475	8.93701e-08
Glyma.01G147800.3	NA	NA	NA	NA	NA	NA	NA	NA	NA	NA	NA	NA	4.82098	2.68972e-05	NA	NA	NA	NA	NA	NA	NA	NA	9.80504	5.78559e-09
Glyma.01G148700.1	NA	NA	NA	NA	NA	NA	NA	NA	NA	NA	NA	NA	NA	NA	NA	NA	NA	NA	NA	NA	2.31017	1.70698e-22	2.36869	7.2461e-06
Glyma.01G149300.4	7.25638	0.0167647	NA	NA	NA	NA	NA	NA	NA	NA	NA	NA	NA	NA	NA	NA	NA	NA	-8.35037	4.062e-14	NA	NA	NA	NA
Glyma.01G149500.1	NA	NA	NA	NA	NA	NA	-5.82122	0.0107886	NA	NA	NA	NA	NA	NA	NA	NA	NA	NA	NA	NA	NA	NA	NA	NA
Glyma.01G150200.3	NA	NA	NA	NA	NA	NA	NA	NA	NA	NA	NA	NA	7.88021	0.00538647	NA	NA	NA	NA	NA	NA	NA	NA	NA	NA
Glyma.01G150300.1	NA	NA	NA	NA	NA	NA	NA	NA	NA	NA	NA	NA	9.3533	9.61568e-07	NA	NA	NA	NA	NA	NA	NA	NA	NA	NA
Glyma.01G151000.1	NA	NA	NA	NA	NA	NA	NA	NA	NA	NA	3.04192	0.00113287	NA	NA	NA	NA	NA	NA	-5.70814	0.0327906	NA	NA	NA	NA
Glyma.01G151200.1	NA	NA	NA	NA	NA	NA	NA	NA	-5.04517	0.00377091	NA	NA	-6.46345	0.0195861	NA	NA	NA	NA	NA	NA	NA	NA	NA	NA
Glyma.01G151300.1	NA	NA	NA	NA	NA	NA	NA	NA	NA	NA	NA	NA	NA	NA	NA	NA	NA	NA	NA	NA	-7.5372	0.00191605	NA	NA
Glyma.01G151400.1	NA	NA	NA	NA	NA	NA	NA	NA	NA	NA	-4.29431	0.000101755	NA	NA	NA	NA	NA	NA	NA	NA	NA	NA	NA	NA
Glyma.01G151600.1	NA	NA	NA	NA	NA	NA	NA	NA	NA	NA	NA	NA	7.12239	0.00319808	NA	NA	NA	NA	NA	NA	NA	NA	NA	NA
Glyma.01G151600.3	NA	NA	NA	NA	NA	NA	NA	NA	NA	NA	2.85133	0.017959	NA	NA	NA	NA	NA	NA	-3.34062	0.00375289	-3.36345	0.00417264	-4.32015	4.52726e-15
Glyma.01G151600.4	NA	NA	NA	NA	NA	NA	NA	NA	NA	NA	2.67759	1.7163e-07	NA	NA	NA	NA	NA	NA	NA	NA	NA	NA	-2.05455	0.00355345
Glyma.01G151800.1	-7.76903	6.88193e-11	NA	NA	NA	NA	NA	NA	NA	NA	NA	NA	4.68013	0.0422851	NA	NA	10.4718	6.0123e-11	NA	NA	NA	NA	NA	NA
Glyma.01G152200.1	NA	NA	3.72273	0.0361272	NA	NA	NA	NA	NA	NA	NA	NA	NA	NA	NA	NA	NA	NA	NA	NA	NA	NA	NA	NA
Glyma.01G152300.1	NA	NA	6.63429	0.0217989	NA	NA	NA	NA	NA	NA	NA	NA	NA	NA	NA	NA	NA	NA	-7.93921	0.00125231	NA	NA	NA	NA
Glyma.01G152500.1	NA	NA	NA	NA	NA	NA	NA	NA	NA	NA	NA	NA	7.6661	0.00337252	NA	NA	NA	NA	NA	NA	NA	NA	NA	NA
Glyma.01G152500.11	NA	NA	NA	NA	NA	NA	NA	NA	NA	NA	NA	NA	5.96569	0.0195544	NA	NA	NA	NA	NA	NA	-7.58344	0.00173746	NA	NA
Glyma.01G152500.12	NA	NA	NA	NA	NA	NA	NA	NA	NA	NA	NA	NA	7.92902	0.00130243	NA	NA	NA	NA	NA	NA	NA	NA	NA	NA
Glyma.01G152500.5	-3.19452	0.0152826	NA	NA	NA	NA	NA	NA	NA	NA	NA	NA	NA	NA	NA	NA	NA	NA	NA	NA	NA	NA	NA	NA
Glyma.01G152500.6	NA	NA	NA	NA	NA	NA	NA	NA	NA	NA	NA	NA	1.90858	0.00284194	NA	NA	NA	NA	NA	NA	-7.84661	0.000703847	NA	NA
Glyma.01G152700.2	NA	NA	NA	NA	NA	NA	NA	NA	NA	NA	NA	NA	NA	NA	NA	NA	8.24535	0.00975576	NA	NA	NA	NA	NA	NA
Glyma.01G153000.1	NA	NA	NA	NA	NA	NA	NA	NA	NA	NA	NA	NA	-7.8682	0.00079493	NA	NA	NA	NA	NA	NA	-1.88525	0.00550215	-2.51491	2.68629e-05
Glyma.01G154900.1	1.93728	0.00360744	NA	NA	NA	NA	NA	NA	NA	NA	NA	NA	NA	NA	NA	NA	NA	NA	NA	NA	NA	NA	NA	NA
Glyma.01G156200.4	NA	NA	NA	NA	NA	NA	NA	NA	NA	NA	3.96399	2.53946e-08	NA	NA	NA	NA	NA	NA	NA	NA	NA	NA	NA	NA
Glyma.01G157300.1	NA	NA	NA	NA	NA	NA	NA	NA	NA	NA	-11.2401	7.17275e-13	NA	NA	NA	NA	NA	NA	NA	NA	NA	NA	NA	NA
Glyma.01G157700.3	11.4467	2.11653e-13	-6.69087	0.0370198	NA	NA	NA	NA	NA	NA	9.40953	4.66744e-13	-7.39985	5.22272e-09	6.64174	2.96708e-15	NA	NA	NA	NA	NA	NA	NA	NA
Glyma.01G157700.4	9.89166	7.8564e-06	NA	NA	NA	NA	NA	NA	NA	NA	NA	NA	NA	NA	NA	NA	NA	NA	NA	NA	NA	NA	NA	NA
Glyma.01G157900.1	2.91814	1.71195e-08	NA	NA	NA	NA	NA	NA	NA	NA	2.97651	1.78785e-08	NA	NA	NA	NA	-2.31893	0.000933656	NA	NA	NA	NA	NA	NA
Glyma.01G157900.2	-1.93523	0.0162691	NA	NA	NA	NA	NA	NA	NA	NA	NA	NA	NA	NA	NA	NA	NA	NA	NA	NA	NA	NA	NA	NA
Glyma.01G159400.1	NA	NA	NA	NA	NA	NA	-5.63051	0.0418034	NA	NA	NA	NA	NA	NA	NA	NA	NA	NA	NA	NA	NA	NA	NA	NA
Glyma.01G160100.1	NA	NA	9.4779	3.15383e-09	NA	NA	NA	NA	NA	NA	3.96891	8.36757e-24	NA	NA	NA	NA	NA	NA	-9.12221	2.2323e-30	-7.20862	0.00394172	-13.1294	1.97127e-19
Glyma.01G160400.1	NA	NA	2.77569	0.0300846	NA	NA	NA	NA	NA	NA	NA	NA	NA	NA	NA	NA	NA	NA	NA	NA	NA	NA	NA	NA
Glyma.01G160500.1	-7.56692	0.00493806	NA	NA	NA	NA	NA	NA	7.69143	0.01532	NA	NA	NA	NA	NA	NA	NA	NA	NA	NA	NA	NA	NA	NA
Glyma.01G160700.1	NA	NA	NA	NA	NA	NA	NA	NA	NA	NA	NA	NA	NA	NA	NA	NA	NA	NA	8.76297	4.77397e-07	NA	NA	NA	NA
Glyma.01G160800.1	NA	NA	NA	NA	NA	NA	NA	NA	NA	NA	NA	NA	NA	NA	NA	NA	NA	NA	7.55659	0.00184009	NA	NA	NA	NA
Glyma.01G160900.1	NA	NA	NA	NA	NA	NA	NA	NA	NA	NA	NA	NA	NA	NA	NA	NA	NA	NA	8.06705	0.000150076	NA	NA	NA	NA
Glyma.01G161000.1	NA	NA	NA	NA	8.08064	0.000885443	NA	NA	NA	NA	NA	NA	NA	NA	NA	NA	NA	NA	NA	NA	NA	NA	NA	NA
Glyma.01G161100.1	NA	NA	NA	NA	NA	NA	NA	NA	NA	NA	NA	NA	NA	NA	NA	NA	NA	NA	-2.33294	0.011589	NA	NA	NA	NA
Glyma.01G161500.1	NA	NA	NA	NA	NA	NA	NA	NA	NA	NA	NA	NA	NA	NA	NA	NA	NA	NA	NA	NA	-2.58043	0.00599324	-2.73487	3.66918e-05
Glyma.01G162500.1	3.14258	0.000200579	NA	NA	NA	NA	NA	NA	NA	NA	NA	NA	NA	NA	NA	NA	NA	NA	-2.15182	2.24382e-06	-2.82723	0.00377129	NA	NA
Glyma.01G163000.2	NA	NA	NA	NA	NA	NA	NA	NA	NA	NA	NA	NA	NA	NA	NA	NA	NA	NA	NA	NA	NA	NA	-2.01939	0.023095
Glyma.01G163000.4	NA	NA	NA	NA	NA	NA	NA	NA	NA	NA	2.29884	0.000641587	NA	NA	NA	NA	NA	NA	NA	NA	NA	NA	NA	NA
Glyma.01G163100.1	3.40974	6.68288e-14	3.06917	1.19104e-10	NA	NA	NA	NA	-3.18695	1.7315e-05	NA	NA	NA	NA	NA	NA	NA	NA	-4.39775	4.49117e-13	-3.2205	1.21499e-13	NA	NA
Glyma.01G163200.3	NA	NA	NA	NA	7.38135	0.0230853	NA	NA	NA	NA	NA	NA	-7.64862	0.00305971	NA	NA	NA	NA	NA	NA	NA	NA	NA	NA
Glyma.01G163400.1	NA	NA	NA	NA	NA	NA	NA	NA	NA	NA	NA	NA	7.90487	0.00313599	NA	NA	NA	NA	NA	NA	NA	NA	NA	NA
Glyma.01G165000.1	NA	NA	NA	NA	NA	NA	NA	NA	NA	NA	NA	NA	NA	NA	NA	NA	NA	NA	-7.67159	0.0181401	NA	NA	NA	NA
Glyma.01G165300.1	NA	NA	NA	NA	NA	NA	NA	NA	NA	NA	NA	NA	NA	NA	NA	NA	NA	NA	NA	NA	NA	NA	-2.04748	0.0345166
Glyma.01G166000.1	NA	NA	2.09801	1.54023e-06	NA	NA	NA	NA	NA	NA	NA	NA	2.72358	1.50895e-18	NA	NA	NA	NA	-3.38525	3.09239e-09	-3.92383	1.54638e-33	-3.60897	2.07693e-34
Glyma.01G167000.1	NA	NA	NA	NA	NA	NA	NA	NA	NA	NA	NA	NA	NA	NA	NA	NA	NA	NA	NA	NA	-3.37192	0.00521025	NA	NA
Glyma.01G167900.2	NA	NA	NA	NA	NA	NA	-8.63146	7.16542e-05	NA	NA	NA	NA	NA	NA	NA	NA	NA	NA	NA	NA	NA	NA	NA	NA
Glyma.01G168100.1	NA	NA	NA	NA	NA	NA	NA	NA	NA	NA	NA	NA	NA	NA	NA	NA	NA	NA	NA	NA	NA	NA	2.31221	0.00132761
Glyma.01G168500.4	NA	NA	5.04764	0.0129973	NA	NA	NA	NA	NA	NA	NA	NA	NA	NA	NA	NA	NA	NA	NA	NA	NA	NA	NA	NA
Glyma.01G168500.6	NA	NA	NA	NA	NA	NA	NA	NA	NA	NA	NA	NA	NA	NA	NA	NA	NA	NA	NA	NA	NA	NA	-10.4635	0.0250728
Glyma.01G169200.1	1.87101	0.00590161	NA	NA	NA	NA	NA	NA	-2.0737	6.5046e-05	NA	NA	NA	NA	NA	NA	NA	NA	NA	NA	NA	NA	NA	NA
Glyma.01G170300.1	NA	NA	NA	NA	NA	NA	2.18672	0.0061222	NA	NA	2.96651	1.76806e-20	2.03914	0.00577469	NA	NA	NA	NA	-2.75572	4.26458e-05	-2.89775	6.68968e-09	-2.64466	1.94014e-07
Glyma.01G170300.2	NA	NA	NA	NA	NA	NA	6.04343	6.60953e-06	NA	NA	NA	NA	NA	NA	NA	NA	NA	NA	NA	NA	NA	NA	-5.50843	0.036573
Glyma.01G171100.1	NA	NA	NA	NA	NA	NA	NA	NA	NA	NA	NA	NA	NA	NA	NA	NA	NA	NA	2.13826	0.000132591	2.34621	0.0264689	1.9022	0.0186878
Glyma.01G171400.1	NA	NA	NA	NA	NA	NA	NA	NA	NA	NA	NA	NA	NA	NA	NA	NA	NA	NA	NA	NA	-1.70951	5.48357e-06	NA	NA
Glyma.01G171900.2	NA	NA	NA	NA	NA	NA	NA	NA	NA	NA	-2.05798	4.57907e-07	NA	NA	NA	NA	NA	NA	2.10646	1.4614e-37	NA	NA	NA	NA
Glyma.01G172200.2	-5.85869	0.0326629	NA	NA	NA	NA	NA	NA	5.64476	0.027172	NA	NA	NA	NA	NA	NA	NA	NA	NA	NA	NA	NA	NA	NA
Glyma.01G172200.5	NA	NA	9.7372	0.0485024	NA	NA	NA	NA	NA	NA	NA	NA	NA	NA	NA	NA	NA	NA	NA	NA	NA	NA	NA	NA
Glyma.01G172400.2	NA	NA	NA	NA	NA	NA	NA	NA	NA	NA	NA	NA	NA	NA	NA	NA	NA	NA	-1.97015	0.00844518	NA	NA	NA	NA
Glyma.01G172600.1	2.47975	0.00193163	NA	NA	NA	NA	NA	NA	NA	NA	NA	NA	NA	NA	NA	NA	NA	NA	-2.41641	0.0350926	NA	NA	NA	NA
Glyma.01G172700.1	3.95204	1.5072e-12	NA	NA	NA	NA	NA	NA	-3.39988	0.00178704	NA	NA	NA	NA	NA	NA	NA	NA	-3.88107	2.72312e-05	NA	NA	NA	NA
Glyma.01G172900.3	NA	NA	3.15852	0.0291745	NA	NA	3.25277	0.0125827	NA	NA	2.58054	0.00179242	4.47381	2.60784e-12	NA	NA	NA	NA	-3.79738	3.45421e-12	-4.38339	2.25944e-08	NA	NA
Glyma.01G173800.1	5.74885	0.0266596	NA	NA	NA	NA	NA	NA	NA	NA	NA	NA	NA	NA	NA	NA	NA	NA	NA	NA	NA	NA	NA	NA
Glyma.01G174100.1	NA	NA	4.35699	0.0207797	NA	NA	5.12958	0.0465465	NA	NA	3.19348	0.00138328	3.77903	7.44308e-14	NA	NA	NA	NA	NA	NA	-5.73539	3.0935e-06	-6.9194	7.99687e-09
Glyma.01G175000.1	NA	NA	NA	NA	NA	NA	NA	NA	NA	NA	NA	NA	6.57755	0.00302423	NA	NA	NA	NA	NA	NA	NA	NA	NA	NA
Glyma.01G175300.1	NA	NA	NA	NA	NA	NA	NA	NA	NA	NA	NA	NA	NA	NA	NA	NA	NA	NA	NA	NA	1.53472	0.0159536	1.52794	0.00571675
Glyma.01G177400.3	NA	NA	NA	NA	NA	NA	NA	NA	NA	NA	NA	NA	NA	NA	9.1636	1.33402e-06	NA	NA	-9.30189	2.29862e-05	NA	NA	-9.62972	1.3791e-08
Glyma.01G177400.4	NA	NA	NA	NA	NA	NA	10.4413	3.26826e-07	NA	NA	NA	NA	NA	NA	NA	NA	NA	NA	NA	NA	NA	NA	NA	NA
Glyma.01G177400.5	NA	NA	7.74764	0.00646522	NA	NA	NA	NA	NA	NA	NA	NA	10.8008	7.23926e-11	NA	NA	NA	NA	NA	NA	-10.7175	6.7161e-11	-11.0284	6.33168e-13
Glyma.01G177500.1	NA	NA	5.49578	0.0355681	NA	NA	NA	NA	NA	NA	NA	NA	NA	NA	NA	NA	NA	NA	NA	NA	-5.49677	0.000162857	-5.58786	0.000338767
Glyma.01G177700.2	NA	NA	NA	NA	NA	NA	NA	NA	NA	NA	NA	NA	NA	NA	NA	NA	-2.97787	1.86277e-06	NA	NA	NA	NA	NA	NA
Glyma.01G177700.4	NA	NA	NA	NA	NA	NA	NA	NA	NA	NA	NA	NA	NA	NA	NA	NA	NA	NA	NA	NA	NA	NA	-5.19252	0.0438661
Glyma.01G177700.5	NA	NA	NA	NA	NA	NA	NA	NA	NA	NA	NA	NA	NA	NA	NA	NA	-3.11451	6.70364e-14	NA	NA	NA	NA	NA	NA
Glyma.01G177900.1	4.14941	1.9364e-05	NA	NA	NA	NA	NA	NA	-3.19328	0.0214346	NA	NA	NA	NA	NA	NA	NA	NA	NA	NA	NA	NA	NA	NA
Glyma.01G178100.2	NA	NA	NA	NA	NA	NA	NA	NA	NA	NA	NA	NA	NA	NA	NA	NA	NA	NA	NA	NA	NA	NA	-4.52663	0.0462376
Glyma.01G178500.1	NA	NA	NA	NA	NA	NA	NA	NA	NA	NA	NA	NA	NA	NA	NA	NA	NA	NA	NA	NA	-2.01331	0.00152912	-2.35509	3.17867e-11
Glyma.01G178500.2	NA	NA	8.97655	0.0165482	NA	NA	NA	NA	NA	NA	NA	NA	NA	NA	NA	NA	NA	NA	NA	NA	NA	NA	NA	NA
Glyma.01G179100.1	4.8147	3.06588e-16	NA	NA	NA	NA	NA	NA	NA	NA	NA	NA	-8.10555	3.41315e-06	7.29377	8.81642e-08	NA	NA	NA	NA	NA	NA	NA	NA
Glyma.01G179400.1	NA	NA	2.71145	1.76926e-05	NA	NA	3.78286	0.0123576	NA	NA	NA	NA	NA	NA	NA	NA	NA	NA	-4.57309	3.11066e-08	-5.34265	2.29517e-96	-5.58205	2.36949e-18
Glyma.01G179600.1	7.90823	0.00215485	NA	NA	NA	NA	NA	NA	-7.73641	0.00924283	NA	NA	NA	NA	NA	NA	NA	NA	-9.80017	2.4785e-09	-5.87647	7.2385e-06	-4.9941	0.00379396
Glyma.01G180100.3	NA	NA	NA	NA	NA	NA	NA	NA	NA	NA	NA	NA	NA	NA	NA	NA	NA	NA	-8.73089	0.044932	NA	NA	NA	NA
Glyma.01G180600.1	NA	NA	NA	NA	NA	NA	NA	NA	NA	NA	NA	NA	NA	NA	NA	NA	NA	NA	NA	NA	2.16965	0.035792	NA	NA
Glyma.01G181700.1	NA	NA	NA	NA	NA	NA	NA	NA	NA	NA	NA	NA	NA	NA	NA	NA	NA	NA	NA	NA	2.13	0.0312111	NA	NA
Glyma.01G181800.1	NA	NA	NA	NA	NA	NA	NA	NA	NA	NA	2.56643	6.69866e-05	NA	NA	NA	NA	NA	NA	NA	NA	-2.82719	0.000492762	-2.74236	0.000537248
Glyma.01G181900.1	NA	NA	NA	NA	NA	NA	NA	NA	NA	NA	NA	NA	NA	NA	NA	NA	NA	NA	-7.96429	0.00194355	NA	NA	NA	NA
Glyma.01G182200.1	NA	NA	NA	NA	NA	NA	NA	NA	NA	NA	NA	NA	NA	NA	2.77119	4.3785e-06	NA	NA	NA	NA	-9.40891	3.2061e-07	-7.60362	5.14782e-08
Glyma.01G182400.1	NA	NA	NA	NA	NA	NA	NA	NA	NA	NA	1.82586	3.832e-07	NA	NA	NA	NA	NA	NA	-2.32952	1.13649e-09	NA	NA	NA	NA
Glyma.01G183000.1	NA	NA	NA	NA	NA	NA	NA	NA	NA	NA	NA	NA	NA	NA	NA	NA	NA	NA	NA	NA	-1.77698	9.45341e-05	-2.1384	8.93642e-06
Glyma.01G183200.1	NA	NA	NA	NA	NA	NA	NA	NA	NA	NA	NA	NA	NA	NA	NA	NA	NA	NA	NA	NA	-3.12637	1.23309e-06	NA	NA
Glyma.01G184200.1	NA	NA	NA	NA	NA	NA	NA	NA	NA	NA	NA	NA	-2.40415	0.0167677	NA	NA	NA	NA	NA	NA	-9.22456	9.34341e-06	-7.95022	0.0192154
Glyma.01G184600.15	NA	NA	NA	NA	NA	NA	NA	NA	NA	NA	NA	NA	NA	NA	NA	NA	NA	NA	NA	NA	NA	NA	7.1709	0.0416691
Glyma.01G185500.1	NA	NA	-3.29641	7.12535e-06	NA	NA	NA	NA	NA	NA	NA	NA	NA	NA	NA	NA	NA	NA	NA	NA	NA	NA	NA	NA
Glyma.01G185600.1	NA	NA	NA	NA	NA	NA	3.26985	0.0115548	NA	NA	2.1623	0.01713	NA	NA	NA	NA	NA	NA	-2.56701	0.00151583	NA	NA	NA	NA
Glyma.01G185800.1	-2.36859	0.000745823	NA	NA	NA	NA	NA	NA	NA	NA	1.70665	0.0435194	NA	NA	NA	NA	NA	NA	NA	NA	-2.48899	9.3705e-07	-3.21156	3.95135e-13
Glyma.01G186100.1	NA	NA	NA	NA	NA	NA	NA	NA	NA	NA	NA	NA	NA	NA	NA	NA	NA	NA	NA	NA	NA	NA	1.48034	0.0166108
Glyma.01G186200.1	-4.0817	7.76129e-11	NA	NA	NA	NA	NA	NA	4.00823	0.00357826	NA	NA	NA	NA	NA	NA	NA	NA	5.21955	8.25462e-12	NA	NA	NA	NA
Glyma.01G186600.1	NA	NA	NA	NA	NA	NA	NA	NA	NA	NA	NA	NA	2.04397	0.0451282	NA	NA	NA	NA	NA	NA	2.55093	8.8055e-08	2.20224	0.0399187
Glyma.01G186700.1	-2.00606	0.00330704	NA	NA	NA	NA	-3.64057	0.0269442	NA	NA	-3.74304	1.11195e-10	NA	NA	NA	NA	NA	NA	3.6541	2.15438e-11	NA	NA	NA	NA
Glyma.01G186800.1	NA	NA	NA	NA	NA	NA	NA	NA	NA	NA	-1.43929	0.00461247	NA	NA	NA	NA	NA	NA	NA	NA	NA	NA	NA	NA
Glyma.01G186900.1	NA	NA	NA	NA	NA	NA	NA	NA	NA	NA	3.0003	0.0455206	4.09578	0.0122409	NA	NA	NA	NA	-8.16852	8.21568e-05	NA	NA	-3.58886	0.0418489
Glyma.01G187200.1	NA	NA	NA	NA	NA	NA	NA	NA	NA	NA	NA	NA	NA	NA	NA	NA	NA	NA	-2.81675	0.00282435	-1.82858	0.00908643	-2.10869	0.000767789
Glyma.01G187600.1	NA	NA	NA	NA	NA	NA	NA	NA	NA	NA	-2.27726	0.016377	NA	NA	NA	NA	NA	NA	2.68966	0.000151903	2.77571	3.411e-06	2.47425	0.00542768
Glyma.01G187700.1	NA	NA	NA	NA	NA	NA	NA	NA	NA	NA	2.97063	1.2141e-18	3.17698	1.03838e-07	NA	NA	NA	NA	-2.46973	0.0219079	-3.23006	3.92088e-08	-3.1095	2.06896e-09
Glyma.01G187800.1	NA	NA	NA	NA	NA	NA	NA	NA	NA	NA	NA	NA	9.18428	0.0301204	NA	NA	NA	NA	-2.24686	0.0171055	-2.00378	0.0331478	NA	NA
Glyma.01G188800.1	NA	NA	NA	NA	NA	NA	NA	NA	NA	NA	NA	NA	NA	NA	NA	NA	NA	NA	NA	NA	NA	NA	5.9311	0.0178115
Glyma.01G189600.2	NA	NA	NA	NA	NA	NA	NA	NA	NA	NA	NA	NA	8.50452	5.87992e-05	8.03279	2.85701e-05	NA	NA	NA	NA	-9.0868	0.0294972	-9.787	2.82944e-13
Glyma.01G189800.2	NA	NA	NA	NA	NA	NA	NA	NA	NA	NA	NA	NA	8.03709	0.00321517	NA	NA	NA	NA	NA	NA	NA	NA	-7.58002	0.00260289
Glyma.01G190000.1	NA	NA	NA	NA	NA	NA	NA	NA	NA	NA	NA	NA	NA	NA	NA	NA	NA	NA	NA	NA	NA	NA	1.84433	3.38383e-06
Glyma.01G190300.2	NA	NA	1.73203	0.00859494	NA	NA	NA	NA	NA	NA	NA	NA	NA	NA	NA	NA	NA	NA	NA	NA	NA	NA	NA	NA
Glyma.01G190600.1	NA	NA	NA	NA	NA	NA	NA	NA	NA	NA	2.62799	0.0246884	NA	NA	NA	NA	NA	NA	-3.48239	0.0284927	-4.00151	0.00218209	NA	NA
Glyma.01G191600.1	NA	NA	3.44158	2.34257e-35	2.27363	1.91987e-06	NA	NA	NA	NA	NA	NA	NA	NA	NA	NA	NA	NA	-2.28734	0.00202857	-3.43485	2.29045e-12	-3.36249	8.56716e-08
Glyma.01G191900.3	NA	NA	7.94541	8.15741e-06	NA	NA	NA	NA	NA	NA	NA	NA	NA	NA	NA	NA	NA	NA	NA	NA	NA	NA	NA	NA
Glyma.01G192200.3	NA	NA	NA	NA	NA	NA	NA	NA	8.98266	0.000305546	NA	NA	NA	NA	NA	NA	NA	NA	NA	NA	NA	NA	NA	NA
Glyma.01G192300.1	2.48413	1.47666e-16	2.47493	2.93369e-62	1.70226	0.021267	NA	NA	NA	NA	NA	NA	NA	NA	NA	NA	NA	NA	-3.1588	1.48168e-05	-2.66091	9.81749e-05	-2.09412	0.0191805
Glyma.01G192400.2	NA	NA	NA	NA	8.26794	0.00218116	NA	NA	NA	NA	NA	NA	NA	NA	NA	NA	NA	NA	NA	NA	NA	NA	NA	NA
Glyma.01G192600.1	NA	NA	NA	NA	NA	NA	NA	NA	NA	NA	NA	NA	NA	NA	NA	NA	NA	NA	-1.81503	0.00387053	NA	NA	NA	NA
Glyma.01G193600.2	NA	NA	NA	NA	NA	NA	NA	NA	NA	NA	NA	NA	NA	NA	NA	NA	NA	NA	-3.4339	0.000667708	NA	NA	NA	NA
Glyma.01G194500.3	NA	NA	-3.48166	0.0381368	NA	NA	NA	NA	NA	NA	NA	NA	NA	NA	NA	NA	NA	NA	NA	NA	NA	NA	NA	NA
Glyma.01G194800.4	NA	NA	NA	NA	NA	NA	NA	NA	NA	NA	NA	NA	11.0602	0.0138274	NA	NA	NA	NA	NA	NA	NA	NA	NA	NA
Glyma.01G195000.1	NA	NA	NA	NA	NA	NA	NA	NA	NA	NA	-1.92382	0.000758081	NA	NA	NA	NA	NA	NA	NA	NA	NA	NA	2.27412	0.00995689
Glyma.01G195100.1	NA	NA	NA	NA	NA	NA	NA	NA	NA	NA	-2.48466	0.000220241	NA	NA	NA	NA	NA	NA	NA	NA	NA	NA	NA	NA
Glyma.01G195100.2	NA	NA	NA	NA	NA	NA	NA	NA	NA	NA	-9.75569	3.78772e-07	NA	NA	NA	NA	NA	NA	NA	NA	NA	NA	NA	NA
Glyma.01G195300.1	4.27228	1.4524e-07	NA	NA	NA	NA	NA	NA	-3.14127	2.26287e-05	NA	NA	NA	NA	NA	NA	NA	NA	-3.67075	0.00297125	NA	NA	NA	NA
Glyma.01G195500.1	-7.56904	0.0405048	NA	NA	NA	NA	NA	NA	NA	NA	NA	NA	NA	NA	NA	NA	NA	NA	NA	NA	NA	NA	NA	NA
Glyma.01G195700.1	NA	NA	NA	NA	NA	NA	NA	NA	NA	NA	4.31109	0.00215226	NA	NA	NA	NA	NA	NA	-4.02548	8.49044e-06	NA	NA	NA	NA
Glyma.01G196800.1	10.8302	1.81954e-12	NA	NA	3.55347	0.000223866	NA	NA	-10.6598	2.95141e-11	NA	NA	NA	NA	NA	NA	NA	NA	-11.5706	3.00748e-15	-7.50961	2.36408e-12	-4.36045	8.41206e-07
Glyma.01G197500.1	NA	NA	1.41626	0.0254861	NA	NA	NA	NA	NA	NA	NA	NA	NA	NA	NA	NA	NA	NA	NA	NA	NA	NA	NA	NA
Glyma.01G197900.1	7.79383	0.0289724	NA	NA	NA	NA	NA	NA	NA	NA	NA	NA	NA	NA	NA	NA	NA	NA	NA	NA	NA	NA	NA	NA
Glyma.01G198100.1	NA	NA	NA	NA	NA	NA	NA	NA	NA	NA	-3.01158	2.17216e-05	NA	NA	NA	NA	NA	NA	4.37349	0.0133178	4.08226	0.00266721	3.85462	5.03455e-06
Glyma.01G198100.2	NA	NA	NA	NA	NA	NA	-10.3761	1.90241e-08	NA	NA	NA	NA	NA	NA	NA	NA	NA	NA	11.1151	6.35626e-08	NA	NA	11.696	1.27363e-15
Glyma.01G198200.1	NA	NA	NA	NA	NA	NA	NA	NA	NA	NA	NA	NA	NA	NA	NA	NA	NA	NA	1.59652	0.0191497	NA	NA	NA	NA
Glyma.01G198500.1	NA	NA	NA	NA	NA	NA	NA	NA	NA	NA	NA	NA	NA	NA	NA	NA	NA	NA	NA	NA	-1.94901	6.9782e-05	NA	NA
Glyma.01G200100.1	9.53156	1.77878e-06	NA	NA	NA	NA	NA	NA	NA	NA	NA	NA	NA	NA	NA	NA	NA	NA	NA	NA	NA	NA	NA	NA
Glyma.01G200500.1	NA	NA	NA	NA	NA	NA	NA	NA	NA	NA	NA	NA	NA	NA	NA	NA	NA	NA	NA	NA	-2.01601	0.00468905	NA	NA
Glyma.01G202000.1	NA	NA	NA	NA	NA	NA	NA	NA	NA	NA	2.19347	4.9907e-19	NA	NA	NA	NA	NA	NA	-2.5949	4.30473e-19	NA	NA	NA	NA
Glyma.01G202000.3	NA	NA	NA	NA	NA	NA	NA	NA	NA	NA	NA	NA	NA	NA	NA	NA	NA	NA	-2.66918	0.0234524	NA	NA	NA	NA
Glyma.01G202100.1	NA	NA	NA	NA	NA	NA	7.74436	0.00950616	NA	NA	NA	NA	6.20326	2.34659e-15	NA	NA	NA	NA	-11.114	1.93205e-08	-6.33696	0.00457978	-12.0317	5.77148e-15
Glyma.01G202200.1	NA	NA	NA	NA	NA	NA	NA	NA	NA	NA	NA	NA	NA	NA	NA	NA	NA	NA	-2.44241	0.00133783	NA	NA	NA	NA
Glyma.01G203000.3	NA	NA	NA	NA	7.81508	0.0463414	NA	NA	NA	NA	NA	NA	NA	NA	NA	NA	NA	NA	-9.79227	0.0125762	NA	NA	NA	NA
Glyma.01G203100.1	NA	NA	NA	NA	NA	NA	NA	NA	NA	NA	NA	NA	NA	NA	NA	NA	NA	NA	NA	NA	NA	NA	-1.65207	0.000175859
Glyma.01G203100.2	NA	NA	NA	NA	NA	NA	NA	NA	NA	NA	NA	NA	2.54873	0.00081608	NA	NA	NA	NA	NA	NA	-10.0131	0.00892084	NA	NA
Glyma.01G203300.1	-1.7797	4.67521e-07	NA	NA	NA	NA	NA	NA	1.72509	0.000253304	NA	NA	NA	NA	NA	NA	NA	NA	NA	NA	NA	NA	NA	NA
Glyma.01G203400.1	NA	NA	NA	NA	NA	NA	NA	NA	NA	NA	NA	NA	-9.51103	4.59046e-08	NA	NA	NA	NA	NA	NA	-2.80939	0.00137887	-2.62223	0.0121325
Glyma.01G204000.3	NA	NA	NA	NA	NA	NA	NA	NA	NA	NA	NA	NA	NA	NA	NA	NA	NA	NA	8.02318	0.0302383	NA	NA	NA	NA
Glyma.01G204200.2	NA	NA	NA	NA	NA	NA	NA	NA	NA	NA	NA	NA	NA	NA	NA	NA	-10.2096	0.0311482	NA	NA	NA	NA	NA	NA
Glyma.01G204400.1	NA	NA	NA	NA	NA	NA	4.21244	0.0394333	NA	NA	3.03721	0.00368754	2.53211	5.45707e-11	NA	NA	NA	NA	NA	NA	NA	NA	NA	NA
Glyma.01G204400.2	NA	NA	NA	NA	NA	NA	NA	NA	NA	NA	3.50504	0.00188113	NA	NA	NA	NA	NA	NA	NA	NA	NA	NA	NA	NA
Glyma.01G204700.1	NA	NA	NA	NA	NA	NA	NA	NA	NA	NA	NA	NA	NA	NA	NA	NA	NA	NA	11.6991	2.06313e-06	NA	NA	NA	NA
Glyma.01G204800.1	-4.78944	5.70892e-11	NA	NA	NA	NA	NA	NA	5.42839	0.000229189	4.12688	2.90995e-07	NA	NA	NA	NA	NA	NA	4.05321	0.00538609	NA	NA	NA	NA
Glyma.01G206400.1	NA	NA	NA	NA	NA	NA	7.09267	0.00368488	NA	NA	3.25659	2.06999e-05	4.0333	0.000123512	NA	NA	NA	NA	-3.79855	0.0016974	-4.41989	9.01025e-05	-3.93226	4.75522e-06
Glyma.01G206600.1	NA	NA	NA	NA	NA	NA	NA	NA	-2.89473	0.00679518	NA	NA	3.16354	1.50199e-09	NA	NA	NA	NA	-6.1671	1.06432e-66	-3.50941	0.000211485	-3.88031	3.70821e-07
Glyma.01G206700.1	NA	NA	NA	NA	NA	NA	NA	NA	NA	NA	NA	NA	NA	NA	NA	NA	NA	NA	NA	NA	-2.22109	0.00127138	-2.76857	0.000163853
Glyma.01G207100.1	NA	NA	NA	NA	NA	NA	NA	NA	NA	NA	NA	NA	NA	NA	NA	NA	NA	NA	NA	NA	-2.5686	0.0311492	-3.24987	0.00644028
Glyma.01G207900.1	NA	NA	NA	NA	NA	NA	NA	NA	NA	NA	3.96679	0.000221309	NA	NA	NA	NA	NA	NA	NA	NA	NA	NA	NA	NA
Glyma.01G208000.1	NA	NA	6.34215	0.0379807	NA	NA	NA	NA	NA	NA	NA	NA	NA	NA	NA	NA	NA	NA	NA	NA	-7.32303	0.0408311	NA	NA
Glyma.01G209100.1	NA	NA	NA	NA	NA	NA	NA	NA	NA	NA	NA	NA	NA	NA	NA	NA	NA	NA	-1.9545	0.00515153	NA	NA	NA	NA
Glyma.01G209700.1	3.30124	0.00561178	NA	NA	NA	NA	NA	NA	NA	NA	2.60521	1.08304e-10	NA	NA	NA	NA	NA	NA	-2.44345	0.044628	NA	NA	NA	NA
Glyma.01G210100.1	NA	NA	NA	NA	NA	NA	NA	NA	NA	NA	NA	NA	NA	NA	NA	NA	NA	NA	7.68191	0.0052225	NA	NA	7.50154	0.0036149
Glyma.01G210400.2	NA	NA	NA	NA	NA	NA	5.58354	0.00141516	NA	NA	3.75664	0.00848599	5.16327	1.26435e-24	NA	NA	NA	NA	-7.04776	2.30697e-17	-6.50635	2.21235e-07	NA	NA
Glyma.01G210500.1	NA	NA	6.25737	0.0132766	NA	NA	NA	NA	NA	NA	NA	NA	NA	NA	NA	NA	NA	NA	NA	NA	NA	NA	NA	NA
Glyma.01G210800.2	NA	NA	NA	NA	NA	NA	NA	NA	NA	NA	-3.20078	0.0144174	NA	NA	NA	NA	NA	NA	NA	NA	NA	NA	NA	NA
Glyma.01G211000.1	NA	NA	NA	NA	NA	NA	NA	NA	NA	NA	NA	NA	NA	NA	NA	NA	NA	NA	2.99689	0.0196497	NA	NA	NA	NA
Glyma.01G211200.1	NA	NA	NA	NA	11.2305	1.26435e-13	NA	NA	NA	NA	NA	NA	NA	NA	NA	NA	NA	NA	NA	NA	NA	NA	-11.4698	3.01728e-09
Glyma.01G211200.2	NA	NA	NA	NA	2.54326	0.000919311	NA	NA	NA	NA	NA	NA	NA	NA	NA	NA	NA	NA	NA	NA	NA	NA	NA	NA
Glyma.01G211300.1	NA	NA	NA	NA	NA	NA	NA	NA	NA	NA	2.56779	0.0171407	NA	NA	NA	NA	NA	NA	NA	NA	NA	NA	-2.87286	0.00517942
Glyma.01G211800.1	4.0102	0.000172096	NA	NA	NA	NA	4.83232	0.022104	-3.52306	0.0317043	2.34875	0.0118547	3.17688	8.55969e-06	NA	NA	NA	NA	-6.4809	3.09527e-15	NA	NA	NA	NA
Glyma.01G211800.2	NA	NA	NA	NA	NA	NA	NA	NA	NA	NA	NA	NA	NA	NA	NA	NA	NA	NA	-4.46307	0.0138698	NA	NA	NA	NA
Glyma.01G212100.1	NA	NA	NA	NA	NA	NA	NA	NA	NA	NA	NA	NA	NA	NA	NA	NA	NA	NA	-4.40577	3.81137e-08	NA	NA	NA	NA
Glyma.01G212500.1	NA	NA	NA	NA	NA	NA	NA	NA	NA	NA	NA	NA	NA	NA	NA	NA	NA	NA	NA	NA	NA	NA	-1.71603	0.00445128
Glyma.01G213000.1	NA	NA	NA	NA	NA	NA	NA	NA	NA	NA	NA	NA	NA	NA	NA	NA	NA	NA	-1.91153	0.00696168	NA	NA	NA	NA
Glyma.01G213700.1	NA	NA	NA	NA	NA	NA	NA	NA	NA	NA	NA	NA	NA	NA	NA	NA	NA	NA	2.01768	0.0140604	NA	NA	NA	NA
Glyma.01G213800.1	NA	NA	NA	NA	NA	NA	NA	NA	NA	NA	NA	NA	2.63395	0.000654914	NA	NA	NA	NA	NA	NA	NA	NA	NA	NA
Glyma.01G214100.5	NA	NA	NA	NA	NA	NA	NA	NA	NA	NA	NA	NA	NA	NA	NA	NA	2.73318	0.000916338	NA	NA	NA	NA	NA	NA
Glyma.01G214200.1	NA	NA	NA	NA	NA	NA	NA	NA	NA	NA	-3.13025	0.000529212	NA	NA	NA	NA	NA	NA	NA	NA	NA	NA	NA	NA
Glyma.01G214400.1	NA	NA	NA	NA	NA	NA	-9.87639	2.90386e-06	NA	NA	-9.60418	1.64566e-07	-5.98214	0.0150488	NA	NA	NA	NA	9.73201	3.93046e-09	7.98909	0.0016745	NA	NA
Glyma.01G214800.1	NA	NA	NA	NA	NA	NA	NA	NA	NA	NA	NA	NA	NA	NA	NA	NA	NA	NA	-2.67391	0.00399782	NA	NA	-1.76948	0.0164787
Glyma.01G215100.1	NA	NA	NA	NA	NA	NA	NA	NA	NA	NA	NA	NA	3.41382	0.0493788	NA	NA	NA	NA	-4.68017	1.34322e-07	-2.22981	0.0335892	NA	NA
Glyma.01G215500.1	NA	NA	-2.16491	0.00640789	NA	NA	NA	NA	NA	NA	NA	NA	NA	NA	NA	NA	NA	NA	NA	NA	3.30727	2.04076e-05	3.23066	4.78554e-06
Glyma.01G215500.2	NA	NA	NA	NA	NA	NA	-8.55372	1.87311e-11	NA	NA	NA	NA	NA	NA	NA	NA	NA	NA	4.47696	0.00121641	NA	NA	NA	NA
Glyma.01G216600.1	NA	NA	NA	NA	NA	NA	NA	NA	NA	NA	NA	NA	-9.89378	0.0104693	NA	NA	NA	NA	NA	NA	-4.69414	1.3758e-08	-5.49629	0.00567606
Glyma.01G217100.1	NA	NA	NA	NA	NA	NA	NA	NA	NA	NA	NA	NA	NA	NA	NA	NA	NA	NA	NA	NA	NA	NA	1.66935	0.025153
Glyma.01G217100.2	NA	NA	NA	NA	NA	NA	21.1818	4.73542e-05	NA	NA	NA	NA	NA	NA	-21.9746	2.57432e-05	NA	NA	NA	NA	NA	NA	NA	NA
Glyma.01G217100.3	NA	NA	NA	NA	-10.018	0.00165867	NA	NA	NA	NA	NA	NA	NA	NA	NA	NA	NA	NA	NA	NA	NA	NA	NA	NA
Glyma.01G217200.1	1.93983	0.0396467	NA	NA	NA	NA	NA	NA	NA	NA	NA	NA	NA	NA	NA	NA	NA	NA	NA	NA	NA	NA	NA	NA
Glyma.01G217400.1	NA	NA	3.69898	4.69048e-05	2.60005	0.0424366	NA	NA	NA	NA	NA	NA	NA	NA	NA	NA	NA	NA	NA	NA	-3.73507	5.12044e-14	-3.6506	2.72932e-11
Glyma.01G217400.2	NA	NA	NA	NA	10.386	1.3685e-10	NA	NA	NA	NA	NA	NA	NA	NA	NA	NA	NA	NA	NA	NA	NA	NA	NA	NA
Glyma.01G217400.3	NA	NA	9.83825	6.24342e-10	NA	NA	NA	NA	NA	NA	NA	NA	NA	NA	NA	NA	NA	NA	NA	NA	NA	NA	NA	NA
Glyma.01G217400.4	NA	NA	NA	NA	NA	NA	NA	NA	NA	NA	NA	NA	NA	NA	NA	NA	NA	NA	NA	NA	NA	NA	-10.4585	1.09665e-09
Glyma.01G217600.1	3.58116	0.049382	3.59302	1.19681e-16	NA	NA	5.76202	0.00836692	NA	NA	3.38156	1.51076e-35	3.72319	8.41386e-11	NA	NA	NA	NA	-7.11683	6.63554e-82	-5.39885	1.00504e-13	-5.06024	9.44693e-14
Glyma.01G217700.1	-1.80708	0.0113179	NA	NA	NA	NA	NA	NA	2.23809	0.000452182	3.43635	1.60554e-23	3.1484	2.77785e-06	NA	NA	NA	NA	NA	NA	NA	NA	-2.4278	5.34489e-12
Glyma.01G218200.1	NA	NA	NA	NA	NA	NA	NA	NA	NA	NA	NA	NA	NA	NA	NA	NA	NA	NA	-10.2874	8.50296e-07	-9.60541	1.59276e-06	-7.82662	0.000594413
Glyma.01G218500.1	NA	NA	NA	NA	NA	NA	NA	NA	NA	NA	2.30988	0.0233792	2.50454	4.46234e-07	NA	NA	NA	NA	NA	NA	-3.29504	2.34336e-14	-3.71444	1.5379e-14
Glyma.01G218600.1	NA	NA	NA	NA	NA	NA	NA	NA	NA	NA	2.1627	0.0140391	2.25626	1.13639e-05	NA	NA	NA	NA	NA	NA	-2.93409	4.72288e-09	-3.47169	9.44782e-13
Glyma.01G219100.1	7.99339	0.000913649	NA	NA	NA	NA	NA	NA	-7.82134	0.00449482	NA	NA	NA	NA	NA	NA	NA	NA	NA	NA	NA	NA	NA	NA
Glyma.01G219200.1	NA	NA	NA	NA	NA	NA	-5.22521	0.0166404	NA	NA	-4.06234	1.37744e-14	NA	NA	NA	NA	NA	NA	4.54104	6.16799e-11	NA	NA	3.67578	8.80629e-07
Glyma.01G219300.1	NA	NA	NA	NA	NA	NA	NA	NA	NA	NA	NA	NA	NA	NA	NA	NA	NA	NA	7.32699	0.00507217	NA	NA	NA	NA
Glyma.01G219400.1	-2.605	2.76707e-08	NA	NA	NA	NA	NA	NA	2.61004	3.04745e-06	NA	NA	NA	NA	NA	NA	NA	NA	3.53353	0.00707069	NA	NA	NA	NA
Glyma.01G219600.2	-10.5978	0.0469865	NA	NA	NA	NA	NA	NA	NA	NA	NA	NA	NA	NA	NA	NA	11.9204	6.70364e-14	11.6181	1.67161e-10	11.1259	0.0138472	11.756	1.59445e-12
Glyma.01G219900.2	NA	NA	NA	NA	NA	NA	NA	NA	NA	NA	NA	NA	NA	NA	NA	NA	NA	NA	7.72622	0.000411444	NA	NA	NA	NA
Glyma.01G220600.1	1.86112	0.0114076	2.48664	0.00105139	NA	NA	NA	NA	NA	NA	NA	NA	NA	NA	NA	NA	NA	NA	-1.86226	0.00744106	-2.72531	0.0011663	NA	NA
Glyma.01G220700.1	NA	NA	NA	NA	NA	NA	NA	NA	NA	NA	-6.25377	0.0277841	NA	NA	NA	NA	NA	NA	6.66054	0.00606577	NA	NA	NA	NA
Glyma.01G220700.3	NA	NA	NA	NA	NA	NA	NA	NA	NA	NA	NA	NA	NA	NA	NA	NA	NA	NA	NA	NA	1.9506	0.0394227	NA	NA
Glyma.01G221200.1	NA	NA	3.56918	0.00175845	NA	NA	NA	NA	NA	NA	NA	NA	NA	NA	NA	NA	NA	NA	NA	NA	-3.33588	0.0120632	-3.48696	7.41613e-05
Glyma.01G221200.2	NA	NA	8.52173	2.60089e-05	NA	NA	NA	NA	NA	NA	3.28798	0.000671644	3.12121	0.0129487	NA	NA	NA	NA	NA	NA	-6.37078	0.0316843	-6.35129	0.0236272
Glyma.01G221300.1	-2.49962	0.000302851	NA	NA	NA	NA	NA	NA	2.45242	0.00430057	NA	NA	NA	NA	NA	NA	NA	NA	3.30198	4.74522e-05	NA	NA	NA	NA
Glyma.01G221400.1	NA	NA	3.09384	4.47171e-05	NA	NA	NA	NA	NA	NA	NA	NA	NA	NA	NA	NA	NA	NA	NA	NA	NA	NA	NA	NA
Glyma.01G221700.3	NA	NA	NA	NA	NA	NA	NA	NA	NA	NA	NA	NA	NA	NA	NA	NA	NA	NA	NA	NA	NA	NA	-9.02095	1.27489e-06
Glyma.01G221800.2	NA	NA	2.23109	9.59228e-07	NA	NA	NA	NA	NA	NA	NA	NA	NA	NA	NA	NA	NA	NA	NA	NA	NA	NA	NA	NA
Glyma.01G221900.1	NA	NA	NA	NA	NA	NA	NA	NA	NA	NA	NA	NA	NA	NA	NA	NA	NA	NA	-5.96486	0.00415609	-5.10512	0.0356703	-3.2637	0.0019212
Glyma.01G221900.2	NA	NA	NA	NA	NA	NA	NA	NA	NA	NA	NA	NA	NA	NA	NA	NA	NA	NA	NA	NA	NA	NA	-4.7255	0.0465814
Glyma.01G222600.1	-4.64118	8.03107e-22	NA	NA	NA	NA	NA	NA	5.04788	3.0498e-07	2.76528	0.00781308	NA	NA	NA	NA	NA	NA	NA	NA	NA	NA	NA	NA
Glyma.01G223100.1	NA	NA	NA	NA	NA	NA	NA	NA	NA	NA	NA	NA	2.61035	9.61167e-06	NA	NA	NA	NA	NA	NA	NA	NA	NA	NA
Glyma.01G223500.2	NA	NA	-6.92083	0.0174736	NA	NA	NA	NA	NA	NA	NA	NA	NA	NA	NA	NA	NA	NA	NA	NA	NA	NA	NA	NA
Glyma.01G224300.2	NA	NA	NA	NA	NA	NA	NA	NA	NA	NA	NA	NA	NA	NA	NA	NA	NA	NA	-8.09853	7.6205e-06	NA	NA	NA	NA
Glyma.01G224400.1	NA	NA	NA	NA	NA	NA	NA	NA	NA	NA	2.77841	0.00208794	NA	NA	NA	NA	NA	NA	-4.30647	1.34663e-18	NA	NA	-3.2964	2.52494e-09
Glyma.01G224800.1	NA	NA	NA	NA	NA	NA	NA	NA	NA	NA	NA	NA	10.8336	2.55836e-10	NA	NA	NA	NA	-5.02147	6.58028e-06	-4.42679	5.33478e-14	-4.33019	0.0141571
Glyma.01G225000.1	NA	NA	NA	NA	NA	NA	NA	NA	NA	NA	NA	NA	NA	NA	NA	NA	NA	NA	2.83757	0.0052569	NA	NA	NA	NA
Glyma.01G225100.1	-6.14098	1.00578e-11	NA	NA	NA	NA	NA	NA	6.44863	4.34973e-07	4.45222	3.69691e-08	NA	NA	NA	NA	NA	NA	NA	NA	NA	NA	-5.06636	0.000220245
Glyma.01G225600.1	-2.02057	0.0215133	NA	NA	NA	NA	NA	NA	NA	NA	NA	NA	NA	NA	NA	NA	NA	NA	NA	NA	NA	NA	NA	NA
Glyma.01G225800.2	NA	NA	NA	NA	NA	NA	NA	NA	2.0148	0.047952	NA	NA	NA	NA	NA	NA	NA	NA	4.47946	0.00967222	NA	NA	NA	NA
Glyma.01G226000.1	NA	NA	NA	NA	NA	NA	NA	NA	NA	NA	NA	NA	NA	NA	NA	NA	NA	NA	-4.02546	0.0102321	NA	NA	NA	NA
Glyma.01G226000.3	NA	NA	NA	NA	NA	NA	NA	NA	NA	NA	NA	NA	NA	NA	NA	NA	NA	NA	NA	NA	9.33874	3.00504e-06	NA	NA
Glyma.01G228500.4	11.1229	0.0157983	NA	NA	NA	NA	NA	NA	-10.9555	0.0351567	NA	NA	NA	NA	NA	NA	NA	NA	NA	NA	NA	NA	NA	NA
Glyma.01G228600.1	NA	NA	NA	NA	NA	NA	NA	NA	NA	NA	2.97049	2.16799e-06	3.24741	0.000120358	NA	NA	NA	NA	-6.13609	6.12606e-26	NA	NA	NA	NA
Glyma.01G228700.1	NA	NA	NA	NA	NA	NA	NA	NA	NA	NA	2.00818	2.04206e-39	2.23128	0.0138761	NA	NA	NA	NA	-4.50004	7.72676e-17	NA	NA	NA	NA
Glyma.01G229600.1	NA	NA	NA	NA	NA	NA	NA	NA	NA	NA	NA	NA	NA	NA	NA	NA	NA	NA	NA	NA	NA	NA	1.74084	0.0207711
Glyma.01G230200.1	NA	NA	-1.78941	0.0114386	NA	NA	NA	NA	NA	NA	NA	NA	NA	NA	NA	NA	NA	NA	NA	NA	NA	NA	NA	NA
Glyma.01G230400.2	7.47128	0.0465582	NA	NA	NA	NA	NA	NA	NA	NA	NA	NA	NA	NA	NA	NA	NA	NA	NA	NA	NA	NA	NA	NA
Glyma.01G230900.1	NA	NA	NA	NA	NA	NA	NA	NA	NA	NA	NA	NA	NA	NA	NA	NA	NA	NA	-2.53077	1.47222e-05	NA	NA	NA	NA
Glyma.01G231000.1	NA	NA	NA	NA	NA	NA	NA	NA	NA	NA	NA	NA	NA	NA	NA	NA	NA	NA	NA	NA	NA	NA	-5.5223	3.10035e-07
Glyma.01G231600.2	NA	NA	NA	NA	NA	NA	NA	NA	NA	NA	NA	NA	10.7679	3.99137e-10	NA	NA	NA	NA	NA	NA	-10.7509	2.62034e-10	-10.3462	0.0357652
Glyma.01G231700.1	NA	NA	NA	NA	NA	NA	NA	NA	NA	NA	NA	NA	NA	NA	NA	NA	NA	NA	NA	NA	-2.43504	2.79592e-06	NA	NA
Glyma.01G231700.2	NA	NA	NA	NA	NA	NA	NA	NA	NA	NA	3.49457	1.22124e-06	NA	NA	NA	NA	NA	NA	NA	NA	NA	NA	NA	NA
Glyma.01G231700.7	NA	NA	NA	NA	NA	NA	NA	NA	NA	NA	8.47862	5.95946e-06	NA	NA	NA	NA	NA	NA	-8.77534	1.41287e-06	NA	NA	NA	NA
Glyma.01G233400.1	NA	NA	NA	NA	NA	NA	NA	NA	NA	NA	NA	NA	4.36247	0.00120154	NA	NA	NA	NA	-6.7919	0.00028415	-10.6845	3.94867e-10	-10.3069	2.50009e-07
Glyma.01G233600.1	NA	NA	NA	NA	NA	NA	NA	NA	NA	NA	NA	NA	NA	NA	NA	NA	NA	NA	-5.06929	0.0330464	NA	NA	NA	NA
Glyma.01G234000.2	NA	NA	2.34013	1.53e-05	NA	NA	NA	NA	NA	NA	NA	NA	NA	NA	NA	NA	NA	NA	NA	NA	-2.45847	3.94007e-07	NA	NA
Glyma.01G234300.2	13.3995	0.0385216	NA	NA	NA	NA	NA	NA	NA	NA	NA	NA	NA	NA	NA	NA	NA	NA	NA	NA	NA	NA	NA	NA
Glyma.01G234600.8	NA	NA	NA	NA	NA	NA	NA	NA	NA	NA	NA	NA	NA	NA	NA	NA	NA	NA	NA	NA	-5.54618	0.000800459	NA	NA
Glyma.01G235000.1	NA	NA	NA	NA	NA	NA	NA	NA	NA	NA	NA	NA	NA	NA	NA	NA	NA	NA	3.6554	0.0497722	NA	NA	NA	NA
Glyma.01G235200.1	NA	NA	NA	NA	NA	NA	-6.72461	0.00583522	-6.38026	0.00201325	NA	NA	NA	NA	NA	NA	NA	NA	NA	NA	6.45263	0.00188778	8.20581	4.09223e-05
Glyma.01G235600.1	2.08247	4.18804e-05	NA	NA	NA	NA	NA	NA	NA	NA	NA	NA	NA	NA	NA	NA	NA	NA	-3.23929	8.89984e-09	NA	NA	NA	NA
Glyma.01G236200.1	NA	NA	NA	NA	NA	NA	NA	NA	NA	NA	3.03337	0.0062101	3.14245	0.000609902	NA	NA	NA	NA	NA	NA	-3.21511	3.75995e-06	-3.95966	0.00507317
Glyma.01G236500.1	NA	NA	NA	NA	NA	NA	NA	NA	NA	NA	NA	NA	NA	NA	NA	NA	NA	NA	-2.53651	0.0161884	NA	NA	NA	NA
Glyma.01G236700.1	NA	NA	NA	NA	NA	NA	NA	NA	NA	NA	NA	NA	-3.18344	0.00229328	NA	NA	NA	NA	-6.29249	0.00352839	-5.31965	4.23299e-06	-5.43082	0.00059248
Glyma.01G237200.2	NA	NA	NA	NA	NA	NA	-9.00413	0.000144292	-8.32548	0.00162651	NA	NA	NA	NA	NA	NA	8.90948	0.00576163	-8.39432	0.000560299	NA	NA	NA	NA
Glyma.01G238600.1	-2.33204	0.0104745	NA	NA	NA	NA	NA	NA	NA	NA	-2.15425	0.0213921	NA	NA	NA	NA	NA	NA	4.70394	5.62289e-07	NA	NA	NA	NA
Glyma.01G238800.1	NA	NA	NA	NA	NA	NA	NA	NA	NA	NA	3.19768	8.46068e-44	2.92474	2.70641e-05	NA	NA	NA	NA	-2.90654	8.13088e-11	NA	NA	NA	NA
Glyma.01G239600.1	NA	NA	NA	NA	NA	NA	NA	NA	NA	NA	2.46884	1.46158e-16	2.43734	0.00526932	NA	NA	NA	NA	-2.90521	4.31882e-13	NA	NA	NA	NA
Glyma.01G240500.5	NA	NA	NA	NA	NA	NA	NA	NA	NA	NA	NA	NA	NA	NA	NA	NA	NA	NA	NA	NA	NA	NA	8.00438	0.00975141
Glyma.01G240500.7	NA	NA	NA	NA	-8.42209	0.000246007	NA	NA	NA	NA	NA	NA	NA	NA	NA	NA	NA	NA	NA	NA	NA	NA	NA	NA
Glyma.01G240500.8	NA	NA	NA	NA	-8.70904	6.14461e-05	NA	NA	NA	NA	NA	NA	NA	NA	NA	NA	NA	NA	NA	NA	NA	NA	NA	NA
Glyma.01G240700.7	NA	NA	NA	NA	NA	NA	NA	NA	NA	NA	NA	NA	NA	NA	NA	NA	-7.94381	0.0217546	NA	NA	NA	NA	NA	NA
Glyma.01G240800.1	8.03205	0.000970735	7.77904	0.0214601	NA	NA	NA	NA	-7.86065	0.00461716	NA	NA	NA	NA	NA	NA	NA	NA	-9.50517	8.89984e-09	-5.66513	0.0420485	NA	NA
Glyma.01G241400.1	NA	NA	NA	NA	NA	NA	NA	NA	NA	NA	NA	NA	NA	NA	NA	NA	NA	NA	3.01149	0.0311838	NA	NA	NA	NA
Glyma.01G241500.1	NA	NA	NA	NA	NA	NA	NA	NA	NA	NA	NA	NA	3.57497	6.84145e-05	NA	NA	NA	NA	4.49898	4.57641e-05	NA	NA	NA	NA
Glyma.01G241700.1	NA	NA	NA	NA	NA	NA	NA	NA	NA	NA	NA	NA	NA	NA	NA	NA	NA	NA	-2.67995	4.68709e-13	NA	NA	NA	NA
Glyma.01G242800.1	NA	NA	NA	NA	NA	NA	NA	NA	NA	NA	NA	NA	NA	NA	NA	NA	NA	NA	NA	NA	1.49183	0.000625055	NA	NA
Glyma.01G243300.2	NA	NA	NA	NA	NA	NA	NA	NA	NA	NA	NA	NA	NA	NA	NA	NA	-8.5356	0.000429537	NA	NA	NA	NA	NA	NA
Glyma.01G243400.1	NA	NA	2.40663	0.000268145	NA	NA	NA	NA	NA	NA	NA	NA	NA	NA	NA	NA	NA	NA	NA	NA	-3.30978	0.000121254	-1.80892	0.000668287
Glyma.01G243600.2	NA	NA	NA	NA	NA	NA	NA	NA	NA	NA	-7.11468	7.09264e-09	NA	NA	NA	NA	NA	NA	NA	NA	NA	NA	NA	NA
Glyma.01G243900.2	-9.43331	1.7339e-07	NA	NA	NA	NA	NA	NA	NA	NA	NA	NA	NA	NA	NA	NA	NA	NA	NA	NA	NA	NA	NA	NA
Glyma.01G244000.1	NA	NA	NA	NA	NA	NA	5.45871	0.0118689	NA	NA	3.23516	1.94495e-08	3.40708	0.0235314	NA	NA	NA	NA	-3.28044	0.00660455	-4.03001	0.000373966	-4.43222	2.44156e-05
Glyma.01G244100.1	NA	NA	NA	NA	NA	NA	9.70171	0.0143799	NA	NA	NA	NA	NA	NA	NA	NA	NA	NA	-5.52986	6.26077e-05	-8.74014	8.1731e-07	-9.61782	2.91449e-08
Glyma.01G244200.1	NA	NA	NA	NA	NA	NA	5.70489	0.00345355	NA	NA	3.27256	0.0174565	4.70769	1.44499e-38	NA	NA	NA	NA	-3.67403	0.00265562	-6.53595	1.70611e-05	-5.06643	3.45499e-34
Glyma.02G000100.2	NA	NA	NA	NA	NA	NA	NA	NA	NA	NA	NA	NA	1.98713	0.0222479	NA	NA	NA	NA	NA	NA	NA	NA	NA	NA
Glyma.02G000300.1	NA	NA	7.15938	0.00376558	NA	NA	NA	NA	NA	NA	NA	NA	NA	NA	NA	NA	NA	NA	NA	NA	NA	NA	NA	NA
Glyma.02G000400.1	NA	NA	NA	NA	NA	NA	NA	NA	NA	NA	NA	NA	NA	NA	NA	NA	NA	NA	-2.00339	0.000781643	NA	NA	NA	NA
Glyma.02G000500.1	NA	NA	NA	NA	NA	NA	NA	NA	NA	NA	-1.83556	3.08071e-06	NA	NA	NA	NA	NA	NA	NA	NA	NA	NA	NA	NA
Glyma.02G000700.1	NA	NA	1.50375	0.0294439	NA	NA	NA	NA	NA	NA	NA	NA	NA	NA	NA	NA	NA	NA	NA	NA	NA	NA	NA	NA
Glyma.02G001400.1	NA	NA	NA	NA	NA	NA	NA	NA	NA	NA	NA	NA	-11.0831	0.001671	NA	NA	NA	NA	NA	NA	NA	NA	NA	NA
Glyma.02G001700.1	NA	NA	NA	NA	NA	NA	NA	NA	NA	NA	NA	NA	NA	NA	NA	NA	NA	NA	NA	NA	-1.74922	0.0228161	NA	NA
Glyma.02G002100.1	NA	NA	NA	NA	NA	NA	NA	NA	NA	NA	NA	NA	NA	NA	NA	NA	NA	NA	-3.08345	1.813e-07	NA	NA	NA	NA
Glyma.02G003000.1	NA	NA	2.29285	0.017897	NA	NA	NA	NA	NA	NA	2.27328	0.00225043	2.52112	0.0119074	NA	NA	NA	NA	-4.46693	4.79809e-30	-4.07243	6.56828e-07	-3.75649	5.52845e-14
Glyma.02G003400.1	NA	NA	2.77317	0.0180787	NA	NA	NA	NA	-6.82999	5.64604e-05	NA	NA	NA	NA	NA	NA	NA	NA	-6.54443	0.00202747	NA	NA	NA	NA
Glyma.02G003700.1	2.93517	0.0326358	NA	NA	NA	NA	NA	NA	NA	NA	NA	NA	NA	NA	NA	NA	NA	NA	-2.40125	0.00239128	NA	NA	NA	NA
Glyma.02G004200.1	NA	NA	NA	NA	NA	NA	NA	NA	NA	NA	NA	NA	3.20329	0.0110405	NA	NA	NA	NA	NA	NA	NA	NA	NA	NA
Glyma.02G004800.1	-2.62169	8.34101e-05	NA	NA	NA	NA	NA	NA	NA	NA	NA	NA	NA	NA	NA	NA	NA	NA	3.76862	6.31254e-07	NA	NA	NA	NA
Glyma.02G005200.1	NA	NA	NA	NA	NA	NA	NA	NA	NA	NA	NA	NA	NA	NA	NA	NA	NA	NA	NA	NA	NA	NA	1.96302	0.001584
Glyma.02G005400.1	NA	NA	NA	NA	NA	NA	NA	NA	NA	NA	1.6425	0.029199	NA	NA	NA	NA	NA	NA	-3.17009	5.79977e-08	-3.01952	0.000222572	NA	NA
Glyma.02G005600.1	NA	NA	NA	NA	NA	NA	4.63343	0.036605	NA	NA	NA	NA	2.78281	5.77571e-06	NA	NA	NA	NA	-4.10203	0.000158123	NA	NA	-2.86398	0.0087795
Glyma.02G006200.1	NA	NA	NA	NA	NA	NA	NA	NA	NA	NA	NA	NA	11.0271	0.0229057	NA	NA	NA	NA	-6.83479	1.20777e-07	NA	NA	NA	NA
Glyma.02G006300.1	NA	NA	NA	NA	NA	NA	NA	NA	NA	NA	NA	NA	NA	NA	NA	NA	NA	NA	-8.97265	2.99075e-07	NA	NA	NA	NA
Glyma.02G006600.1	NA	NA	NA	NA	NA	NA	NA	NA	NA	NA	-2.1151	0.000942171	NA	NA	NA	NA	NA	NA	NA	NA	NA	NA	NA	NA
Glyma.02G006800.1	2.11178	0.0275548	NA	NA	NA	NA	NA	NA	NA	NA	NA	NA	NA	NA	NA	NA	NA	NA	NA	NA	NA	NA	NA	NA
Glyma.02G007400.1	NA	NA	NA	NA	NA	NA	NA	NA	NA	NA	3.2289	1.94212e-31	3.23646	4.05835e-06	NA	NA	NA	NA	NA	NA	-4.39348	3.49277e-16	-4.35131	5.70312e-05
Glyma.02G008000.1	NA	NA	NA	NA	NA	NA	NA	NA	NA	NA	NA	NA	NA	NA	NA	NA	NA	NA	-1.66439	0.000103183	NA	NA	NA	NA
Glyma.02G008900.1	NA	NA	NA	NA	NA	NA	9.2752	0.000496027	NA	NA	NA	NA	10.0441	9.36449e-06	NA	NA	NA	NA	NA	NA	NA	NA	-6.17585	0.000164121
Glyma.02G009200.4	NA	NA	NA	NA	NA	NA	NA	NA	NA	NA	NA	NA	NA	NA	NA	NA	NA	NA	NA	NA	-6.78921	0.00142664	NA	NA
Glyma.02G009200.6	NA	NA	NA	NA	NA	NA	NA	NA	NA	NA	NA	NA	NA	NA	NA	NA	NA	NA	-10.9559	0.0175505	NA	NA	NA	NA
Glyma.02G009400.1	NA	NA	NA	NA	NA	NA	NA	NA	NA	NA	2.1648	0.00580624	NA	NA	NA	NA	NA	NA	-3.63188	4.21134e-05	-3.21007	0.00723017	-4.86517	2.85263e-06
Glyma.02G009500.1	NA	NA	1.72188	3.58797e-05	NA	NA	NA	NA	NA	NA	NA	NA	NA	NA	NA	NA	NA	NA	NA	NA	NA	NA	-2.4112	0.0186394
Glyma.02G010300.4	11.4817	2.35839e-14	NA	NA	NA	NA	NA	NA	NA	NA	NA	NA	NA	NA	NA	NA	NA	NA	-8.98283	4.01193e-09	NA	NA	NA	NA
Glyma.02G010500.2	NA	NA	NA	NA	NA	NA	NA	NA	NA	NA	NA	NA	NA	NA	NA	NA	NA	NA	NA	NA	9.5065	7.55076e-06	NA	NA
Glyma.02G012600.1	NA	NA	-2.40375	6.31237e-14	NA	NA	-6.43268	1.33896e-05	NA	NA	-3.3143	1.05728e-05	-5.17492	0.0229604	NA	NA	NA	NA	6.38066	1.38924e-11	6.73283	0.00013947	7.07397	1.00207e-07
Glyma.02G013400.1	NA	NA	NA	NA	NA	NA	NA	NA	NA	NA	-2.32336	0.0432495	NA	NA	NA	NA	NA	NA	NA	NA	NA	NA	NA	NA
Glyma.02G013500.3	NA	NA	NA	NA	NA	NA	NA	NA	NA	NA	NA	NA	NA	NA	NA	NA	NA	NA	NA	NA	7.07875	5.50712e-08	NA	NA
Glyma.02G015800.1	NA	NA	2.80807	2.96969e-05	NA	NA	NA	NA	NA	NA	NA	NA	NA	NA	NA	NA	NA	NA	NA	NA	NA	NA	NA	NA
Glyma.02G016100.1	NA	NA	NA	NA	NA	NA	NA	NA	NA	NA	1.9484	5.36494e-21	2.20766	0.0189537	NA	NA	NA	NA	-4.37607	4.83057e-08	-2.06376	0.000913676	-3.16145	0.000618609
Glyma.02G016200.1	NA	NA	NA	NA	NA	NA	NA	NA	NA	NA	NA	NA	NA	NA	NA	NA	NA	NA	NA	NA	7.02077	0.00314563	NA	NA
Glyma.02G016400.1	2.17312	0.0255991	1.91559	0.00366258	NA	NA	NA	NA	NA	NA	NA	NA	NA	NA	NA	NA	NA	NA	NA	NA	NA	NA	NA	NA
Glyma.02G016600.1	NA	NA	NA	NA	NA	NA	3.63201	0.0245617	NA	NA	NA	NA	NA	NA	NA	NA	NA	NA	-5.24653	0.00457142	NA	NA	NA	NA
Glyma.02G017100.1	-2.37273	5.61036e-05	NA	NA	NA	NA	NA	NA	3.30102	2.54878e-15	2.07221	0.00142231	NA	NA	NA	NA	NA	NA	NA	NA	NA	NA	NA	NA
Glyma.02G018700.1	NA	NA	NA	NA	NA	NA	NA	NA	NA	NA	NA	NA	NA	NA	NA	NA	NA	NA	NA	NA	-5.53953	0.00229426	-5.12032	0.00387786
Glyma.02G018900.1	2.4305	1.88062e-05	NA	NA	NA	NA	NA	NA	-2.55535	0.000754036	NA	NA	NA	NA	NA	NA	NA	NA	NA	NA	NA	NA	NA	NA
Glyma.02G019100.3	11.2423	9.23216e-13	NA	NA	NA	NA	NA	NA	NA	NA	NA	NA	NA	NA	NA	NA	NA	NA	NA	NA	NA	NA	NA	NA
Glyma.02G019200.1	NA	NA	2.13655	7.56451e-09	NA	NA	NA	NA	NA	NA	NA	NA	NA	NA	NA	NA	NA	NA	-1.78734	1.70851e-05	NA	NA	-1.91799	0.000500512
Glyma.02G019200.2	NA	NA	NA	NA	NA	NA	NA	NA	NA	NA	NA	NA	NA	NA	-12.1435	0.0313678	NA	NA	NA	NA	NA	NA	NA	NA
Glyma.02G019400.1	NA	NA	NA	NA	NA	NA	NA	NA	NA	NA	NA	NA	NA	NA	NA	NA	NA	NA	-2.20776	0.000182124	NA	NA	NA	NA
Glyma.02G019700.7	NA	NA	NA	NA	NA	NA	NA	NA	NA	NA	NA	NA	1.78864	0.000366521	NA	NA	NA	NA	NA	NA	NA	NA	NA	NA
Glyma.02G020000.1	-2.17214	0.00201311	NA	NA	NA	NA	NA	NA	NA	NA	NA	NA	3.08443	0.00108758	NA	NA	NA	NA	NA	NA	NA	NA	-2.53996	2.05626e-05
Glyma.02G020300.3	8.06055	0.00569939	NA	NA	NA	NA	NA	NA	-7.88728	0.0190419	NA	NA	NA	NA	NA	NA	NA	NA	NA	NA	NA	NA	NA	NA
Glyma.02G022100.1	NA	NA	NA	NA	NA	NA	NA	NA	NA	NA	NA	NA	NA	NA	NA	NA	NA	NA	NA	NA	NA	NA	3.89289	0.0077533
Glyma.02G022200.1	NA	NA	NA	NA	NA	NA	5.98277	0.00388587	NA	NA	4.34549	1.27818e-10	3.47302	7.52371e-07	NA	NA	NA	NA	-3.17873	0.00046051	-3.57958	0.00911817	-4.02739	9.61314e-05
Glyma.02G022300.1	NA	NA	NA	NA	NA	NA	NA	NA	NA	NA	NA	NA	NA	NA	NA	NA	NA	NA	2.18457	0.000145863	NA	NA	NA	NA
Glyma.02G023100.1	NA	NA	-2.47596	0.0098287	NA	NA	NA	NA	NA	NA	NA	NA	NA	NA	NA	NA	NA	NA	NA	NA	NA	NA	NA	NA
Glyma.02G023400.1	3.53591	5.68686e-11	NA	NA	NA	NA	NA	NA	-3.39129	2.48171e-08	1.55354	0.0151091	NA	NA	NA	NA	NA	NA	-4.59324	4.36864e-05	-2.75296	3.0175e-17	-1.93362	0.0357289
Glyma.02G023500.1	NA	NA	NA	NA	NA	NA	NA	NA	NA	NA	1.87392	0.04187	NA	NA	NA	NA	NA	NA	NA	NA	-2.78058	0.000668384	-2.95988	2.71386e-06
Glyma.02G023800.1	NA	NA	NA	NA	NA	NA	NA	NA	NA	NA	NA	NA	2.28603	0.0420038	NA	NA	NA	NA	-2.91831	1.98958e-07	NA	NA	NA	NA
Glyma.02G023900.1	NA	NA	NA	NA	NA	NA	NA	NA	NA	NA	2.33538	3.3741e-06	2.81859	5.7342e-06	NA	NA	NA	NA	-4.20715	2.3078e-11	-2.56105	0.00898441	NA	NA
Glyma.02G024600.1	NA	NA	NA	NA	NA	NA	NA	NA	NA	NA	NA	NA	NA	NA	NA	NA	NA	NA	-5.19152	0.00493678	NA	NA	NA	NA
Glyma.02G024800.1	NA	NA	NA	NA	NA	NA	NA	NA	NA	NA	NA	NA	NA	NA	NA	NA	NA	NA	-5.83948	6.45619e-05	NA	NA	NA	NA
Glyma.02G025500.2	9.55386	1.75289e-08	NA	NA	NA	NA	NA	NA	NA	NA	NA	NA	NA	NA	NA	NA	NA	NA	NA	NA	NA	NA	NA	NA
Glyma.02G026200.1	NA	NA	NA	NA	NA	NA	NA	NA	NA	NA	NA	NA	NA	NA	NA	NA	NA	NA	-5.48611	0.00125116	-6.32709	0.00542479	-6.57319	0.00281415
Glyma.02G026700.3	NA	NA	NA	NA	NA	NA	NA	NA	NA	NA	NA	NA	NA	NA	NA	NA	NA	NA	NA	NA	-13.511	1.04971e-13	NA	NA
Glyma.02G027800.1	NA	NA	NA	NA	NA	NA	5.2117	0.0292623	NA	NA	NA	NA	3.69527	2.49573e-19	NA	NA	NA	NA	-5.59939	4.95311e-05	-3.10281	0.0216849	NA	NA
Glyma.02G028000.1	NA	NA	NA	NA	NA	NA	NA	NA	-6.13031	1.68837e-09	NA	NA	NA	NA	NA	NA	NA	NA	-5.56108	0.000128006	NA	NA	NA	NA
Glyma.02G028100.1	4.72513	0.000191773	NA	NA	NA	NA	4.56414	0.000555492	NA	NA	2.89379	0.000419862	3.50275	0.000404455	NA	NA	NA	NA	-7.40376	1.38589e-36	-5.77586	3.73444e-10	-6.85496	1.5924e-07
Glyma.02G028200.1	3.77992	0.000767229	NA	NA	NA	NA	4.44722	0.00184566	NA	NA	3.48412	2.1261e-09	4.44125	2.04783e-09	NA	NA	NA	NA	-7.49718	3.18779e-13	-6.07393	8.60269e-11	-6.08146	7.75964e-26
Glyma.02G028600.1	4.18738	1.06307e-24	2.787	0.00845316	NA	NA	4.98802	0.00330432	NA	NA	3.35014	1.01079e-06	NA	NA	NA	NA	NA	NA	-7.08678	1.61094e-14	NA	NA	-7.27831	2.25324e-24
Glyma.02G028700.1	2.34469	2.07075e-06	NA	NA	NA	NA	NA	NA	NA	NA	2.07971	0.00444439	2.94714	0.000442659	NA	NA	NA	NA	-5.20824	3.2227e-09	-3.80399	0.000187921	-4.38952	7.60851e-11
Glyma.02G028800.1	3.12161	0.000543905	NA	NA	NA	NA	NA	NA	-2.95415	0.0484187	NA	NA	2.77267	0.0194689	NA	NA	NA	NA	-6.33898	5.55263e-11	-2.96761	0.00460605	-2.51045	0.00400031
Glyma.02G029400.1	NA	NA	NA	NA	NA	NA	NA	NA	NA	NA	3.68771	0.000981753	3.27262	1.03451e-05	NA	NA	NA	NA	-4.74953	1.29589e-23	-3.92	0.00512997	-4.9474	1.35426e-05
Glyma.02G030900.2	9.02551	1.30694e-06	-8.86062	1.77359e-06	NA	NA	NA	NA	NA	NA	NA	NA	NA	NA	NA	NA	NA	NA	NA	NA	NA	NA	NA	NA
Glyma.02G031000.7	NA	NA	4.52272	0.00262608	NA	NA	NA	NA	NA	NA	NA	NA	NA	NA	NA	NA	NA	NA	NA	NA	NA	NA	NA	NA
Glyma.02G032200.2	NA	NA	NA	NA	NA	NA	-9.07974	3.98058e-06	NA	NA	NA	NA	NA	NA	NA	NA	NA	NA	NA	NA	NA	NA	NA	NA
Glyma.02G032300.1	NA	NA	2.19395	4.12298e-08	NA	NA	NA	NA	NA	NA	NA	NA	NA	NA	NA	NA	NA	NA	NA	NA	-1.56971	0.00215143	NA	NA
Glyma.02G032600.1	NA	NA	NA	NA	NA	NA	NA	NA	NA	NA	NA	NA	NA	NA	NA	NA	NA	NA	NA	NA	2.61044	0.00823929	NA	NA
Glyma.02G032600.2	NA	NA	NA	NA	NA	NA	-8.13494	0.00165512	NA	NA	NA	NA	NA	NA	7.64449	0.00554981	NA	NA	NA	NA	NA	NA	NA	NA
Glyma.02G033500.2	NA	NA	NA	NA	NA	NA	NA	NA	NA	NA	NA	NA	NA	NA	NA	NA	NA	NA	NA	NA	NA	NA	-1.5731	0.00773826
Glyma.02G033700.7	NA	NA	NA	NA	NA	NA	NA	NA	NA	NA	-9.22341	2.31415e-05	-8.54119	6.20431e-07	NA	NA	NA	NA	8.80072	0.00254629	NA	NA	NA	NA
Glyma.02G033900.1	NA	NA	NA	NA	NA	NA	NA	NA	NA	NA	NA	NA	NA	NA	NA	NA	NA	NA	NA	NA	NA	NA	1.5663	0.0318582
Glyma.02G034000.1	NA	NA	NA	NA	NA	NA	NA	NA	NA	NA	1.87749	5.29036e-14	1.91263	0.000867265	NA	NA	NA	NA	-2.10827	3.93361e-05	NA	NA	NA	NA
Glyma.02G035000.2	NA	NA	NA	NA	NA	NA	NA	NA	NA	NA	NA	NA	2.88973	8.59432e-05	NA	NA	NA	NA	-4.58864	7.8696e-39	-3.79727	0.00146129	-3.461	1.58934e-06
Glyma.02G035000.3	NA	NA	NA	NA	NA	NA	8.39732	3.26826e-07	NA	NA	NA	NA	NA	NA	NA	NA	NA	NA	NA	NA	NA	NA	-8.3975	3.16081e-05
Glyma.02G035000.4	NA	NA	NA	NA	NA	NA	NA	NA	NA	NA	NA	NA	-10.7861	0.0205243	NA	NA	NA	NA	NA	NA	-3.83995	0.000233921	NA	NA
Glyma.02G035800.1	NA	NA	NA	NA	NA	NA	NA	NA	NA	NA	NA	NA	NA	NA	NA	NA	NA	NA	NA	NA	NA	NA	3.77329	0.0206381
Glyma.02G037100.4	NA	NA	NA	NA	NA	NA	NA	NA	NA	NA	NA	NA	10.6611	1.97916e-10	NA	NA	NA	NA	NA	NA	NA	NA	NA	NA
Glyma.02G037100.5	11.2471	0.0109968	NA	NA	NA	NA	NA	NA	NA	NA	NA	NA	NA	NA	-12.2561	0.0357377	NA	NA	-11.7674	0.00571649	NA	NA	NA	NA
Glyma.02G037100.6	10.4559	0.0367087	NA	NA	NA	NA	NA	NA	NA	NA	NA	NA	NA	NA	NA	NA	NA	NA	NA	NA	NA	NA	NA	NA
Glyma.02G037100.7	NA	NA	6.87712	0.0381079	NA	NA	NA	NA	NA	NA	NA	NA	NA	NA	NA	NA	NA	NA	-10.2609	1.80476e-05	NA	NA	NA	NA
Glyma.02G037300.1	7.8418	0.0025047	NA	NA	NA	NA	NA	NA	-7.67083	0.0108185	NA	NA	NA	NA	NA	NA	NA	NA	NA	NA	NA	NA	NA	NA
Glyma.02G037500.1	NA	NA	NA	NA	NA	NA	NA	NA	NA	NA	NA	NA	NA	NA	NA	NA	NA	NA	NA	NA	-1.51144	0.000512429	NA	NA
Glyma.02G038500.2	NA	NA	NA	NA	NA	NA	NA	NA	NA	NA	NA	NA	NA	NA	-5.76437	0.0110718	NA	NA	NA	NA	NA	NA	NA	NA
Glyma.02G039000.1	NA	NA	6.49977	0.0360253	NA	NA	NA	NA	NA	NA	NA	NA	NA	NA	NA	NA	NA	NA	NA	NA	NA	NA	NA	NA
Glyma.02G039000.2	NA	NA	NA	NA	NA	NA	NA	NA	NA	NA	NA	NA	NA	NA	NA	NA	NA	NA	-2.78298	1.4009e-06	-3.76181	0.000110376	-4.15063	0.00520984
Glyma.02G039900.2	NA	NA	-7.08236	0.00621175	NA	NA	NA	NA	NA	NA	NA	NA	NA	NA	NA	NA	NA	NA	NA	NA	NA	NA	NA	NA
Glyma.02G040100.1	NA	NA	NA	NA	NA	NA	NA	NA	NA	NA	NA	NA	NA	NA	NA	NA	NA	NA	NA	NA	NA	NA	3.64456	0.00726555
Glyma.02G040700.1	NA	NA	-2.17761	2.11666e-06	NA	NA	NA	NA	NA	NA	NA	NA	NA	NA	NA	NA	NA	NA	NA	NA	NA	NA	NA	NA
Glyma.02G040800.1	NA	NA	NA	NA	NA	NA	NA	NA	NA	NA	NA	NA	NA	NA	NA	NA	NA	NA	NA	NA	-8.247	2.962e-05	-8.95251	6.6154e-05
Glyma.02G041500.1	NA	NA	1.76561	0.0109594	NA	NA	NA	NA	NA	NA	NA	NA	NA	NA	NA	NA	NA	NA	NA	NA	NA	NA	NA	NA
Glyma.02G041800.3	NA	NA	NA	NA	NA	NA	NA	NA	NA	NA	NA	NA	6.49666	0.0355285	NA	NA	NA	NA	NA	NA	NA	NA	NA	NA
Glyma.02G042500.1	NA	NA	3.53721	1.8272e-06	NA	NA	6.18026	0.000246119	-3.25032	2.7864e-06	5.09213	1.88639e-21	5.44154	7.19469e-23	NA	NA	NA	NA	-8.12434	1.22199e-43	-8.58064	9.72793e-28	-8.05196	8.78239e-100
Glyma.02G042500.3	NA	NA	NA	NA	NA	NA	NA	NA	NA	NA	11.1003	4.28907e-12	NA	NA	NA	NA	NA	NA	-11.3959	5.71219e-13	NA	NA	-12.5007	3.67189e-15
Glyma.02G043200.1	NA	NA	NA	NA	NA	NA	NA	NA	NA	NA	-2.05317	0.000322518	NA	NA	NA	NA	NA	NA	NA	NA	NA	NA	1.78659	0.0355305
Glyma.02G043500.1	NA	NA	NA	NA	NA	NA	NA	NA	NA	NA	NA	NA	NA	NA	NA	NA	NA	NA	-4.2015	4.65372e-06	NA	NA	NA	NA
Glyma.02G043600.1	7.11192	0.0399827	NA	NA	NA	NA	NA	NA	NA	NA	NA	NA	NA	NA	NA	NA	NA	NA	NA	NA	NA	NA	NA	NA
Glyma.02G045000.3	NA	NA	NA	NA	NA	NA	NA	NA	-8.11772	0.000690131	NA	NA	NA	NA	NA	NA	NA	NA	NA	NA	NA	NA	NA	NA
Glyma.02G045100.1	NA	NA	2.03866	5.76579e-06	NA	NA	NA	NA	NA	NA	NA	NA	NA	NA	NA	NA	NA	NA	NA	NA	NA	NA	NA	NA
Glyma.02G045800.1	NA	NA	NA	NA	NA	NA	NA	NA	NA	NA	NA	NA	1.89901	0.00175452	NA	NA	NA	NA	NA	NA	NA	NA	NA	NA
Glyma.02G046200.1	NA	NA	NA	NA	NA	NA	NA	NA	NA	NA	-1.97814	0.0362423	NA	NA	NA	NA	NA	NA	NA	NA	NA	NA	2.07723	0.00103813
Glyma.02G046600.1	NA	NA	NA	NA	NA	NA	NA	NA	NA	NA	NA	NA	2.48151	0.0429996	NA	NA	NA	NA	-3.32126	2.37852e-16	-3.38126	0.00113332	-3.42038	5.06669e-06
Glyma.02G047000.1	2.1662	5.23156e-08	NA	NA	NA	NA	NA	NA	-1.96243	0.000793003	NA	NA	NA	NA	NA	NA	NA	NA	-2.34965	1.72442e-05	-1.90524	0.00229814	NA	NA
Glyma.02G048400.3	NA	NA	NA	NA	NA	NA	NA	NA	NA	NA	-3.68638	0.000557964	NA	NA	NA	NA	NA	NA	NA	NA	NA	NA	NA	NA
Glyma.02G048700.1	NA	NA	NA	NA	NA	NA	NA	NA	NA	NA	-2.09023	0.00974971	NA	NA	NA	NA	NA	NA	NA	NA	NA	NA	2.28431	0.000303772
Glyma.02G049200.1	NA	NA	4.21228	0.00801134	NA	NA	NA	NA	NA	NA	NA	NA	NA	NA	NA	NA	NA	NA	NA	NA	NA	NA	NA	NA
Glyma.02G051300.1	NA	NA	NA	NA	NA	NA	NA	NA	NA	NA	-3.0043	2.22515e-05	NA	NA	NA	NA	NA	NA	NA	NA	NA	NA	NA	NA
Glyma.02G052300.1	NA	NA	NA	NA	NA	NA	NA	NA	NA	NA	NA	NA	NA	NA	NA	NA	NA	NA	-2.37499	9.07274e-05	NA	NA	NA	NA
Glyma.02G053500.1	NA	NA	NA	NA	NA	NA	NA	NA	NA	NA	NA	NA	NA	NA	NA	NA	NA	NA	-4.40578	2.23307e-06	NA	NA	NA	NA
Glyma.02G053600.1	3.56593	0.0242696	NA	NA	NA	NA	NA	NA	NA	NA	NA	NA	NA	NA	NA	NA	NA	NA	-5.16925	2.47506e-77	NA	NA	NA	NA
Glyma.02G053900.2	NA	NA	NA	NA	NA	NA	NA	NA	NA	NA	NA	NA	NA	NA	NA	NA	NA	NA	-6.88352	0.0373498	NA	NA	NA	NA
Glyma.02G054000.1	NA	NA	NA	NA	NA	NA	NA	NA	NA	NA	NA	NA	NA	NA	NA	NA	NA	NA	-6.41651	0.0155261	NA	NA	NA	NA
Glyma.02G054200.1	NA	NA	6.79223	0.0149474	NA	NA	NA	NA	NA	NA	4.11419	1.26491e-06	5.43164	0.0079229	NA	NA	NA	NA	-11.0627	1.37754e-13	-11.3189	2.80682e-11	-11.4399	2.29349e-11
Glyma.02G054400.1	NA	NA	NA	NA	NA	NA	NA	NA	-2.5345	0.00628806	NA	NA	NA	NA	NA	NA	NA	NA	NA	NA	NA	NA	NA	NA
Glyma.02G054900.1	NA	NA	NA	NA	NA	NA	NA	NA	NA	NA	NA	NA	2.3499	0.000862037	NA	NA	NA	NA	-5.47786	6.4888e-07	NA	NA	NA	NA
Glyma.02G055000.1	3.77832	0.000974991	NA	NA	NA	NA	NA	NA	NA	NA	NA	NA	2.23134	0.00354666	NA	NA	NA	NA	-5.15815	1.11032e-07	NA	NA	NA	NA
Glyma.02G055200.4	NA	NA	NA	NA	NA	NA	NA	NA	NA	NA	NA	NA	8.47153	0.00389708	NA	NA	NA	NA	NA	NA	NA	NA	NA	NA
Glyma.02G055500.1	NA	NA	NA	NA	NA	NA	NA	NA	NA	NA	NA	NA	NA	NA	NA	NA	NA	NA	-1.87728	5.74414e-05	NA	NA	NA	NA
Glyma.02G055900.1	NA	NA	8.50619	9.54329e-06	NA	NA	NA	NA	NA	NA	NA	NA	3.5936	0.0143916	NA	NA	NA	NA	NA	NA	-7.02831	0.000737814	-9.55894	4.0008e-08
Glyma.02G056700.4	NA	NA	NA	NA	NA	NA	NA	NA	NA	NA	NA	NA	NA	NA	NA	NA	NA	NA	NA	NA	NA	NA	8.19963	0.000495221
Glyma.02G056700.5	NA	NA	NA	NA	NA	NA	NA	NA	NA	NA	NA	NA	9.63408	2.0354e-06	NA	NA	NA	NA	NA	NA	NA	NA	NA	NA
Glyma.02G057700.1	NA	NA	NA	NA	NA	NA	NA	NA	NA	NA	-7.51147	0.0118938	NA	NA	NA	NA	NA	NA	NA	NA	NA	NA	NA	NA
Glyma.02G058000.1	2.84387	5.04299e-05	NA	NA	NA	NA	NA	NA	-2.47655	0.000209043	2.16312	1.49956e-06	NA	NA	NA	NA	NA	NA	-4.80624	3.51413e-83	-3.42528	1.02126e-07	-3.09246	1.05588e-07
Glyma.02G058800.3	NA	NA	NA	NA	NA	NA	NA	NA	NA	NA	NA	NA	NA	NA	NA	NA	NA	NA	NA	NA	-1.81308	0.023569	NA	NA
Glyma.02G059200.1	NA	NA	NA	NA	NA	NA	NA	NA	2.04253	0.00256267	NA	NA	NA	NA	NA	NA	NA	NA	NA	NA	NA	NA	NA	NA
Glyma.02G059500.1	8.82396	0.000736859	NA	NA	NA	NA	7.87912	0.00140645	NA	NA	3.20343	2.86232e-06	4.60892	4.26619e-07	NA	NA	NA	NA	-9.2543	1.30001e-07	-4.91982	2.23581e-09	-4.93881	0.00196394
Glyma.02G059500.2	NA	NA	NA	NA	NA	NA	NA	NA	NA	NA	NA	NA	NA	NA	NA	NA	NA	NA	-10.7142	2.25221e-10	NA	NA	NA	NA
Glyma.02G059500.3	NA	NA	NA	NA	NA	NA	NA	NA	NA	NA	NA	NA	7.67785	0.0141006	NA	NA	NA	NA	NA	NA	NA	NA	-8.1363	1.65269e-06
Glyma.02G059600.1	4.66876	0.0125517	3.23057	0.00483275	NA	NA	NA	NA	NA	NA	NA	NA	2.53252	5.3338e-06	NA	NA	NA	NA	-6.28429	4.66483e-18	-3.99164	0.000137503	-5.13656	1.82894e-05
Glyma.02G059900.2	NA	NA	NA	NA	NA	NA	NA	NA	NA	NA	NA	NA	NA	NA	NA	NA	NA	NA	-10.7096	2.63825e-10	NA	NA	NA	NA
Glyma.02G059900.5	NA	NA	NA	NA	NA	NA	NA	NA	NA	NA	NA	NA	NA	NA	NA	NA	NA	NA	-9.71887	3.8671e-05	NA	NA	NA	NA
Glyma.02G060500.5	NA	NA	NA	NA	NA	NA	NA	NA	NA	NA	11.2538	0.0118997	NA	NA	NA	NA	NA	NA	NA	NA	NA	NA	NA	NA
Glyma.02G060800.1	NA	NA	NA	NA	NA	NA	NA	NA	NA	NA	-7.4789	0.00648764	NA	NA	NA	NA	NA	NA	NA	NA	NA	NA	NA	NA
Glyma.02G060900.1	NA	NA	NA	NA	NA	NA	NA	NA	NA	NA	4.40386	0.0305647	4.42107	6.02111e-08	NA	NA	NA	NA	NA	NA	NA	NA	-9.35742	5.87764e-08
Glyma.02G061100.1	NA	NA	2.10641	0.000504569	NA	NA	NA	NA	NA	NA	NA	NA	NA	NA	NA	NA	NA	NA	NA	NA	-1.8752	0.0251018	NA	NA
Glyma.02G061600.1	NA	NA	NA	NA	NA	NA	NA	NA	NA	NA	NA	NA	NA	NA	NA	NA	NA	NA	-7.98991	0.0051204	NA	NA	NA	NA
Glyma.02G062900.1	NA	NA	NA	NA	NA	NA	NA	NA	NA	NA	2.69592	0.0385285	2.9869	0.0272563	NA	NA	NA	NA	-4.95999	0.0192208	-3.48876	1.74491e-12	-4.25288	1.6555e-05
Glyma.02G063400.1	NA	NA	NA	NA	NA	NA	NA	NA	NA	NA	NA	NA	6.72983	0.0297073	NA	NA	NA	NA	NA	NA	-7.59378	0.00927047	NA	NA
Glyma.02G063500.1	1.91313	0.0114633	NA	NA	NA	NA	NA	NA	-2.36117	8.42044e-05	-1.36692	4.28432e-05	NA	NA	NA	NA	NA	NA	NA	NA	NA	NA	NA	NA
Glyma.02G063600.1	2.35907	0.0105939	NA	NA	NA	NA	NA	NA	NA	NA	NA	NA	NA	NA	NA	NA	NA	NA	NA	NA	NA	NA	NA	NA
Glyma.02G063700.1	1.93724	0.00484986	NA	NA	NA	NA	NA	NA	NA	NA	NA	NA	NA	NA	NA	NA	NA	NA	NA	NA	NA	NA	NA	NA
Glyma.02G063900.1	6.61427	0.0187674	3.05757	0.0025849	NA	NA	NA	NA	NA	NA	2.07002	9.80268e-09	NA	NA	NA	NA	NA	NA	-4.33262	0.000937766	-3.85837	0.000107772	-3.47911	0.0179332
Glyma.02G064100.1	7.78672	0.034386	NA	NA	NA	NA	NA	NA	NA	NA	NA	NA	NA	NA	NA	NA	NA	NA	NA	NA	NA	NA	NA	NA
Glyma.02G064300.1	7.37599	0.0270213	NA	NA	NA	NA	NA	NA	NA	NA	NA	NA	NA	NA	NA	NA	NA	NA	NA	NA	NA	NA	NA	NA
Glyma.02G064700.2	NA	NA	4.35046	0.0040785	NA	NA	NA	NA	NA	NA	-3.74816	4.81911e-28	NA	NA	NA	NA	NA	NA	NA	NA	NA	NA	NA	NA
Glyma.02G064700.3	NA	NA	3.84428	2.32714e-20	NA	NA	NA	NA	NA	NA	NA	NA	NA	NA	NA	NA	NA	NA	NA	NA	NA	NA	NA	NA
Glyma.02G066300.1	NA	NA	NA	NA	NA	NA	NA	NA	NA	NA	NA	NA	NA	NA	NA	NA	NA	NA	7.03268	0.0121815	NA	NA	NA	NA
Glyma.02G067100.3	NA	NA	NA	NA	NA	NA	NA	NA	8.52752	0.000134053	NA	NA	NA	NA	NA	NA	NA	NA	NA	NA	-8.59416	2.17076e-06	NA	NA
Glyma.02G067500.3	NA	NA	NA	NA	NA	NA	NA	NA	NA	NA	NA	NA	NA	NA	NA	NA	NA	NA	9.89261	0.000771973	NA	NA	NA	NA
Glyma.02G067600.1	NA	NA	NA	NA	NA	NA	-8.40667	5.16401e-05	NA	NA	NA	NA	NA	NA	NA	NA	NA	NA	NA	NA	NA	NA	NA	NA
Glyma.02G068100.1	2.20037	0.00126449	NA	NA	NA	NA	NA	NA	NA	NA	NA	NA	-1.95383	0.0403005	NA	NA	NA	NA	NA	NA	1.62306	2.41759e-05	NA	NA
Glyma.02G068800.1	NA	NA	2.82764	0.0190819	NA	NA	NA	NA	NA	NA	NA	NA	NA	NA	NA	NA	NA	NA	NA	NA	NA	NA	NA	NA
Glyma.02G068900.1	NA	NA	NA	NA	NA	NA	NA	NA	NA	NA	NA	NA	NA	NA	NA	NA	NA	NA	NA	NA	-2.21125	2.27826e-09	-1.9391	0.00600326
Glyma.02G069100.1	NA	NA	2.25975	1.31023e-09	NA	NA	NA	NA	NA	NA	NA	NA	NA	NA	NA	NA	NA	NA	NA	NA	NA	NA	NA	NA
Glyma.02G069100.2	5.89518	0.00112281	5.63933	3.03751e-07	NA	NA	NA	NA	NA	NA	NA	NA	NA	NA	NA	NA	NA	NA	NA	NA	NA	NA	NA	NA
Glyma.02G070000.1	NA	NA	NA	NA	NA	NA	5.49508	0.0024957	NA	NA	3.66315	0.0217053	4.60056	4.87567e-17	NA	NA	NA	NA	-5.53019	0.00690913	-4.81773	1.77359e-09	-5.99427	7.24159e-08
Glyma.02G070800.1	7.36709	0.0178079	NA	NA	NA	NA	NA	NA	NA	NA	NA	NA	NA	NA	NA	NA	NA	NA	NA	NA	NA	NA	NA	NA
Glyma.02G072200.1	NA	NA	NA	NA	NA	NA	8.24709	0.0122344	NA	NA	NA	NA	5.38247	1.72554e-13	NA	NA	NA	NA	-6.00124	8.26735e-24	-5.25138	2.77195e-09	-6.91858	0.000507274
Glyma.02G072300.1	NA	NA	NA	NA	NA	NA	NA	NA	NA	NA	NA	NA	NA	NA	NA	NA	NA	NA	-1.64505	0.000717132	NA	NA	NA	NA
Glyma.02G072400.1	NA	NA	NA	NA	NA	NA	NA	NA	NA	NA	NA	NA	NA	NA	NA	NA	NA	NA	-1.79483	1.2026e-09	NA	NA	NA	NA
Glyma.02G073000.3	NA	NA	NA	NA	NA	NA	NA	NA	NA	NA	-9.07756	0.00200805	NA	NA	NA	NA	NA	NA	NA	NA	NA	NA	NA	NA
Glyma.02G073300.1	NA	NA	NA	NA	NA	NA	NA	NA	NA	NA	NA	NA	NA	NA	NA	NA	NA	NA	NA	NA	-7.53886	0.0098254	NA	NA
Glyma.02G073600.1	NA	NA	1.9057	3.9055e-06	NA	NA	NA	NA	NA	NA	NA	NA	NA	NA	NA	NA	NA	NA	NA	NA	NA	NA	NA	NA
Glyma.02G073700.1	NA	NA	1.71941	0.000665769	NA	NA	NA	NA	NA	NA	NA	NA	NA	NA	NA	NA	NA	NA	NA	NA	NA	NA	NA	NA
Glyma.02G075000.1	NA	NA	6.62257	0.0208205	NA	NA	NA	NA	NA	NA	NA	NA	NA	NA	NA	NA	NA	NA	NA	NA	NA	NA	NA	NA
Glyma.02G075100.1	NA	NA	NA	NA	NA	NA	NA	NA	NA	NA	1.87286	1.1503e-06	NA	NA	NA	NA	NA	NA	-2.85722	3.91788e-27	NA	NA	NA	NA
Glyma.02G075600.1	NA	NA	NA	NA	NA	NA	NA	NA	NA	NA	NA	NA	NA	NA	NA	NA	NA	NA	-1.77997	0.00538914	NA	NA	-2.06643	0.01899
Glyma.02G076600.1	NA	NA	NA	NA	NA	NA	NA	NA	NA	NA	NA	NA	NA	NA	NA	NA	NA	NA	NA	NA	1.95871	0.0187239	NA	NA
Glyma.02G078600.1	NA	NA	2.06417	1.49857e-15	NA	NA	NA	NA	NA	NA	NA	NA	NA	NA	NA	NA	NA	NA	NA	NA	-2.00321	3.38434e-05	-2.06628	0.00348602
Glyma.02G079400.1	NA	NA	NA	NA	NA	NA	NA	NA	NA	NA	NA	NA	NA	NA	NA	NA	NA	NA	-2.41973	0.0243603	NA	NA	-2.49801	1.82055e-05
Glyma.02G080200.1	NA	NA	NA	NA	NA	NA	4.57218	0.043669	NA	NA	3.12812	1.13475e-06	3.389	1.29471e-09	NA	NA	NA	NA	NA	NA	NA	NA	NA	NA
Glyma.02G080500.2	NA	NA	NA	NA	NA	NA	NA	NA	NA	NA	NA	NA	NA	NA	NA	NA	-9.36968	6.29004e-06	NA	NA	NA	NA	NA	NA
Glyma.02G080700.1	NA	NA	NA	NA	NA	NA	-10.0666	9.49347e-09	NA	NA	NA	NA	NA	NA	NA	NA	NA	NA	NA	NA	NA	NA	NA	NA
Glyma.02G080700.2	NA	NA	NA	NA	NA	NA	9.15701	0.00524704	NA	NA	NA	NA	NA	NA	NA	NA	NA	NA	NA	NA	NA	NA	NA	NA
Glyma.02G080800.1	NA	NA	1.84184	0.00103967	NA	NA	NA	NA	NA	NA	NA	NA	NA	NA	NA	NA	NA	NA	NA	NA	NA	NA	NA	NA
Glyma.02G080900.1	NA	NA	NA	NA	NA	NA	NA	NA	NA	NA	NA	NA	NA	NA	NA	NA	NA	NA	NA	NA	NA	NA	1.61186	0.0345986
Glyma.02G081000.4	NA	NA	NA	NA	NA	NA	NA	NA	NA	NA	NA	NA	NA	NA	NA	NA	NA	NA	NA	NA	NA	NA	8.06319	0.0125228
Glyma.02G081100.2	NA	NA	NA	NA	NA	NA	NA	NA	NA	NA	NA	NA	NA	NA	8.04827	0.000840761	NA	NA	NA	NA	NA	NA	NA	NA
Glyma.02G082000.1	NA	NA	NA	NA	NA	NA	NA	NA	NA	NA	NA	NA	NA	NA	NA	NA	NA	NA	-1.50443	0.0416559	NA	NA	NA	NA
Glyma.02G082500.1	NA	NA	NA	NA	NA	NA	NA	NA	-4.88615	0.027717	NA	NA	NA	NA	NA	NA	NA	NA	NA	NA	NA	NA	NA	NA
Glyma.02G083500.1	NA	NA	NA	NA	NA	NA	9.59612	1.31803e-06	NA	NA	NA	NA	NA	NA	NA	NA	NA	NA	-8.10195	0.00258793	-6.27893	0.0113653	-8.55944	0.00016344
Glyma.02G083600.1	4.51687	0.000204312	NA	NA	NA	NA	NA	NA	NA	NA	NA	NA	NA	NA	NA	NA	NA	NA	-5.43684	6.37851e-08	NA	NA	NA	NA
Glyma.02G083700.1	4.79375	0.00335434	NA	NA	NA	NA	NA	NA	NA	NA	NA	NA	NA	NA	NA	NA	NA	NA	-5.47614	8.15445e-06	NA	NA	NA	NA
Glyma.02G083800.2	NA	NA	NA	NA	NA	NA	NA	NA	NA	NA	NA	NA	NA	NA	NA	NA	7.61642	0.016332	NA	NA	NA	NA	-8.05298	0.000430718
Glyma.02G084100.2	NA	NA	NA	NA	NA	NA	NA	NA	NA	NA	NA	NA	3.05433	0.000167369	NA	NA	NA	NA	NA	NA	-9.3529	0.000794476	NA	NA
Glyma.02G085000.1	NA	NA	-4.31767	6.40024e-10	NA	NA	NA	NA	NA	NA	4.36967	4.26957e-08	NA	NA	NA	NA	NA	NA	-3.39391	3.99984e-09	NA	NA	NA	NA
Glyma.02G085000.2	NA	NA	11.5917	4.17604e-16	NA	NA	NA	NA	NA	NA	-11.5481	1.09498e-15	NA	NA	NA	NA	NA	NA	11.0901	6.55867e-14	NA	NA	NA	NA
Glyma.02G085000.3	NA	NA	10.8922	8.11507e-14	NA	NA	NA	NA	NA	NA	-10.8507	3.39207e-13	NA	NA	NA	NA	NA	NA	9.94238	4.97279e-09	NA	NA	NA	NA
Glyma.02G085000.4	NA	NA	NA	NA	NA	NA	NA	NA	NA	NA	NA	NA	NA	NA	NA	NA	NA	NA	3.09733	0.00048256	NA	NA	NA	NA
Glyma.02G085000.5	NA	NA	-3.19183	3.74016e-14	NA	NA	NA	NA	NA	NA	3.13446	3.95007e-08	NA	NA	NA	NA	NA	NA	-2.55889	0.012294	NA	NA	NA	NA
Glyma.02G085600.1	NA	NA	NA	NA	NA	NA	NA	NA	NA	NA	NA	NA	NA	NA	NA	NA	NA	NA	-3.43928	0.000274681	NA	NA	NA	NA
Glyma.02G086000.2	NA	NA	NA	NA	NA	NA	NA	NA	NA	NA	NA	NA	NA	NA	NA	NA	NA	NA	-8.7836	1.95987e-06	NA	NA	NA	NA
Glyma.02G086100.1	NA	NA	1.7319	0.0253216	NA	NA	NA	NA	NA	NA	NA	NA	NA	NA	NA	NA	NA	NA	-2.67868	1.73355e-22	NA	NA	-2.4767	4.30171e-06
Glyma.02G086200.1	NA	NA	NA	NA	NA	NA	NA	NA	NA	NA	NA	NA	NA	NA	NA	NA	NA	NA	NA	NA	-1.79811	0.0331828	-1.97682	0.00082998
Glyma.02G087000.4	NA	NA	NA	NA	NA	NA	NA	NA	NA	NA	NA	NA	NA	NA	NA	NA	NA	NA	6.43907	0.00168716	NA	NA	NA	NA
Glyma.02G087000.5	NA	NA	NA	NA	NA	NA	NA	NA	NA	NA	NA	NA	NA	NA	NA	NA	NA	NA	9.18698	0.000153081	NA	NA	10.3976	2.05375e-05
Glyma.02G087000.6	NA	NA	NA	NA	NA	NA	NA	NA	NA	NA	-8.77129	0.0114601	NA	NA	NA	NA	NA	NA	7.63787	0.000549267	NA	NA	9.29849	0.000117998
Glyma.02G087300.1	NA	NA	NA	NA	NA	NA	NA	NA	NA	NA	NA	NA	NA	NA	NA	NA	NA	NA	NA	NA	2.73709	0.0125429	3.35748	0.00207743
Glyma.02G087400.1	NA	NA	NA	NA	NA	NA	NA	NA	NA	NA	NA	NA	NA	NA	NA	NA	NA	NA	NA	NA	-1.74383	8.38024e-06	-1.87465	0.000132733
Glyma.02G087700.4	NA	NA	NA	NA	NA	NA	NA	NA	NA	NA	NA	NA	NA	NA	NA	NA	NA	NA	NA	NA	2.42654	0.0388704	2.23172	0.000194748
Glyma.02G088100.1	NA	NA	NA	NA	NA	NA	NA	NA	NA	NA	3.91455	7.92404e-07	4.63417	1.48483e-42	NA	NA	NA	NA	-7.64047	3.84321e-15	-6.77635	1.97162e-06	-7.24964	4.80167e-10
Glyma.02G088400.1	-10.2548	9.92742e-10	NA	NA	NA	NA	NA	NA	9.48182	0.000232634	NA	NA	NA	NA	NA	NA	NA	NA	10.1136	1.31425e-08	NA	NA	NA	NA
Glyma.02G089500.1	3.81674	0.00440245	NA	NA	NA	NA	NA	NA	NA	NA	NA	NA	NA	NA	NA	NA	NA	NA	-4.13627	6.43665e-06	NA	NA	NA	NA
Glyma.02G090000.3	NA	NA	NA	NA	NA	NA	NA	NA	NA	NA	NA	NA	NA	NA	NA	NA	-8.21028	0.0018656	NA	NA	NA	NA	NA	NA
Glyma.02G090100.1	NA	NA	NA	NA	NA	NA	NA	NA	3.30037	0.0459592	NA	NA	NA	NA	NA	NA	NA	NA	NA	NA	NA	NA	NA	NA
Glyma.02G090100.10	NA	NA	NA	NA	NA	NA	NA	NA	9.36185	0.000119398	NA	NA	NA	NA	NA	NA	NA	NA	NA	NA	NA	NA	NA	NA
Glyma.02G090100.6	NA	NA	NA	NA	NA	NA	NA	NA	11.6464	5.86455e-13	NA	NA	NA	NA	NA	NA	NA	NA	NA	NA	NA	NA	NA	NA
Glyma.02G090100.7	-11.5393	4.68726e-15	-11.3199	3.73096e-12	-11.0496	2.25113e-05	NA	NA	11.7931	4.12054e-14	10.581	7.84494e-07	10.1853	0.000461059	NA	NA	NA	NA	NA	NA	NA	NA	NA	NA
Glyma.02G090100.9	-9.07923	0.00465174	NA	NA	NA	NA	NA	NA	11.1316	4.09425e-12	8.97511	0.0179961	NA	NA	NA	NA	NA	NA	NA	NA	NA	NA	NA	NA
Glyma.02G090800.1	NA	NA	NA	NA	NA	NA	NA	NA	1.656	0.0494285	NA	NA	NA	NA	NA	NA	NA	NA	NA	NA	NA	NA	NA	NA
Glyma.02G090900.1	NA	NA	8.43139	5.86387e-07	NA	NA	NA	NA	NA	NA	NA	NA	NA	NA	NA	NA	NA	NA	NA	NA	NA	NA	NA	NA
Glyma.02G090900.3	NA	NA	-5.62778	0.00415878	NA	NA	NA	NA	NA	NA	NA	NA	NA	NA	NA	NA	NA	NA	NA	NA	NA	NA	NA	NA
Glyma.02G092500.1	3.34289	0.00613395	2.76664	0.0298707	NA	NA	NA	NA	NA	NA	2.7896	5.94057e-10	3.33576	0.00042119	NA	NA	NA	NA	-3.99591	0.0244409	-5.8112	1.34908e-22	-5.88001	1.56074e-19
Glyma.02G093100.1	NA	NA	NA	NA	NA	NA	NA	NA	NA	NA	NA	NA	NA	NA	NA	NA	NA	NA	NA	NA	NA	NA	2.95247	0.00165333
Glyma.02G094500.1	NA	NA	NA	NA	NA	NA	NA	NA	NA	NA	NA	NA	NA	NA	NA	NA	NA	NA	-3.24892	2.60236e-07	NA	NA	NA	NA
Glyma.02G097100.1	NA	NA	NA	NA	NA	NA	NA	NA	NA	NA	NA	NA	NA	NA	NA	NA	NA	NA	NA	NA	NA	NA	-8.48105	0.000947262
Glyma.02G097700.1	NA	NA	2.04371	6.25511e-06	NA	NA	NA	NA	NA	NA	NA	NA	NA	NA	NA	NA	NA	NA	NA	NA	NA	NA	NA	NA
Glyma.02G097700.2	2.64795	1.85613e-05	NA	NA	NA	NA	NA	NA	NA	NA	NA	NA	NA	NA	NA	NA	NA	NA	NA	NA	NA	NA	NA	NA
Glyma.02G097700.3	13.098	2.91745e-18	NA	NA	NA	NA	NA	NA	NA	NA	NA	NA	-13.1918	2.99185e-19	12.6123	1.28617e-11	-12.553	1.09392e-15	NA	NA	NA	NA	NA	NA
Glyma.02G097800.1	NA	NA	NA	NA	NA	NA	NA	NA	NA	NA	NA	NA	1.88748	0.000517959	NA	NA	NA	NA	NA	NA	-4.78985	1.13147e-05	NA	NA
Glyma.02G098500.3	NA	NA	NA	NA	NA	NA	NA	NA	-8.63385	6.97229e-05	NA	NA	NA	NA	NA	NA	8.15978	0.00147842	NA	NA	NA	NA	NA	NA
Glyma.02G098500.5	NA	NA	NA	NA	NA	NA	NA	NA	NA	NA	NA	NA	NA	NA	NA	NA	NA	NA	5.98268	0.0462754	NA	NA	NA	NA
Glyma.02G098800.1	NA	NA	NA	NA	NA	NA	NA	NA	NA	NA	NA	NA	NA	NA	NA	NA	NA	NA	NA	NA	-2.69597	0.00980771	-3.2039	9.43079e-07
Glyma.02G099200.1	-2.52676	2.13673e-13	NA	NA	NA	NA	NA	NA	2.10831	0.00321378	NA	NA	NA	NA	NA	NA	NA	NA	NA	NA	NA	NA	NA	NA
Glyma.02G099500.1	NA	NA	NA	NA	NA	NA	NA	NA	NA	NA	NA	NA	2.70338	0.0044331	NA	NA	NA	NA	-2.65593	0.000869454	-2.37381	3.9764e-11	-2.58803	4.24679e-11
Glyma.02G100000.1	NA	NA	3.68471	2.57266e-11	NA	NA	NA	NA	NA	NA	NA	NA	NA	NA	NA	NA	NA	NA	-2.41207	0.000523346	-3.77783	4.10658e-11	-4.02082	1.38416e-05
Glyma.02G100300.1	NA	NA	NA	NA	NA	NA	NA	NA	NA	NA	2.11587	0.0451742	NA	NA	NA	NA	NA	NA	-2.86449	3.27128e-06	-2.61023	0.0251018	NA	NA
Glyma.02G100400.1	NA	NA	NA	NA	NA	NA	NA	NA	NA	NA	NA	NA	NA	NA	NA	NA	NA	NA	-3.85716	8.32093e-10	NA	NA	NA	NA
Glyma.02G100700.1	NA	NA	NA	NA	NA	NA	NA	NA	NA	NA	NA	NA	NA	NA	NA	NA	NA	NA	7.38432	0.00476991	NA	NA	7.58689	0.00628303
Glyma.02G101500.2	NA	NA	NA	NA	NA	NA	NA	NA	NA	NA	NA	NA	NA	NA	NA	NA	2.51135	0.00123591	NA	NA	NA	NA	NA	NA
Glyma.02G101700.3	NA	NA	NA	NA	NA	NA	NA	NA	NA	NA	2.83571	0.00399453	NA	NA	NA	NA	NA	NA	NA	NA	NA	NA	NA	NA
Glyma.02G102400.2	NA	NA	NA	NA	NA	NA	NA	NA	NA	NA	3.09266	2.78232e-07	NA	NA	NA	NA	NA	NA	NA	NA	NA	NA	NA	NA
Glyma.02G102800.1	NA	NA	NA	NA	NA	NA	NA	NA	NA	NA	NA	NA	NA	NA	NA	NA	NA	NA	-3.10338	0.00412201	NA	NA	NA	NA
Glyma.02G102900.2	NA	NA	NA	NA	NA	NA	NA	NA	NA	NA	NA	NA	NA	NA	NA	NA	NA	NA	NA	NA	-11.7194	1.75046e-15	NA	NA
Glyma.02G102900.3	NA	NA	NA	NA	NA	NA	NA	NA	NA	NA	NA	NA	-4.68864	3.14087e-05	NA	NA	NA	NA	NA	NA	NA	NA	-2.84765	0.0217178
Glyma.02G103700.1	8.31209	0.0159892	NA	NA	NA	NA	NA	NA	NA	NA	NA	NA	-7.41377	0.0329457	NA	NA	NA	NA	NA	NA	NA	NA	NA	NA
Glyma.02G104300.1	3.05881	0.00772677	NA	NA	NA	NA	NA	NA	NA	NA	2.58229	0.000172373	2.22341	0.0392785	NA	NA	NA	NA	-4.89652	4.71032e-23	NA	NA	NA	NA
Glyma.02G104500.1	NA	NA	NA	NA	NA	NA	NA	NA	NA	NA	NA	NA	NA	NA	NA	NA	NA	NA	-2.86626	2.65691e-05	NA	NA	NA	NA
Glyma.02G104600.1	-2.49921	0.0242696	-2.95005	0.000324384	NA	NA	-4.81563	0.000568345	NA	NA	NA	NA	NA	NA	NA	NA	NA	NA	5.22599	0.000130977	5.24756	5.26035e-08	4.59451	4.7507e-12
Glyma.02G105000.1	NA	NA	NA	NA	NA	NA	NA	NA	NA	NA	-4.14423	0.0105418	NA	NA	NA	NA	NA	NA	NA	NA	NA	NA	NA	NA
Glyma.02G105400.1	NA	NA	NA	NA	NA	NA	NA	NA	NA	NA	NA	NA	NA	NA	NA	NA	NA	NA	NA	NA	2.21937	4.67251e-07	NA	NA
Glyma.02G105600.1	NA	NA	NA	NA	NA	NA	NA	NA	NA	NA	NA	NA	NA	NA	NA	NA	NA	NA	NA	NA	-1.85986	5.40744e-05	-2.39047	0.00348443
Glyma.02G105600.4	NA	NA	NA	NA	NA	NA	NA	NA	NA	NA	3.79633	0.0400105	NA	NA	NA	NA	NA	NA	NA	NA	NA	NA	NA	NA
Glyma.02G106300.2	NA	NA	NA	NA	NA	NA	NA	NA	-10.7886	6.75098e-07	NA	NA	NA	NA	NA	NA	NA	NA	NA	NA	NA	NA	NA	NA
Glyma.02G106500.1	3.10591	0.00958756	3.05131	0.000127435	NA	NA	NA	NA	-3.12626	0.000456931	NA	NA	NA	NA	NA	NA	NA	NA	NA	NA	NA	NA	NA	NA
Glyma.02G106800.1	NA	NA	NA	NA	NA	NA	NA	NA	NA	NA	NA	NA	NA	NA	NA	NA	NA	NA	-5.84876	0.0182828	-6.0475	0.00987573	-5.78999	0.00850675
Glyma.02G107700.2	NA	NA	NA	NA	NA	NA	NA	NA	NA	NA	NA	NA	NA	NA	NA	NA	NA	NA	-11.4729	0.00675003	NA	NA	NA	NA
Glyma.02G108300.1	NA	NA	NA	NA	NA	NA	NA	NA	NA	NA	NA	NA	NA	NA	NA	NA	NA	NA	NA	NA	NA	NA	-2.42621	1.75655e-05
Glyma.02G108600.1	NA	NA	NA	NA	NA	NA	NA	NA	NA	NA	NA	NA	NA	NA	NA	NA	NA	NA	-4.70427	0.012977	-4.9358	5.51337e-09	-4.85885	0.00692137
Glyma.02G108700.1	NA	NA	NA	NA	NA	NA	NA	NA	NA	NA	NA	NA	NA	NA	NA	NA	NA	NA	NA	NA	NA	NA	-8.27765	7.87688e-05
Glyma.02G109100.1	2.38277	7.11878e-05	NA	NA	NA	NA	NA	NA	-3.03127	1.18981e-15	NA	NA	NA	NA	NA	NA	NA	NA	-3.14381	3.95179e-25	NA	NA	NA	NA
Glyma.02G109300.9	NA	NA	NA	NA	NA	NA	NA	NA	NA	NA	-8.57436	2.99046e-05	NA	NA	NA	NA	NA	NA	NA	NA	NA	NA	NA	NA
Glyma.02G109600.1	NA	NA	NA	NA	NA	NA	NA	NA	NA	NA	NA	NA	NA	NA	NA	NA	NA	NA	3.37001	0.0244697	3.1383	0.00175852	2.67642	0.0468537
Glyma.02G110800.2	-9.63056	1.95335e-07	NA	NA	NA	NA	NA	NA	NA	NA	NA	NA	NA	NA	NA	NA	NA	NA	NA	NA	NA	NA	NA	NA
Glyma.02G111100.1	-8.45186	4.69219e-59	NA	NA	NA	NA	NA	NA	6.01942	1.83982e-06	-7.54966	0.00885009	NA	NA	NA	NA	NA	NA	13.0396	2.11676e-17	NA	NA	NA	NA
Glyma.02G111200.1	-7.78323	4.60969e-06	NA	NA	NA	NA	NA	NA	NA	NA	NA	NA	NA	NA	NA	NA	NA	NA	8.58321	0.000334159	NA	NA	NA	NA
Glyma.02G111700.2	NA	NA	NA	NA	NA	NA	NA	NA	NA	NA	-8.80797	8.12058e-07	NA	NA	NA	NA	NA	NA	NA	NA	NA	NA	NA	NA
Glyma.02G111900.1	NA	NA	NA	NA	NA	NA	NA	NA	NA	NA	NA	NA	NA	NA	NA	NA	NA	NA	8.61004	0.00929676	NA	NA	NA	NA
Glyma.02G111900.2	NA	NA	NA	NA	NA	NA	NA	NA	NA	NA	NA	NA	2.39925	0.0127621	NA	NA	NA	NA	NA	NA	4.50524	1.62859e-05	NA	NA
Glyma.02G113100.1	NA	NA	NA	NA	NA	NA	NA	NA	NA	NA	-6.80903	0.0339882	NA	NA	NA	NA	NA	NA	NA	NA	NA	NA	NA	NA
Glyma.02G113600.1	7.34204	0.0151112	NA	NA	NA	NA	NA	NA	NA	NA	NA	NA	NA	NA	NA	NA	NA	NA	NA	NA	NA	NA	NA	NA
Glyma.02G113700.2	NA	NA	NA	NA	NA	NA	NA	NA	NA	NA	NA	NA	NA	NA	NA	NA	9.25992	7.28475e-07	NA	NA	NA	NA	NA	NA
Glyma.02G114000.2	NA	NA	NA	NA	NA	NA	NA	NA	NA	NA	NA	NA	NA	NA	NA	NA	9.98856	5.32151e-06	NA	NA	NA	NA	NA	NA
Glyma.02G115100.1	NA	NA	NA	NA	NA	NA	NA	NA	NA	NA	NA	NA	NA	NA	NA	NA	NA	NA	-7.65437	0.0047299	NA	NA	-7.04105	0.0283797
Glyma.02G115500.1	NA	NA	NA	NA	NA	NA	NA	NA	NA	NA	NA	NA	NA	NA	NA	NA	NA	NA	6.87374	0.0203592	NA	NA	NA	NA
Glyma.02G116300.1	NA	NA	NA	NA	NA	NA	1.96389	0.00848927	NA	NA	NA	NA	NA	NA	NA	NA	NA	NA	NA	NA	-2.76975	0.00867862	-2.6668	0.0232243
Glyma.02G116300.3	NA	NA	10.0821	1.183e-08	NA	NA	NA	NA	NA	NA	NA	NA	NA	NA	NA	NA	NA	NA	NA	NA	NA	NA	NA	NA
Glyma.02G116300.4	NA	NA	NA	NA	NA	NA	NA	NA	NA	NA	NA	NA	NA	NA	NA	NA	NA	NA	NA	NA	-3.14329	1.21528e-11	NA	NA
Glyma.02G116400.1	2.25727	0.0138445	NA	NA	NA	NA	NA	NA	NA	NA	NA	NA	NA	NA	NA	NA	NA	NA	-2.92856	0.000422652	-2.01225	0.00047519	NA	NA
Glyma.02G118500.1	-2.54489	1.3814e-06	NA	NA	NA	NA	NA	NA	2.57701	0.000330985	NA	NA	NA	NA	NA	NA	NA	NA	3.74835	5.1879e-14	NA	NA	NA	NA
Glyma.02G119300.1	NA	NA	NA	NA	NA	NA	NA	NA	NA	NA	NA	NA	2.78322	0.0213212	NA	NA	NA	NA	NA	NA	-2.9304	0.0187962	NA	NA
Glyma.02G120200.1	NA	NA	NA	NA	NA	NA	NA	NA	NA	NA	NA	NA	3.7858	0.00563963	NA	NA	NA	NA	NA	NA	NA	NA	NA	NA
Glyma.02G120300.1	NA	NA	NA	NA	NA	NA	NA	NA	NA	NA	-2.64466	0.0439595	NA	NA	NA	NA	NA	NA	NA	NA	NA	NA	3.82953	3.01597e-06
Glyma.02G120800.1	NA	NA	NA	NA	NA	NA	-6.28112	7.41126e-10	NA	NA	-4.49553	1.53931e-07	-4.44177	0.00215256	NA	NA	NA	NA	5.26565	5.23945e-41	4.86712	8.05194e-05	4.96558	1.31206e-11
Glyma.02G121200.2	NA	NA	NA	NA	NA	NA	10.0325	0.034245	NA	NA	10.3916	2.67912e-11	NA	NA	NA	NA	NA	NA	NA	NA	NA	NA	NA	NA
Glyma.02G121200.4	NA	NA	NA	NA	11.8183	2.49224e-13	NA	NA	10.0671	3.19518e-06	NA	NA	NA	NA	NA	NA	-10.1107	3.95189e-06	NA	NA	NA	NA	NA	NA
Glyma.02G121200.5	NA	NA	NA	NA	NA	NA	NA	NA	NA	NA	9.89231	1.5322e-07	NA	NA	NA	NA	NA	NA	NA	NA	NA	NA	NA	NA
Glyma.02G121800.1	NA	NA	10.3747	4.39437e-12	NA	NA	NA	NA	NA	NA	NA	NA	NA	NA	NA	NA	NA	NA	NA	NA	NA	NA	NA	NA
Glyma.02G122000.1	NA	NA	NA	NA	NA	NA	NA	NA	NA	NA	NA	NA	NA	NA	NA	NA	NA	NA	-2.79707	0.0155467	NA	NA	NA	NA
Glyma.02G123500.1	NA	NA	NA	NA	NA	NA	NA	NA	NA	NA	NA	NA	NA	NA	NA	NA	NA	NA	-5.52103	0.0170358	NA	NA	NA	NA
Glyma.02G124500.1	NA	NA	NA	NA	NA	NA	NA	NA	NA	NA	NA	NA	NA	NA	NA	NA	NA	NA	NA	NA	1.79797	0.0299067	NA	NA
Glyma.02G124700.1	NA	NA	NA	NA	NA	NA	4.00825	0.0363326	NA	NA	3.05004	1.47471e-05	3.71345	1.27519e-20	NA	NA	NA	NA	-5.34236	3.99389e-102	-5.50419	1.17808e-23	-5.85449	3.09937e-72
Glyma.02G124900.1	NA	NA	9.57723	0.000109728	9.02886	0.0327366	NA	NA	NA	NA	NA	NA	NA	NA	NA	NA	NA	NA	NA	NA	-9.2958	1.39982e-06	NA	NA
Glyma.02G125000.1	NA	NA	NA	NA	NA	NA	NA	NA	NA	NA	NA	NA	NA	NA	NA	NA	NA	NA	8.13581	8.42259e-05	NA	NA	NA	NA
Glyma.02G125400.1	NA	NA	NA	NA	NA	NA	NA	NA	NA	NA	NA	NA	NA	NA	NA	NA	NA	NA	NA	NA	-3.57086	0.00293692	NA	NA
Glyma.02G125400.4	NA	NA	NA	NA	-10.596	7.03291e-11	NA	NA	NA	NA	NA	NA	NA	NA	NA	NA	NA	NA	NA	NA	NA	NA	NA	NA
Glyma.02G125400.6	NA	NA	NA	NA	NA	NA	NA	NA	NA	NA	NA	NA	NA	NA	NA	NA	NA	NA	NA	NA	NA	NA	-7.93765	0.00011261
Glyma.02G125600.1	NA	NA	NA	NA	NA	NA	NA	NA	NA	NA	NA	NA	NA	NA	NA	NA	NA	NA	NA	NA	NA	NA	-2.67079	0.0322707
Glyma.02G125700.1	NA	NA	NA	NA	NA	NA	NA	NA	NA	NA	NA	NA	NA	NA	NA	NA	NA	NA	NA	NA	NA	NA	-2.67941	0.00174074
Glyma.02G125800.1	NA	NA	2.84052	3.24586e-07	NA	NA	NA	NA	NA	NA	1.78627	0.0244709	NA	NA	NA	NA	NA	NA	-4.50709	2.66889e-61	-3.78748	9.88888e-05	-4.79405	8.4057e-11
Glyma.02G125900.1	NA	NA	2.37223	0.0212305	NA	NA	NA	NA	NA	NA	NA	NA	NA	NA	NA	NA	NA	NA	-4.04866	1.02617e-12	-2.87672	0.0312855	-3.78568	1.55388e-06
Glyma.02G126100.1	NA	NA	NA	NA	NA	NA	NA	NA	NA	NA	NA	NA	NA	NA	NA	NA	NA	NA	NA	NA	-2.75682	0.00489074	-2.76356	0.00166322
Glyma.02G126500.1	NA	NA	NA	NA	NA	NA	NA	NA	NA	NA	NA	NA	NA	NA	NA	NA	NA	NA	NA	NA	-1.81876	1.48351e-05	-1.84104	0.0174976
Glyma.02G127400.2	NA	NA	-9.73008	1.69431e-10	NA	NA	NA	NA	NA	NA	NA	NA	NA	NA	NA	NA	NA	NA	NA	NA	NA	NA	NA	NA
Glyma.02G128400.1	NA	NA	NA	NA	NA	NA	NA	NA	NA	NA	NA	NA	NA	NA	NA	NA	NA	NA	NA	NA	-1.41448	0.0124673	NA	NA
Glyma.02G128800.1	3.41386	0.0091705	NA	NA	NA	NA	NA	NA	NA	NA	NA	NA	2.86488	8.25968e-07	NA	NA	NA	NA	-5.6145	2.86907e-16	NA	NA	NA	NA
Glyma.02G129500.1	NA	NA	NA	NA	NA	NA	NA	NA	NA	NA	1.48463	0.0144121	NA	NA	NA	NA	NA	NA	-2.06995	0.00252855	NA	NA	NA	NA
Glyma.02G129800.2	NA	NA	NA	NA	NA	NA	NA	NA	-10.6777	0.0495793	11.1625	0.0117194	NA	NA	NA	NA	NA	NA	NA	NA	NA	NA	NA	NA
Glyma.02G130100.3	NA	NA	NA	NA	NA	NA	NA	NA	-7.73663	0.00574834	NA	NA	NA	NA	NA	NA	NA	NA	NA	NA	NA	NA	NA	NA
Glyma.02G130100.4	NA	NA	NA	NA	NA	NA	NA	NA	-7.82391	0.00324814	NA	NA	NA	NA	NA	NA	NA	NA	NA	NA	NA	NA	NA	NA
Glyma.02G130200.1	2.43192	6.33924e-05	NA	NA	NA	NA	NA	NA	-2.61211	0.00214551	NA	NA	NA	NA	NA	NA	NA	NA	NA	NA	NA	NA	NA	NA
Glyma.02G130400.1	NA	NA	NA	NA	NA	NA	5.24523	0.00691279	NA	NA	3.48328	3.49513e-07	3.24629	7.65689e-13	NA	NA	NA	NA	-4.46597	7.67844e-13	NA	NA	NA	NA
Glyma.02G130500.1	NA	NA	NA	NA	NA	NA	NA	NA	NA	NA	3.01177	3.55366e-07	3.4594	0.00208032	NA	NA	NA	NA	-4.83783	2.59424e-24	NA	NA	-2.87445	0.000601208
Glyma.02G130600.1	NA	NA	NA	NA	NA	NA	NA	NA	-7.76391	0.0425712	NA	NA	NA	NA	NA	NA	NA	NA	NA	NA	NA	NA	NA	NA
Glyma.02G130600.2	NA	NA	NA	NA	NA	NA	NA	NA	NA	NA	NA	NA	NA	NA	NA	NA	NA	NA	2.59915	0.0375786	NA	NA	NA	NA
Glyma.02G132100.1	NA	NA	NA	NA	NA	NA	NA	NA	NA	NA	NA	NA	NA	NA	NA	NA	NA	NA	NA	NA	NA	NA	-2.28978	0.014354
Glyma.02G132200.1	NA	NA	NA	NA	NA	NA	4.17439	0.00186213	NA	NA	NA	NA	NA	NA	NA	NA	NA	NA	-5.11137	0.0328852	-6.36109	0.0199043	-6.44462	0.0012023
Glyma.02G133200.2	7.76983	0.002498	3.99392	0.000387973	NA	NA	NA	NA	NA	NA	NA	NA	NA	NA	NA	NA	NA	NA	NA	NA	NA	NA	NA	NA
Glyma.02G133300.1	NA	NA	NA	NA	NA	NA	-7.58306	0.0181996	NA	NA	NA	NA	NA	NA	NA	NA	NA	NA	NA	NA	NA	NA	NA	NA
Glyma.02G133700.1	NA	NA	NA	NA	NA	NA	NA	NA	NA	NA	NA	NA	NA	NA	NA	NA	NA	NA	2.16108	1.34296e-07	NA	NA	NA	NA
Glyma.02G134000.1	2.19762	0.000450481	NA	NA	NA	NA	NA	NA	NA	NA	NA	NA	NA	NA	NA	NA	NA	NA	-2.79675	0.00122201	-2.58486	1.18897e-09	-2.21036	0.000182429
Glyma.02G134300.3	NA	NA	-7.92078	0.0001569	NA	NA	NA	NA	NA	NA	NA	NA	NA	NA	NA	NA	NA	NA	NA	NA	NA	NA	NA	NA
Glyma.02G134500.1	NA	NA	NA	NA	NA	NA	NA	NA	NA	NA	2.49346	1.99805e-11	2.54217	0.000536261	NA	NA	NA	NA	-3.83148	4.27061e-10	-2.63447	7.35616e-05	-2.98436	0.000248103
Glyma.02G134700.1	NA	NA	NA	NA	NA	NA	4.47038	0.0323045	NA	NA	5.7126	0.000731389	6.07925	0.00162511	NA	NA	NA	NA	-11.0026	5.04681e-11	-8.25316	2.99402e-06	-6.72918	0.00457962
Glyma.02G135100.1	7.19055	3.28782e-05	NA	NA	NA	NA	NA	NA	NA	NA	4.02448	0.000348304	NA	NA	NA	NA	NA	NA	-6.77034	0.000343168	-5.64273	3.40003e-05	NA	NA
Glyma.02G135200.1	10.1085	2.98052e-09	NA	NA	NA	NA	NA	NA	-3.30275	0.00278168	NA	NA	NA	NA	NA	NA	NA	NA	NA	NA	NA	NA	NA	NA
Glyma.02G135700.1	NA	NA	NA	NA	NA	NA	NA	NA	NA	NA	NA	NA	NA	NA	NA	NA	NA	NA	NA	NA	NA	NA	1.81676	5.27197e-05
Glyma.02G135900.1	NA	NA	NA	NA	NA	NA	NA	NA	NA	NA	NA	NA	NA	NA	NA	NA	NA	NA	NA	NA	-3.12238	1.78832e-07	-2.56116	4.04053e-05
Glyma.02G136100.1	NA	NA	6.09965	0.0287885	NA	NA	NA	NA	NA	NA	NA	NA	NA	NA	NA	NA	NA	NA	NA	NA	-8.02992	0.0203699	NA	NA
Glyma.02G136200.1	NA	NA	2.71344	0.0300693	NA	NA	NA	NA	NA	NA	NA	NA	NA	NA	NA	NA	NA	NA	NA	NA	-3.22913	0.00333046	NA	NA
Glyma.02G136800.3	NA	NA	NA	NA	NA	NA	NA	NA	NA	NA	10.1624	0.047237	NA	NA	NA	NA	NA	NA	-10.4569	0.0311749	NA	NA	NA	NA
Glyma.02G137000.4	NA	NA	NA	NA	NA	NA	NA	NA	NA	NA	NA	NA	NA	NA	NA	NA	NA	NA	8.45655	8.1831e-06	NA	NA	NA	NA
Glyma.02G137500.13	NA	NA	NA	NA	NA	NA	NA	NA	NA	NA	NA	NA	NA	NA	NA	NA	NA	NA	NA	NA	NA	NA	-7.0855	0.0250729
Glyma.02G137700.4	NA	NA	NA	NA	NA	NA	NA	NA	-8.33805	0.0223479	NA	NA	NA	NA	NA	NA	NA	NA	NA	NA	NA	NA	10.0741	0.0458987
Glyma.02G137700.6	NA	NA	NA	NA	NA	NA	NA	NA	NA	NA	NA	NA	NA	NA	NA	NA	NA	NA	NA	NA	10.5166	9.91475e-09	NA	NA
Glyma.02G137700.7	NA	NA	NA	NA	NA	NA	NA	NA	NA	NA	NA	NA	NA	NA	NA	NA	NA	NA	NA	NA	9.19317	1.14484e-06	NA	NA
Glyma.02G137800.2	NA	NA	NA	NA	8.56619	0.00403833	NA	NA	NA	NA	NA	NA	-8.83818	0.000450365	NA	NA	NA	NA	NA	NA	NA	NA	NA	NA
Glyma.02G139000.2	9.58717	1.0217e-08	NA	NA	NA	NA	NA	NA	NA	NA	NA	NA	NA	NA	NA	NA	NA	NA	NA	NA	NA	NA	NA	NA
Glyma.02G139500.1	NA	NA	NA	NA	NA	NA	NA	NA	NA	NA	NA	NA	NA	NA	NA	NA	NA	NA	NA	NA	1.82087	0.0166241	NA	NA
Glyma.02G140100.3	NA	NA	NA	NA	NA	NA	NA	NA	NA	NA	10.05	2.33658e-10	NA	NA	NA	NA	NA	NA	NA	NA	NA	NA	NA	NA
Glyma.02G141000.1	NA	NA	NA	NA	-3.88529	1.00345e-16	NA	NA	NA	NA	NA	NA	NA	NA	NA	NA	NA	NA	NA	NA	NA	NA	NA	NA
Glyma.02G141000.3	NA	NA	NA	NA	NA	NA	NA	NA	NA	NA	NA	NA	-10.5239	0.0341909	NA	NA	NA	NA	NA	NA	-4.99104	0.000419189	NA	NA
Glyma.02G141000.6	NA	NA	NA	NA	9.79421	7.15591e-09	NA	NA	-9.41862	1.55244e-05	NA	NA	NA	NA	NA	NA	NA	NA	NA	NA	NA	NA	NA	NA
Glyma.02G141000.7	NA	NA	NA	NA	11.517	4.74873e-13	NA	NA	-10.1852	1.11259e-05	NA	NA	NA	NA	NA	NA	NA	NA	NA	NA	NA	NA	NA	NA
Glyma.02G141900.1	NA	NA	NA	NA	NA	NA	NA	NA	NA	NA	6.33557	0.0265923	NA	NA	5.61128	0.00939366	NA	NA	NA	NA	NA	NA	-5.31585	1.19473e-06
Glyma.02G142100.1	NA	NA	NA	NA	NA	NA	NA	NA	NA	NA	NA	NA	NA	NA	NA	NA	NA	NA	NA	NA	NA	NA	-7.84531	6.15555e-06
Glyma.02G142200.1	-2.32709	0.0291913	-2.75148	0.00616744	NA	NA	NA	NA	3.5214	0.0224897	NA	NA	NA	NA	NA	NA	NA	NA	4.35568	5.86785e-05	3.49978	0.00791799	NA	NA
Glyma.02G142700.2	-10.1416	1.28419e-09	NA	NA	NA	NA	NA	NA	9.34418	5.12166e-06	NA	NA	NA	NA	NA	NA	NA	NA	NA	NA	NA	NA	NA	NA
Glyma.02G143000.1	NA	NA	NA	NA	NA	NA	NA	NA	NA	NA	NA	NA	11.6027	0.00629866	NA	NA	NA	NA	NA	NA	NA	NA	NA	NA
Glyma.02G143000.2	NA	NA	NA	NA	NA	NA	NA	NA	NA	NA	NA	NA	NA	NA	NA	NA	NA	NA	5.87264	0.000340681	NA	NA	NA	NA
Glyma.02G143800.1	NA	NA	NA	NA	NA	NA	NA	NA	NA	NA	9.18172	3.05664e-08	8.83418	3.8817e-05	NA	NA	NA	NA	-9.47822	4.99305e-09	-8.74983	2.48983e-05	-9.39878	8.43485e-07
Glyma.02G144400.1	NA	NA	NA	NA	NA	NA	NA	NA	NA	NA	NA	NA	NA	NA	NA	NA	NA	NA	-2.62911	8.67757e-06	NA	NA	NA	NA
Glyma.02G144600.2	NA	NA	NA	NA	NA	NA	NA	NA	NA	NA	NA	NA	NA	NA	NA	NA	NA	NA	10.252	0.0383554	NA	NA	NA	NA
Glyma.02G144700.2	NA	NA	NA	NA	NA	NA	11.7876	0.00661058	NA	NA	NA	NA	NA	NA	-12.7873	0.0266919	NA	NA	NA	NA	NA	NA	NA	NA
Glyma.02G144900.4	NA	NA	NA	NA	NA	NA	NA	NA	NA	NA	NA	NA	NA	NA	NA	NA	NA	NA	1.85751	0.0197368	NA	NA	NA	NA
Glyma.02G145600.2	NA	NA	NA	NA	NA	NA	NA	NA	NA	NA	NA	NA	NA	NA	NA	NA	NA	NA	8.32848	0.0154977	NA	NA	NA	NA
Glyma.02G145800.2	NA	NA	NA	NA	NA	NA	20.9681	5.78138e-05	NA	NA	NA	NA	NA	NA	NA	NA	NA	NA	NA	NA	NA	NA	NA	NA
Glyma.02G146400.1	NA	NA	NA	NA	NA	NA	NA	NA	NA	NA	NA	NA	NA	NA	NA	NA	NA	NA	4.21909	4.55304e-05	NA	NA	NA	NA
Glyma.02G146900.1	NA	NA	NA	NA	NA	NA	NA	NA	NA	NA	NA	NA	NA	NA	NA	NA	NA	NA	-10.2746	3.40772e-05	NA	NA	NA	NA
Glyma.02G146900.5	NA	NA	NA	NA	NA	NA	-8.42121	2.44929e-06	NA	NA	NA	NA	NA	NA	NA	NA	NA	NA	NA	NA	NA	NA	NA	NA
Glyma.02G147000.5	NA	NA	NA	NA	NA	NA	NA	NA	NA	NA	NA	NA	NA	NA	NA	NA	-8.85751	4.60308e-05	NA	NA	NA	NA	NA	NA
Glyma.02G148200.1	NA	NA	NA	NA	NA	NA	NA	NA	NA	NA	4.07068	3.26743e-12	2.89743	3.39158e-07	NA	NA	NA	NA	-2.78276	1.22903e-12	-2.71483	0.000570054	-3.47347	0.000137058
Glyma.02G148300.1	NA	NA	NA	NA	NA	NA	NA	NA	NA	NA	-2.71583	9.64208e-06	NA	NA	NA	NA	NA	NA	NA	NA	NA	NA	3.00403	0.00352979
Glyma.02G149700.4	7.61899	0.0150249	NA	NA	NA	NA	NA	NA	NA	NA	NA	NA	NA	NA	NA	NA	NA	NA	NA	NA	NA	NA	NA	NA
Glyma.02G150700.2	NA	NA	NA	NA	NA	NA	NA	NA	NA	NA	NA	NA	NA	NA	NA	NA	NA	NA	-8.38775	7.03294e-05	NA	NA	NA	NA
Glyma.02G150700.3	NA	NA	-8.19219	0.0101835	NA	NA	NA	NA	NA	NA	NA	NA	NA	NA	NA	NA	NA	NA	NA	NA	NA	NA	NA	NA
Glyma.02G151400.2	NA	NA	NA	NA	NA	NA	NA	NA	NA	NA	NA	NA	2.56803	0.00803839	NA	NA	NA	NA	-11.2729	0.0106072	NA	NA	-10.6669	0.0204772
Glyma.02G151900.1	NA	NA	NA	NA	NA	NA	NA	NA	NA	NA	1.91554	0.0259487	NA	NA	NA	NA	NA	NA	NA	NA	NA	NA	NA	NA
Glyma.02G152400.1	NA	NA	NA	NA	NA	NA	NA	NA	NA	NA	NA	NA	NA	NA	NA	NA	NA	NA	NA	NA	NA	NA	1.77982	0.0299128
Glyma.02G152900.1	NA	NA	NA	NA	NA	NA	3.48121	0.0167692	NA	NA	4.10586	1.58988e-05	3.7427	0.00025915	NA	NA	NA	NA	NA	NA	NA	NA	-9.25824	4.962e-06
Glyma.02G153100.1	-3.10044	0.00171712	NA	NA	NA	NA	NA	NA	3.4432	0.0184749	3.67847	2.80741e-07	4.24679	4.06257e-06	NA	NA	NA	NA	NA	NA	-3.95139	1.31713e-14	-5.58804	4.10191e-20
Glyma.02G154500.2	NA	NA	NA	NA	NA	NA	3.16562	0.00717076	NA	NA	3.5559	0.00200043	2.47856	0.0430522	NA	NA	NA	NA	-5.71207	1.34037e-09	-6.35138	1.04086e-12	-4.25629	0.0010204
Glyma.02G154600.1	NA	NA	NA	NA	NA	NA	NA	NA	NA	NA	7.40158	0.0165153	NA	NA	NA	NA	NA	NA	NA	NA	NA	NA	NA	NA
Glyma.02G155600.3	NA	NA	NA	NA	NA	NA	NA	NA	NA	NA	NA	NA	NA	NA	NA	NA	NA	NA	NA	NA	-10.5719	1.30153e-10	-10.4789	9.69136e-11
Glyma.02G155800.1	NA	NA	NA	NA	NA	NA	NA	NA	NA	NA	NA	NA	NA	NA	NA	NA	NA	NA	NA	NA	NA	NA	-7.97618	0.00102228
Glyma.02G156000.1	NA	NA	NA	NA	NA	NA	NA	NA	NA	NA	NA	NA	-5.37234	1.46999e-06	NA	NA	NA	NA	NA	NA	-3.58345	0.0206768	-5.26962	1.49269e-10
Glyma.02G156100.1	NA	NA	6.91542	0.00234852	NA	NA	NA	NA	NA	NA	NA	NA	NA	NA	NA	NA	NA	NA	-8.19279	0.000529946	-8.3453	0.000973052	-8.07448	0.0025728
Glyma.02G156800.1	NA	NA	NA	NA	NA	NA	NA	NA	NA	NA	-1.641	5.71931e-07	NA	NA	NA	NA	NA	NA	NA	NA	NA	NA	NA	NA
Glyma.02G157900.3	NA	NA	NA	NA	NA	NA	NA	NA	NA	NA	NA	NA	NA	NA	8.01785	0.0150534	NA	NA	NA	NA	NA	NA	NA	NA
Glyma.02G158200.1	NA	NA	NA	NA	NA	NA	NA	NA	NA	NA	NA	NA	NA	NA	NA	NA	NA	NA	NA	NA	-1.53557	2.04917e-05	-1.93256	0.0130979
Glyma.02G158300.1	NA	NA	NA	NA	NA	NA	NA	NA	NA	NA	NA	NA	NA	NA	NA	NA	NA	NA	NA	NA	-2.55407	0.0181951	NA	NA
Glyma.02G159100.4	NA	NA	NA	NA	NA	NA	NA	NA	NA	NA	NA	NA	-6.16068	0.00971618	NA	NA	NA	NA	NA	NA	NA	NA	NA	NA
Glyma.02G160400.2	NA	NA	NA	NA	-8.18583	0.0141005	NA	NA	NA	NA	NA	NA	NA	NA	NA	NA	NA	NA	NA	NA	NA	NA	NA	NA
Glyma.02G162300.5	NA	NA	NA	NA	NA	NA	NA	NA	NA	NA	NA	NA	NA	NA	-21.7355	3.23308e-05	NA	NA	NA	NA	NA	NA	NA	NA
Glyma.02G163600.1	8.33071	0.000109411	NA	NA	NA	NA	NA	NA	NA	NA	7.70207	0.00160574	-8.19675	0.000135666	7.59289	0.00605628	-8.58634	0.000835339	NA	NA	NA	NA	NA	NA
Glyma.02G163900.1	3.87147	5.41799e-05	NA	NA	NA	NA	NA	NA	NA	NA	4.66152	0.0390631	NA	NA	4.72155	0.0208127	NA	NA	NA	NA	NA	NA	NA	NA
Glyma.02G163900.3	11.0226	1.07876e-13	NA	NA	NA	NA	NA	NA	NA	NA	10.3289	9.44217e-05	-11.4009	2.52019e-14	9.54356	0.00314634	-11.7016	2.67092e-12	NA	NA	NA	NA	NA	NA
Glyma.02G164400.1	NA	NA	NA	NA	NA	NA	NA	NA	NA	NA	NA	NA	NA	NA	NA	NA	NA	NA	-2.65413	0.000218723	-2.99854	0.000193148	-4.28358	1.54409e-12
Glyma.02G165400.1	NA	NA	NA	NA	NA	NA	NA	NA	NA	NA	NA	NA	NA	NA	NA	NA	NA	NA	1.57381	0.0238498	NA	NA	NA	NA
Glyma.02G165500.2	NA	NA	NA	NA	-5.14977	0.000470639	NA	NA	NA	NA	NA	NA	6.00201	8.41735e-08	NA	NA	NA	NA	NA	NA	NA	NA	NA	NA
Glyma.02G165800.2	NA	NA	-11.969	0.01346	NA	NA	NA	NA	NA	NA	NA	NA	NA	NA	NA	NA	NA	NA	NA	NA	NA	NA	NA	NA
Glyma.02G166500.2	NA	NA	NA	NA	NA	NA	NA	NA	NA	NA	NA	NA	NA	NA	NA	NA	NA	NA	NA	NA	9.33624	4.45608e-06	NA	NA
Glyma.02G166500.3	NA	NA	NA	NA	NA	NA	NA	NA	NA	NA	NA	NA	NA	NA	NA	NA	NA	NA	-9.49321	1.70536e-07	NA	NA	NA	NA
Glyma.02G166800.1	NA	NA	NA	NA	NA	NA	NA	NA	NA	NA	NA	NA	NA	NA	NA	NA	NA	NA	-3.44561	0.00373459	NA	NA	-2.62339	0.0154156
Glyma.02G167600.1	NA	NA	NA	NA	NA	NA	NA	NA	NA	NA	NA	NA	NA	NA	NA	NA	NA	NA	-2.14367	0.0355187	NA	NA	NA	NA
Glyma.02G167700.1	NA	NA	NA	NA	NA	NA	NA	NA	NA	NA	NA	NA	-5.9093	0.0262157	NA	NA	NA	NA	6.56898	5.52791e-06	6.5254	0.0108838	3.29072	0.0120067
Glyma.02G167900.2	NA	NA	NA	NA	NA	NA	NA	NA	NA	NA	NA	NA	NA	NA	NA	NA	NA	NA	2.81963	0.00175187	NA	NA	NA	NA
Glyma.02G168300.5	NA	NA	NA	NA	NA	NA	NA	NA	NA	NA	-7.06538	0.0281709	NA	NA	NA	NA	NA	NA	NA	NA	NA	NA	NA	NA
Glyma.02G168500.2	NA	NA	NA	NA	NA	NA	NA	NA	NA	NA	NA	NA	NA	NA	NA	NA	NA	NA	NA	NA	7.75234	0.00282845	NA	NA
Glyma.02G168900.2	NA	NA	NA	NA	NA	NA	NA	NA	-11.0032	0.0279427	NA	NA	NA	NA	NA	NA	NA	NA	NA	NA	NA	NA	10.8779	0.015225
Glyma.02G168900.4	NA	NA	NA	NA	NA	NA	NA	NA	NA	NA	-10.6393	0.0262223	NA	NA	NA	NA	NA	NA	NA	NA	NA	NA	NA	NA
Glyma.02G170800.1	6.69783	5.22913e-46	NA	NA	NA	NA	NA	NA	NA	NA	6.26673	1.31187e-41	-4.07602	0.0049655	NA	NA	-6.96059	1.2252e-63	NA	NA	NA	NA	NA	NA
Glyma.02G171100.3	NA	NA	NA	NA	10.5581	1.66974e-08	NA	NA	NA	NA	NA	NA	NA	NA	NA	NA	NA	NA	NA	NA	NA	NA	NA	NA
Glyma.02G171200.1	NA	NA	NA	NA	NA	NA	NA	NA	NA	NA	NA	NA	NA	NA	NA	NA	NA	NA	NA	NA	NA	NA	-6.62792	0.000947491
Glyma.02G171600.1	NA	NA	NA	NA	NA	NA	NA	NA	NA	NA	NA	NA	11.3362	3.59161e-14	NA	NA	NA	NA	NA	NA	NA	NA	NA	NA
Glyma.02G172200.1	8.26046	0.00202354	NA	NA	NA	NA	5.43929	0.0291113	NA	NA	NA	NA	3.0063	0.0475491	NA	NA	NA	NA	-9.87966	8.57057e-14	NA	NA	NA	NA
Glyma.02G172800.3	NA	NA	NA	NA	NA	NA	NA	NA	NA	NA	-9.21975	0.0313885	9.45513	0.00587683	NA	NA	NA	NA	NA	NA	-10.3345	0.0046901	NA	NA
Glyma.02G174100.2	-10.2911	0.0451124	NA	NA	NA	NA	NA	NA	NA	NA	NA	NA	NA	NA	NA	NA	NA	NA	NA	NA	NA	NA	NA	NA
Glyma.02G174100.3	NA	NA	NA	NA	NA	NA	NA	NA	NA	NA	-8.73606	0.0430561	NA	NA	NA	NA	-11.9342	1.98877e-14	9.33205	6.85463e-14	NA	NA	NA	NA
Glyma.02G178100.2	NA	NA	NA	NA	NA	NA	-9.43952	7.00019e-07	NA	NA	NA	NA	NA	NA	NA	NA	NA	NA	6.33815	0.00349224	NA	NA	NA	NA
Glyma.02G178300.1	NA	NA	NA	NA	NA	NA	NA	NA	NA	NA	11.091	6.78026e-09	NA	NA	10.1967	1.95503e-10	NA	NA	NA	NA	8.56119	0.021966	NA	NA
Glyma.02G178400.1	NA	NA	NA	NA	NA	NA	-7.36073	0.00767286	NA	NA	NA	NA	NA	NA	NA	NA	NA	NA	6.85524	0.0427226	NA	NA	NA	NA
Glyma.02G179100.1	NA	NA	NA	NA	NA	NA	NA	NA	NA	NA	NA	NA	NA	NA	NA	NA	NA	NA	2.49893	0.0267635	NA	NA	NA	NA
Glyma.02G182900.2	NA	NA	NA	NA	NA	NA	NA	NA	NA	NA	NA	NA	NA	NA	8.90815	1.74428e-06	NA	NA	NA	NA	NA	NA	NA	NA
Glyma.02G183300.1	NA	NA	NA	NA	NA	NA	NA	NA	NA	NA	NA	NA	NA	NA	NA	NA	NA	NA	-3.919	3.8677e-08	-2.8519	0.020367	-3.84988	3.86935e-07
Glyma.02G183400.1	NA	NA	NA	NA	NA	NA	NA	NA	NA	NA	NA	NA	NA	NA	NA	NA	NA	NA	-3.36591	0.00914862	NA	NA	NA	NA
Glyma.02G183500.1	NA	NA	NA	NA	NA	NA	NA	NA	NA	NA	NA	NA	NA	NA	NA	NA	NA	NA	-6.3272	0.00168753	NA	NA	NA	NA
Glyma.02G184200.1	NA	NA	NA	NA	NA	NA	NA	NA	NA	NA	2.57215	1.09702e-06	2.71722	0.0256208	NA	NA	NA	NA	-6.37137	2.01921e-07	-3.20154	0.00582952	NA	NA
Glyma.02G184400.1	-3.12571	0.0178592	NA	NA	NA	NA	NA	NA	NA	NA	NA	NA	NA	NA	NA	NA	NA	NA	NA	NA	NA	NA	NA	NA
Glyma.02G184600.2	NA	NA	-8.49441	7.42345e-05	NA	NA	NA	NA	NA	NA	NA	NA	NA	NA	NA	NA	NA	NA	NA	NA	NA	NA	NA	NA
Glyma.02G185100.1	4.29075	3.37938e-07	NA	NA	NA	NA	NA	NA	-3.79035	3.93734e-08	NA	NA	NA	NA	NA	NA	NA	NA	-4.9696	1.89633e-05	NA	NA	NA	NA
Glyma.02G185200.2	NA	NA	NA	NA	NA	NA	NA	NA	NA	NA	-7.80559	0.00222502	NA	NA	NA	NA	NA	NA	NA	NA	NA	NA	NA	NA
Glyma.02G186900.1	4.94105	4.6988e-23	NA	NA	NA	NA	NA	NA	NA	NA	5.42534	3.51223e-20	-6.25455	3.4108e-24	5.75652	2.84458e-20	-5.53389	2.80119e-10	NA	NA	NA	NA	NA	NA
Glyma.02G187200.1	NA	NA	NA	NA	NA	NA	4.67853	0.0348922	NA	NA	2.05642	0.00135937	3.63712	5.09877e-27	NA	NA	NA	NA	-4.88282	4.90477e-43	-4.47998	5.99544e-27	-4.76711	6.66359e-14
Glyma.02G188300.1	NA	NA	NA	NA	NA	NA	NA	NA	NA	NA	NA	NA	NA	NA	NA	NA	NA	NA	NA	NA	-1.89626	0.0480399	-3.2191	0.000302258
Glyma.02G189700.2	NA	NA	NA	NA	NA	NA	NA	NA	NA	NA	6.17685	0.00455405	-6.13786	0.0236992	NA	NA	-8.3377	0.000177226	NA	NA	NA	NA	NA	NA
Glyma.02G189700.3	5.16055	0.0262639	6.61352	0.00603569	NA	NA	NA	NA	NA	NA	3.85004	1.12616e-09	NA	NA	NA	NA	-7.20319	2.22249e-05	NA	NA	NA	NA	NA	NA
Glyma.02G189800.1	9.83929	1.16669e-09	NA	NA	NA	NA	NA	NA	NA	NA	9.61709	1.52399e-09	-10.0156	1.98105e-10	9.37551	4.10622e-07	-10.1278	1.74462e-09	NA	NA	NA	NA	NA	NA
Glyma.02G190600.1	NA	NA	NA	NA	NA	NA	NA	NA	NA	NA	NA	NA	NA	NA	NA	NA	NA	NA	NA	NA	NA	NA	1.77664	0.0104327
Glyma.02G192600.4	NA	NA	NA	NA	NA	NA	NA	NA	NA	NA	NA	NA	7.33256	0.0120589	NA	NA	NA	NA	NA	NA	NA	NA	NA	NA
Glyma.02G192700.1	-7.87411	0.00891141	NA	NA	NA	NA	NA	NA	NA	NA	NA	NA	NA	NA	NA	NA	NA	NA	NA	NA	NA	NA	NA	NA
Glyma.02G193300.3	NA	NA	NA	NA	NA	NA	NA	NA	NA	NA	NA	NA	NA	NA	NA	NA	-4.3733	0.0114305	NA	NA	NA	NA	NA	NA
Glyma.02G193800.1	NA	NA	NA	NA	NA	NA	NA	NA	NA	NA	NA	NA	NA	NA	NA	NA	NA	NA	NA	NA	-3.36802	0.00873152	NA	NA
Glyma.02G195300.1	5.50138	1.11266e-06	NA	NA	NA	NA	NA	NA	NA	NA	2.16665	6.30564e-05	2.95687	0.000292581	NA	NA	NA	NA	-6.6179	7.20251e-06	NA	NA	NA	NA
Glyma.02G195400.1	NA	NA	NA	NA	NA	NA	NA	NA	NA	NA	NA	NA	NA	NA	NA	NA	NA	NA	-2.13835	0.0362538	NA	NA	NA	NA
Glyma.02G196000.1	NA	NA	NA	NA	NA	NA	NA	NA	NA	NA	NA	NA	8.29761	0.0121221	NA	NA	NA	NA	-7.72112	0.00378193	NA	NA	NA	NA
Glyma.02G196500.1	NA	NA	NA	NA	NA	NA	NA	NA	NA	NA	2.22351	0.002481	2.33767	2.59654e-07	NA	NA	NA	NA	NA	NA	-3.17089	1.16158e-15	-3.0097	1.71748e-07
Glyma.02G196900.2	NA	NA	NA	NA	NA	NA	NA	NA	NA	NA	NA	NA	NA	NA	7.23256	0.029966	NA	NA	NA	NA	NA	NA	NA	NA
Glyma.02G197100.1	-11.0755	4.2372e-13	NA	NA	NA	NA	NA	NA	NA	NA	-10.3697	2.21597e-11	6.78064	0.00125266	-10.8522	1.12031e-10	11.1099	3.75979e-12	NA	NA	NA	NA	NA	NA
Glyma.02G197600.1	NA	NA	NA	NA	NA	NA	NA	NA	NA	NA	NA	NA	NA	NA	NA	NA	NA	NA	-2.77353	0.0126975	-1.76877	0.000187921	-1.978	0.000436601
Glyma.02G197700.1	-7.37225	0.0100036	NA	NA	NA	NA	NA	NA	NA	NA	NA	NA	NA	NA	NA	NA	NA	NA	NA	NA	NA	NA	NA	NA
Glyma.02G198100.1	NA	NA	NA	NA	NA	NA	NA	NA	NA	NA	NA	NA	NA	NA	NA	NA	NA	NA	8.98068	5.99374e-06	NA	NA	NA	NA
Glyma.02G198100.10	NA	NA	NA	NA	NA	NA	NA	NA	-7.36084	0.02416	NA	NA	NA	NA	NA	NA	NA	NA	NA	NA	NA	NA	NA	NA
Glyma.02G198100.2	NA	NA	NA	NA	NA	NA	NA	NA	-9.45156	3.10668e-05	9.23304	3.69644e-07	NA	NA	NA	NA	NA	NA	NA	NA	NA	NA	NA	NA
Glyma.02G198100.4	NA	NA	-10.1002	6.19175e-07	NA	NA	NA	NA	NA	NA	9.74556	9.73337e-09	NA	NA	NA	NA	NA	NA	NA	NA	NA	NA	NA	NA
Glyma.02G198100.7	NA	NA	NA	NA	NA	NA	NA	NA	NA	NA	NA	NA	NA	NA	NA	NA	NA	NA	NA	NA	NA	NA	8.8917	2.51725e-06
Glyma.02G198100.9	NA	NA	NA	NA	NA	NA	NA	NA	NA	NA	NA	NA	NA	NA	NA	NA	NA	NA	NA	NA	7.64423	0.00276785	NA	NA
Glyma.02G198300.1	NA	NA	NA	NA	NA	NA	NA	NA	NA	NA	NA	NA	NA	NA	NA	NA	NA	NA	NA	NA	3.97482	0.00944952	NA	NA
Glyma.02G200500.1	-2.21218	0.00227048	NA	NA	NA	NA	NA	NA	NA	NA	NA	NA	NA	NA	NA	NA	NA	NA	NA	NA	NA	NA	NA	NA
Glyma.02G200700.1	NA	NA	NA	NA	-8.28609	6.34625e-17	NA	NA	NA	NA	NA	NA	NA	NA	NA	NA	NA	NA	NA	NA	NA	NA	-7.6083	0.00372263
Glyma.02G200700.11	-8.21155	0.0321694	NA	NA	NA	NA	NA	NA	NA	NA	NA	NA	NA	NA	NA	NA	NA	NA	NA	NA	NA	NA	NA	NA
Glyma.02G200700.2	NA	NA	9.18442	5.79713e-07	NA	NA	NA	NA	NA	NA	NA	NA	NA	NA	NA	NA	NA	NA	NA	NA	NA	NA	NA	NA
Glyma.02G200700.3	NA	NA	7.2203	0.00552705	NA	NA	6.75478	0.00487697	NA	NA	NA	NA	NA	NA	NA	NA	NA	NA	NA	NA	NA	NA	NA	NA
Glyma.02G201200.1	NA	NA	NA	NA	NA	NA	NA	NA	NA	NA	NA	NA	NA	NA	NA	NA	NA	NA	2.63104	0.0244655	NA	NA	3.17376	0.012134
Glyma.02G201300.2	10.4626	0.0350883	NA	NA	NA	NA	NA	NA	NA	NA	NA	NA	NA	NA	NA	NA	NA	NA	NA	NA	NA	NA	NA	NA
Glyma.02G201300.3	NA	NA	NA	NA	NA	NA	NA	NA	NA	NA	NA	NA	NA	NA	NA	NA	NA	NA	9.98826	1.82295e-14	NA	NA	NA	NA
Glyma.02G201600.2	NA	NA	NA	NA	NA	NA	NA	NA	NA	NA	NA	NA	8.64543	8.12059e-05	-9.10001	4.08884e-06	NA	NA	NA	NA	NA	NA	NA	NA
Glyma.02G202400.2	-11.2395	6.75418e-13	NA	NA	NA	NA	NA	NA	NA	NA	-11.2554	1.74387e-14	11.1389	5.49171e-13	NA	NA	11.3248	6.77343e-14	NA	NA	NA	NA	NA	NA
Glyma.02G203100.2	NA	NA	NA	NA	NA	NA	NA	NA	NA	NA	NA	NA	NA	NA	NA	NA	NA	NA	NA	NA	NA	NA	9.10401	8.33115e-06
Glyma.02G203400.1	NA	NA	NA	NA	NA	NA	NA	NA	NA	NA	NA	NA	NA	NA	NA	NA	NA	NA	-2.31755	0.00571649	-1.93528	0.0126173	-2.01861	0.00174604
Glyma.02G205100.1	-10.6709	7.35959e-54	NA	NA	NA	NA	NA	NA	NA	NA	-9.09673	1.66956e-84	9.62932	1.77792e-82	-10.5541	1.61955e-13	8.54979	2.14609e-25	NA	NA	NA	NA	NA	NA
Glyma.02G205100.2	NA	NA	NA	NA	NA	NA	NA	NA	NA	NA	NA	NA	2.49202	0.00278213	-11.2358	0.000435353	12.3401	5.58082e-07	NA	NA	NA	NA	NA	NA
Glyma.02G205300.1	NA	NA	NA	NA	NA	NA	NA	NA	NA	NA	7.27597	9.41381e-05	NA	NA	NA	NA	NA	NA	-10.0172	1.37719e-07	NA	NA	-5.27663	0.0056508
Glyma.02G205600.1	-5.19156	8.08175e-14	NA	NA	NA	NA	NA	NA	4.62109	0.00104251	-2.72424	0.0221518	NA	NA	NA	NA	NA	NA	7.84084	2.21648e-13	NA	NA	NA	NA
Glyma.02G206000.5	-9.96963	2.58194e-07	NA	NA	NA	NA	NA	NA	NA	NA	NA	NA	NA	NA	NA	NA	NA	NA	NA	NA	NA	NA	NA	NA
Glyma.02G206600.1	NA	NA	NA	NA	NA	NA	3.45759	0.0114358	NA	NA	NA	NA	NA	NA	NA	NA	NA	NA	NA	NA	-4.22655	1.99141e-05	-4.13271	0.00064343
Glyma.02G207100.1	NA	NA	6.91631	0.0332245	NA	NA	NA	NA	NA	NA	NA	NA	NA	NA	NA	NA	NA	NA	NA	NA	NA	NA	NA	NA
Glyma.02G208000.1	NA	NA	NA	NA	NA	NA	NA	NA	NA	NA	NA	NA	NA	NA	NA	NA	NA	NA	NA	NA	-1.80532	2.1848e-06	NA	NA
Glyma.02G208300.1	-3.28571	2.32756e-05	NA	NA	NA	NA	NA	NA	3.92849	1.10421e-09	NA	NA	NA	NA	NA	NA	NA	NA	3.76081	1.1455e-08	NA	NA	NA	NA
Glyma.02G208400.1	NA	NA	NA	NA	NA	NA	NA	NA	NA	NA	1.74032	2.76538e-05	NA	NA	NA	NA	NA	NA	NA	NA	NA	NA	NA	NA
Glyma.02G208500.1	NA	NA	NA	NA	NA	NA	NA	NA	NA	NA	2.75448	6.1528e-05	2.85656	0.000303548	NA	NA	NA	NA	-2.85987	2.55122e-06	NA	NA	-3.15869	0.0204767
Glyma.02G209200.1	NA	NA	NA	NA	NA	NA	NA	NA	NA	NA	NA	NA	NA	NA	NA	NA	NA	NA	-4.43288	0.00122504	NA	NA	NA	NA
Glyma.02G209500.1	8.36841	0.000196022	NA	NA	NA	NA	NA	NA	NA	NA	NA	NA	NA	NA	NA	NA	NA	NA	-7.21708	1.54829e-06	NA	NA	NA	NA
Glyma.02G210000.1	NA	NA	NA	NA	NA	NA	NA	NA	NA	NA	5.95646	0.0434482	NA	NA	NA	NA	NA	NA	-6.06147	0.0445251	NA	NA	NA	NA
Glyma.02G210300.1	NA	NA	3.09975	2.95868e-09	NA	NA	5.94378	0.00662874	NA	NA	3.17011	1.6196e-23	4.57144	1.27393e-33	NA	NA	NA	NA	-4.67942	4.38325e-12	-5.01722	6.06511e-37	-4.05831	1.82237e-05
Glyma.02G210800.1	NA	NA	2.10922	0.0119744	NA	NA	NA	NA	NA	NA	NA	NA	NA	NA	NA	NA	NA	NA	NA	NA	NA	NA	NA	NA
Glyma.02G211900.2	NA	NA	NA	NA	NA	NA	NA	NA	NA	NA	-7.99724	0.000372533	NA	NA	NA	NA	NA	NA	NA	NA	NA	NA	NA	NA
Glyma.02G211900.3	NA	NA	NA	NA	NA	NA	-11.5134	3.58684e-12	NA	NA	NA	NA	NA	NA	9.39995	0.000536402	NA	NA	NA	NA	NA	NA	NA	NA
Glyma.02G212000.1	NA	NA	NA	NA	NA	NA	NA	NA	NA	NA	NA	NA	NA	NA	NA	NA	NA	NA	NA	NA	2.26397	7.88396e-06	NA	NA
Glyma.02G212700.2	NA	NA	NA	NA	NA	NA	NA	NA	NA	NA	NA	NA	NA	NA	NA	NA	NA	NA	NA	NA	NA	NA	7.59627	7.38418e-07
Glyma.02G212700.3	NA	NA	NA	NA	NA	NA	NA	NA	NA	NA	NA	NA	NA	NA	NA	NA	NA	NA	NA	NA	10.9849	0.0156889	NA	NA
Glyma.02G212700.4	-10.9533	3.46251e-09	NA	NA	NA	NA	NA	NA	NA	NA	NA	NA	NA	NA	NA	NA	NA	NA	NA	NA	NA	NA	NA	NA
Glyma.02G213000.1	8.2959	8.0765e-05	4.84308	1.68688e-05	NA	NA	NA	NA	NA	NA	NA	NA	NA	NA	NA	NA	NA	NA	NA	NA	NA	NA	NA	NA
Glyma.02G213100.2	NA	NA	NA	NA	NA	NA	NA	NA	NA	NA	6.93787	0.0216852	NA	NA	NA	NA	NA	NA	NA	NA	NA	NA	NA	NA
Glyma.02G213500.1	NA	NA	NA	NA	NA	NA	NA	NA	NA	NA	NA	NA	NA	NA	NA	NA	NA	NA	-2.04725	0.0222329	NA	NA	NA	NA
Glyma.02G213700.1	NA	NA	NA	NA	NA	NA	NA	NA	NA	NA	NA	NA	NA	NA	NA	NA	NA	NA	NA	NA	-1.89724	0.0143827	-2.12854	0.0064283
Glyma.02G213700.2	NA	NA	NA	NA	NA	NA	NA	NA	NA	NA	NA	NA	6.71799	0.0471651	NA	NA	NA	NA	NA	NA	-3.20682	1.17922e-07	-2.40417	1.10652e-10
Glyma.02G214900.1	NA	NA	NA	NA	NA	NA	NA	NA	NA	NA	NA	NA	NA	NA	NA	NA	NA	NA	-6.34314	7.11296e-10	NA	NA	NA	NA
Glyma.02G215100.1	2.57017	1.17531e-07	NA	NA	NA	NA	NA	NA	NA	NA	NA	NA	-2.66149	0.000121601	NA	NA	NA	NA	NA	NA	NA	NA	NA	NA
Glyma.02G215300.1	-2.23098	7.08337e-05	-2.38353	3.90152e-08	NA	NA	NA	NA	2.33788	0.0062882	NA	NA	NA	NA	NA	NA	NA	NA	3.26412	1.75252e-06	3.0044	3.17561e-06	NA	NA
Glyma.02G216200.1	-6.46671	7.06085e-08	6.12895	0.0218351	NA	NA	NA	NA	6.53128	0.000456785	NA	NA	NA	NA	NA	NA	NA	NA	5.40268	2.91418e-06	NA	NA	NA	NA
Glyma.02G217600.1	NA	NA	NA	NA	-5.48754	0.00124603	NA	NA	NA	NA	4.34526	0.00183056	4.75328	0.0151168	NA	NA	NA	NA	NA	NA	NA	NA	NA	NA
Glyma.02G217600.10	NA	NA	NA	NA	NA	NA	NA	NA	NA	NA	1.85091	0.0187356	NA	NA	NA	NA	NA	NA	NA	NA	NA	NA	NA	NA
Glyma.02G217800.1	NA	NA	NA	NA	NA	NA	-2.25628	0.00295009	NA	NA	NA	NA	NA	NA	NA	NA	NA	NA	NA	NA	NA	NA	NA	NA
Glyma.02G218100.4	NA	NA	NA	NA	NA	NA	NA	NA	NA	NA	NA	NA	NA	NA	NA	NA	NA	NA	NA	NA	8.19124	3.23467e-07	5.78533	0.00483347
Glyma.02G218200.1	NA	NA	NA	NA	NA	NA	NA	NA	NA	NA	NA	NA	NA	NA	NA	NA	NA	NA	NA	NA	-2.23567	0.00520519	-2.19019	2.06e-06
Glyma.02G218300.1	NA	NA	1.51587	0.00181622	NA	NA	NA	NA	NA	NA	NA	NA	NA	NA	NA	NA	NA	NA	NA	NA	NA	NA	NA	NA
Glyma.02G219100.1	-5.85255	0.000236036	NA	NA	NA	NA	NA	NA	6.23585	4.97006e-05	NA	NA	NA	NA	NA	NA	NA	NA	5.33258	7.91862e-13	NA	NA	-7.62089	0.0267574
Glyma.02G219400.3	NA	NA	NA	NA	NA	NA	NA	NA	NA	NA	NA	NA	7.82993	0.00575955	NA	NA	NA	NA	NA	NA	NA	NA	NA	NA
Glyma.02G219700.1	NA	NA	1.6256	0.0020971	NA	NA	NA	NA	NA	NA	NA	NA	NA	NA	NA	NA	NA	NA	NA	NA	NA	NA	NA	NA
Glyma.02G220500.2	NA	NA	NA	NA	NA	NA	NA	NA	NA	NA	NA	NA	NA	NA	NA	NA	NA	NA	NA	NA	8.78487	0.00272503	NA	NA
Glyma.02G220500.3	NA	NA	NA	NA	NA	NA	NA	NA	NA	NA	NA	NA	4.77754	0.0347879	8.46978	0.00240951	NA	NA	NA	NA	NA	NA	NA	NA
Glyma.02G221200.1	NA	NA	NA	NA	NA	NA	NA	NA	NA	NA	4.78704	0.0160134	NA	NA	NA	NA	NA	NA	NA	NA	NA	NA	-4.05262	2.85571e-08
Glyma.02G222500.1	NA	NA	NA	NA	NA	NA	NA	NA	NA	NA	NA	NA	2.57893	0.00701587	NA	NA	NA	NA	NA	NA	NA	NA	NA	NA
Glyma.02G222600.1	NA	NA	2.56713	0.0041747	NA	NA	NA	NA	NA	NA	NA	NA	NA	NA	NA	NA	NA	NA	NA	NA	-2.86533	0.0112129	-2.80202	0.00491158
Glyma.02G222700.1	NA	NA	NA	NA	NA	NA	NA	NA	NA	NA	NA	NA	1.55395	0.049755	NA	NA	NA	NA	NA	NA	-3.79622	0.00386529	-4.25249	3.8443e-05
Glyma.02G222800.1	NA	NA	NA	NA	NA	NA	3.38504	0.00213139	NA	NA	2.47044	8.50237e-05	2.72167	0.00172325	NA	NA	NA	NA	-2.96717	5.52565e-07	-4.03651	3.15119e-27	-4.35188	1.54072e-22
Glyma.02G223000.3	NA	NA	NA	NA	NA	NA	-8.5543	2.69763e-05	NA	NA	NA	NA	NA	NA	NA	NA	NA	NA	NA	NA	NA	NA	NA	NA
Glyma.02G223700.1	NA	NA	NA	NA	NA	NA	NA	NA	NA	NA	NA	NA	NA	NA	NA	NA	NA	NA	NA	NA	1.73451	0.000155629	1.88343	0.000341295
Glyma.02G223700.2	5.55165	1.0518e-07	NA	NA	NA	NA	NA	NA	NA	NA	NA	NA	NA	NA	NA	NA	NA	NA	-4.3065	1.78946e-08	NA	NA	NA	NA
Glyma.02G223700.3	-10.3751	9.58277e-07	NA	NA	NA	NA	NA	NA	NA	NA	NA	NA	NA	NA	NA	NA	NA	NA	10.1493	7.46996e-09	11.2545	3.04922e-14	NA	NA
Glyma.02G226200.1	-3.10186	0.00738048	NA	NA	NA	NA	NA	NA	NA	NA	NA	NA	NA	NA	NA	NA	NA	NA	NA	NA	NA	NA	NA	NA
Glyma.02G226300.2	NA	NA	NA	NA	NA	NA	NA	NA	NA	NA	NA	NA	NA	NA	NA	NA	NA	NA	-9.61179	3.08197e-08	NA	NA	NA	NA
Glyma.02G227000.2	NA	NA	NA	NA	NA	NA	NA	NA	NA	NA	1.74199	3.44301e-05	NA	NA	NA	NA	NA	NA	-1.73533	0.000436456	NA	NA	NA	NA
Glyma.02G227500.1	NA	NA	NA	NA	NA	NA	NA	NA	NA	NA	-3.97433	1.68441e-25	NA	NA	NA	NA	NA	NA	4.46316	5.98331e-09	3.35839	0.00395013	3.21642	0.0458868
Glyma.02G228100.2	NA	NA	2.54163	4.87741e-25	NA	NA	NA	NA	NA	NA	-2.58013	0.00364001	NA	NA	NA	NA	NA	NA	NA	NA	NA	NA	NA	NA
Glyma.02G228100.3	NA	NA	2.53791	7.52036e-07	NA	NA	NA	NA	NA	NA	-2.18796	0.0486873	NA	NA	NA	NA	NA	NA	NA	NA	NA	NA	NA	NA
Glyma.02G228300.1	NA	NA	NA	NA	NA	NA	NA	NA	NA	NA	NA	NA	NA	NA	NA	NA	NA	NA	NA	NA	-3.82833	2.2165e-07	-3.85016	9.83943e-05
Glyma.02G228500.1	NA	NA	2.72635	0.018657	NA	NA	NA	NA	NA	NA	NA	NA	NA	NA	NA	NA	NA	NA	NA	NA	-2.83477	3.04922e-05	NA	NA
Glyma.02G228800.1	NA	NA	NA	NA	NA	NA	-7.72541	0.00182426	NA	NA	NA	NA	NA	NA	NA	NA	NA	NA	NA	NA	NA	NA	NA	NA
Glyma.02G229900.1	NA	NA	NA	NA	NA	NA	NA	NA	NA	NA	NA	NA	NA	NA	NA	NA	NA	NA	1.89636	0.00378439	NA	NA	NA	NA
Glyma.02G230200.2	NA	NA	NA	NA	NA	NA	NA	NA	NA	NA	-11.095	0.0130511	NA	NA	NA	NA	NA	NA	NA	NA	NA	NA	NA	NA
Glyma.02G230200.3	NA	NA	NA	NA	NA	NA	NA	NA	NA	NA	NA	NA	NA	NA	NA	NA	NA	NA	NA	NA	NA	NA	-10.1228	0.0454367
Glyma.02G232500.1	NA	NA	NA	NA	NA	NA	NA	NA	NA	NA	NA	NA	2.57746	1.40733e-05	NA	NA	NA	NA	NA	NA	-2.98214	9.70694e-20	-2.07297	0.0403704
Glyma.02G232600.1	NA	NA	NA	NA	NA	NA	NA	NA	NA	NA	1.83535	0.017959	NA	NA	NA	NA	NA	NA	-2.55872	8.44199e-05	NA	NA	NA	NA
Glyma.02G232900.2	12.0741	2.18005e-16	NA	NA	NA	NA	NA	NA	NA	NA	11.4697	8.10948e-13	-12.1027	9.72331e-14	11.5043	7.85198e-12	-11.8628	1.75797e-14	NA	NA	NA	NA	NA	NA
Glyma.02G233200.1	NA	NA	3.06595	0.000372919	NA	NA	NA	NA	NA	NA	NA	NA	NA	NA	NA	NA	NA	NA	NA	NA	NA	NA	NA	NA
Glyma.02G233300.1	NA	NA	NA	NA	NA	NA	NA	NA	-7.76351	0.0119536	NA	NA	NA	NA	NA	NA	NA	NA	NA	NA	NA	NA	NA	NA
Glyma.02G233500.1	NA	NA	NA	NA	NA	NA	NA	NA	NA	NA	-9.67048	1.63923e-09	NA	NA	NA	NA	NA	NA	9.17505	0.000428524	NA	NA	NA	NA
Glyma.02G233600.1	NA	NA	NA	NA	NA	NA	NA	NA	NA	NA	NA	NA	NA	NA	NA	NA	NA	NA	1.99581	0.00123261	NA	NA	NA	NA
Glyma.02G233600.6	9.13209	1.33291e-06	NA	NA	NA	NA	NA	NA	NA	NA	NA	NA	NA	NA	NA	NA	NA	NA	NA	NA	NA	NA	NA	NA
Glyma.02G233800.1	NA	NA	NA	NA	NA	NA	5.4664	0.00769581	NA	NA	5.3999	2.34791e-08	6.03257	1.48759e-08	NA	NA	NA	NA	-12.4991	2.61867e-15	-7.47708	1.22992e-13	-7.01343	7.29947e-07
Glyma.02G233900.1	10.1193	5.68206e-09	NA	NA	NA	NA	NA	NA	-9.94887	6.18131e-08	NA	NA	-3.29693	0.0317086	NA	NA	NA	NA	NA	NA	NA	NA	NA	NA
Glyma.02G234200.1	NA	NA	NA	NA	NA	NA	5.19366	0.000182614	NA	NA	4.10261	1.5378e-13	4.6017	2.19401e-21	NA	NA	NA	NA	-4.06705	5.99264e-08	-2.72815	0.0466389	NA	NA
Glyma.02G234300.6	NA	NA	NA	NA	NA	NA	NA	NA	NA	NA	9.01605	7.93618e-06	NA	NA	NA	NA	NA	NA	-9.31334	2.21653e-06	NA	NA	NA	NA
Glyma.02G234800.1	NA	NA	NA	NA	NA	NA	NA	NA	NA	NA	NA	NA	NA	NA	NA	NA	NA	NA	2.51769	4.78783e-05	NA	NA	-3.14043	0.0127057
Glyma.02G235200.2	8.82804	3.00797e-05	NA	NA	NA	NA	NA	NA	NA	NA	NA	NA	-8.72693	2.21059e-05	8.86889	7.56324e-05	-8.65305	0.00140573	NA	NA	NA	NA	NA	NA
Glyma.02G235700.1	3.04745	0.000143835	NA	NA	NA	NA	NA	NA	NA	NA	NA	NA	NA	NA	NA	NA	NA	NA	-3.29401	3.49389e-08	-2.1978	0.000757437	NA	NA
Glyma.02G235800.2	NA	NA	7.63437	0.0143438	NA	NA	8.1419	0.0273346	NA	NA	NA	NA	NA	NA	NA	NA	NA	NA	NA	NA	NA	NA	NA	NA
Glyma.02G235900.1	5.45958	1.54659e-09	5.4985	2.47176e-50	NA	NA	NA	NA	NA	NA	NA	NA	NA	NA	NA	NA	NA	NA	-3.99523	0.000371367	-5.87164	2.64618e-07	-4.52303	5.54341e-05
Glyma.02G236000.1	-9.08186	3.59085e-07	NA	NA	NA	NA	NA	NA	NA	NA	-8.98627	5.12472e-07	8.80139	3.6086e-06	-9.05708	6.68586e-05	NA	NA	NA	NA	NA	NA	NA	NA
Glyma.02G236300.1	NA	NA	NA	NA	NA	NA	8.83349	0.0203345	NA	NA	NA	NA	NA	NA	NA	NA	NA	NA	NA	NA	-6.74618	0.0401245	NA	NA
Glyma.02G237000.2	NA	NA	NA	NA	NA	NA	-9.53649	0.00222432	NA	NA	NA	NA	NA	NA	NA	NA	NA	NA	NA	NA	NA	NA	NA	NA
Glyma.02G237000.3	NA	NA	-6.70973	8.66382e-20	NA	NA	NA	NA	NA	NA	NA	NA	NA	NA	NA	NA	6.57161	0.00887182	NA	NA	NA	NA	NA	NA
Glyma.02G237100.1	NA	NA	5.79294	3.75365e-06	3.41206	0.0086716	4.14299	8.07783e-05	NA	NA	3.1796	7.94488e-06	4.77246	5.47901e-27	NA	NA	NA	NA	-8.9818	9.85654e-45	-8.49631	1.02808e-10	-8.85513	1.79411e-96
Glyma.02G237500.2	NA	NA	NA	NA	NA	NA	-9.51421	4.112e-08	NA	NA	NA	NA	NA	NA	NA	NA	NA	NA	NA	NA	NA	NA	6.44224	0.00438393
Glyma.02G237500.3	NA	NA	NA	NA	NA	NA	NA	NA	NA	NA	NA	NA	NA	NA	NA	NA	NA	NA	NA	NA	8.84275	7.32576e-06	NA	NA
Glyma.02G238300.2	NA	NA	-2.96374	0.00147202	NA	NA	NA	NA	NA	NA	NA	NA	NA	NA	NA	NA	NA	NA	NA	NA	NA	NA	NA	NA
Glyma.02G238700.1	2.43191	0.000565161	NA	NA	NA	NA	NA	NA	NA	NA	NA	NA	NA	NA	NA	NA	NA	NA	NA	NA	NA	NA	NA	NA
Glyma.02G238800.1	NA	NA	NA	NA	NA	NA	NA	NA	NA	NA	1.86716	0.00216666	NA	NA	NA	NA	NA	NA	NA	NA	NA	NA	NA	NA
Glyma.02G239100.1	3.46186	0.0129523	NA	NA	NA	NA	NA	NA	NA	NA	3.14085	3.1919e-10	NA	NA	NA	NA	NA	NA	-5.0258	4.43289e-68	NA	NA	NA	NA
Glyma.02G239400.1	NA	NA	NA	NA	NA	NA	NA	NA	NA	NA	-1.59213	2.10654e-13	NA	NA	NA	NA	NA	NA	NA	NA	NA	NA	NA	NA
Glyma.02G239800.1	NA	NA	NA	NA	NA	NA	NA	NA	NA	NA	NA	NA	10.4919	1.39174e-10	NA	NA	NA	NA	-3.39842	1.14882e-06	-3.10726	2.79388e-07	NA	NA
Glyma.02G240200.3	NA	NA	NA	NA	NA	NA	3.60205	0.0187348	NA	NA	NA	NA	NA	NA	NA	NA	NA	NA	NA	NA	NA	NA	NA	NA
Glyma.02G240200.5	NA	NA	8.08903	0.0280644	NA	NA	NA	NA	NA	NA	-9.87577	0.0108348	7.5165	7.76899e-05	NA	NA	NA	NA	10.0482	0.0497596	-10.4224	8.63611e-09	NA	NA
Glyma.02G240200.6	NA	NA	NA	NA	NA	NA	NA	NA	NA	NA	NA	NA	2.91778	8.88505e-08	10.9232	2.12885e-12	NA	NA	10.9457	0.0152807	-10.4096	1.19315e-10	NA	NA
Glyma.02G240700.3	7.99114	0.00162136	NA	NA	NA	NA	NA	NA	NA	NA	NA	NA	NA	NA	NA	NA	NA	NA	NA	NA	NA	NA	NA	NA
Glyma.02G240700.4	7.49584	0.00558226	NA	NA	NA	NA	NA	NA	NA	NA	NA	NA	NA	NA	NA	NA	NA	NA	NA	NA	NA	NA	NA	NA
Glyma.02G240700.6	NA	NA	NA	NA	NA	NA	NA	NA	4.78252	0.0494368	NA	NA	NA	NA	NA	NA	NA	NA	NA	NA	NA	NA	NA	NA
Glyma.02G241000.2	NA	NA	NA	NA	NA	NA	NA	NA	NA	NA	NA	NA	NA	NA	NA	NA	NA	NA	3.89327	3.05675e-08	NA	NA	NA	NA
Glyma.02G241400.1	2.03535	0.00146762	NA	NA	NA	NA	NA	NA	NA	NA	NA	NA	NA	NA	NA	NA	NA	NA	NA	NA	NA	NA	NA	NA
Glyma.02G242400.1	NA	NA	NA	NA	NA	NA	NA	NA	NA	NA	NA	NA	NA	NA	NA	NA	-4.65993	0.0176035	NA	NA	NA	NA	NA	NA
Glyma.02G242400.9	NA	NA	NA	NA	NA	NA	NA	NA	NA	NA	NA	NA	NA	NA	NA	NA	NA	NA	8.22372	8.65085e-05	NA	NA	NA	NA
Glyma.02G242900.1	NA	NA	NA	NA	NA	NA	5.1947	0.0363166	NA	NA	NA	NA	3.37946	1.00075e-06	NA	NA	NA	NA	-5.68882	1.36828e-05	-3.97209	0.00133757	NA	NA
Glyma.02G243300.1	4.29197	5.88497e-05	NA	NA	NA	NA	NA	NA	NA	NA	NA	NA	NA	NA	NA	NA	NA	NA	-7.75273	5.65835e-26	NA	NA	NA	NA
Glyma.02G243400.1	2.26943	0.0125224	2.35806	0.000525303	NA	NA	NA	NA	NA	NA	NA	NA	NA	NA	NA	NA	NA	NA	-1.7359	0.0175505	NA	NA	NA	NA
Glyma.02G243400.2	NA	NA	NA	NA	NA	NA	NA	NA	NA	NA	-7.60993	6.99562e-05	NA	NA	NA	NA	NA	NA	6.30472	0.00345267	NA	NA	NA	NA
Glyma.02G243600.1	-2.98151	0.0133706	NA	NA	NA	NA	NA	NA	NA	NA	NA	NA	NA	NA	NA	NA	NA	NA	NA	NA	NA	NA	NA	NA
Glyma.02G244100.1	NA	NA	NA	NA	NA	NA	NA	NA	NA	NA	NA	NA	10.6206	0.0268985	NA	NA	NA	NA	-5.27776	0.000885938	NA	NA	-4.78821	0.0221363
Glyma.02G244300.1	NA	NA	NA	NA	NA	NA	NA	NA	NA	NA	NA	NA	NA	NA	NA	NA	NA	NA	2.52434	0.0107777	NA	NA	NA	NA
Glyma.02G245100.1	11.6018	0.00673153	NA	NA	NA	NA	NA	NA	NA	NA	NA	NA	NA	NA	8.64884	2.31434e-05	-11.0026	5.73321e-10	NA	NA	NA	NA	NA	NA
Glyma.02G245200.3	NA	NA	NA	NA	-10.1191	7.90088e-05	NA	NA	NA	NA	NA	NA	NA	NA	NA	NA	NA	NA	NA	NA	NA	NA	NA	NA
Glyma.02G245300.3	4.07504	8.76255e-05	NA	NA	NA	NA	NA	NA	NA	NA	NA	NA	NA	NA	NA	NA	NA	NA	NA	NA	NA	NA	NA	NA
Glyma.02G245600.1	2.95799	0.000170476	NA	NA	NA	NA	NA	NA	-3.85409	0.00886888	NA	NA	NA	NA	NA	NA	NA	NA	NA	NA	NA	NA	NA	NA
Glyma.02G245700.1	NA	NA	NA	NA	NA	NA	NA	NA	NA	NA	NA	NA	NA	NA	NA	NA	NA	NA	NA	NA	-2.30024	2.27817e-05	NA	NA
Glyma.02G246900.1	NA	NA	3.93542	0.021636	NA	NA	NA	NA	NA	NA	NA	NA	NA	NA	NA	NA	NA	NA	NA	NA	NA	NA	NA	NA
Glyma.02G247900.2	NA	NA	NA	NA	NA	NA	NA	NA	NA	NA	NA	NA	NA	NA	NA	NA	NA	NA	NA	NA	NA	NA	-10.455	0.0272796
Glyma.02G248000.1	NA	NA	NA	NA	NA	NA	11.9007	0.0327586	NA	NA	NA	NA	4.86713	1.2537e-07	NA	NA	NA	NA	-9.75577	1.47207e-08	-6.92508	1.10107e-05	-5.28807	0.00449664
Glyma.02G248100.1	NA	NA	NA	NA	NA	NA	8.01468	0.00570272	NA	NA	NA	NA	5.42426	1.67584e-24	NA	NA	NA	NA	-12.518	9.86219e-18	-7.86491	1.62197e-18	-12.6294	1.29821e-15
Glyma.02G248700.2	NA	NA	NA	NA	NA	NA	NA	NA	NA	NA	NA	NA	-7.70433	0.0138693	NA	NA	NA	NA	-11.4913	2.37773e-15	NA	NA	NA	NA
Glyma.02G249000.1	NA	NA	NA	NA	NA	NA	NA	NA	NA	NA	NA	NA	NA	NA	NA	NA	NA	NA	NA	NA	-4.7107	0.00742853	NA	NA
Glyma.02G249600.1	NA	NA	1.59759	0.0244563	NA	NA	NA	NA	NA	NA	NA	NA	NA	NA	NA	NA	NA	NA	NA	NA	NA	NA	NA	NA
Glyma.02G250200.1	-1.67305	0.00993363	NA	NA	NA	NA	NA	NA	1.8831	0.0234813	NA	NA	NA	NA	NA	NA	NA	NA	2.76869	3.62615e-08	NA	NA	NA	NA
Glyma.02G250700.1	NA	NA	4.50084	6.95485e-09	NA	NA	NA	NA	NA	NA	NA	NA	NA	NA	NA	NA	NA	NA	NA	NA	-3.59585	1.1024e-05	NA	NA
Glyma.02G250700.2	NA	NA	3.20324	2.46874e-08	NA	NA	NA	NA	NA	NA	NA	NA	NA	NA	NA	NA	NA	NA	NA	NA	NA	NA	NA	NA
Glyma.02G250700.3	NA	NA	NA	NA	10.69	1.34428e-08	NA	NA	NA	NA	NA	NA	NA	NA	NA	NA	NA	NA	NA	NA	NA	NA	-10.5057	0.0237227
Glyma.02G250700.4	NA	NA	NA	NA	NA	NA	NA	NA	NA	NA	NA	NA	NA	NA	9.95142	5.41438e-06	NA	NA	NA	NA	NA	NA	-10.4029	3.90462e-08
Glyma.02G251900.4	-1.64448	0.000115691	NA	NA	NA	NA	NA	NA	NA	NA	NA	NA	NA	NA	NA	NA	NA	NA	NA	NA	NA	NA	NA	NA
Glyma.02G252200.1	4.00016	5.84833e-08	2.01628	7.00952e-05	NA	NA	NA	NA	-4.27418	1.71027e-21	NA	NA	NA	NA	NA	NA	NA	NA	-5.92323	9.80782e-12	-2.85871	2.54814e-10	-2.33933	5.61372e-11
Glyma.02G252500.1	NA	NA	NA	NA	NA	NA	7.4408	9.05458e-06	NA	NA	5.21997	8.35704e-28	5.56806	4.92404e-12	NA	NA	NA	NA	-6.7305	9.60101e-07	-12.3151	2.99426e-16	-7.72845	2.08708e-19
Glyma.02G252800.1	-3.66262	0.0301016	NA	NA	NA	NA	NA	NA	NA	NA	NA	NA	NA	NA	NA	NA	NA	NA	6.51887	4.00494e-06	NA	NA	NA	NA
Glyma.02G253900.5	NA	NA	7.93971	1.8956e-05	NA	NA	NA	NA	NA	NA	NA	NA	NA	NA	NA	NA	NA	NA	NA	NA	-10.3065	3.29991e-10	NA	NA
Glyma.02G254400.2	NA	NA	NA	NA	NA	NA	NA	NA	NA	NA	NA	NA	NA	NA	NA	NA	NA	NA	NA	NA	NA	NA	10.319	0.0348481
Glyma.02G254600.1	NA	NA	NA	NA	NA	NA	NA	NA	NA	NA	3.1634	0.000403948	3.3207	1.58899e-06	NA	NA	NA	NA	NA	NA	-3.93555	2.15322e-25	-3.73998	3.77568e-10
Glyma.02G254900.1	NA	NA	NA	NA	NA	NA	NA	NA	NA	NA	NA	NA	2.3347	7.55305e-63	NA	NA	NA	NA	NA	NA	NA	NA	NA	NA
Glyma.02G255400.1	NA	NA	NA	NA	NA	NA	3.94396	0.0379529	NA	NA	2.79888	0.00157247	NA	NA	NA	NA	NA	NA	-3.50282	0.00518517	-4.5525	2.93178e-84	-4.69027	1.21982e-12
Glyma.02G255800.1	3.49912	0.00729275	NA	NA	NA	NA	NA	NA	NA	NA	3.46205	8.65348e-05	NA	NA	NA	NA	NA	NA	NA	NA	NA	NA	NA	NA
Glyma.02G256000.1	NA	NA	-1.69868	1.76083e-07	NA	NA	NA	NA	NA	NA	NA	NA	NA	NA	NA	NA	NA	NA	NA	NA	2.3183	0.00430922	2.57394	0.00103402
Glyma.02G256800.1	NA	NA	1.9912	7.34096e-07	NA	NA	NA	NA	NA	NA	NA	NA	NA	NA	NA	NA	NA	NA	NA	NA	NA	NA	NA	NA
Glyma.02G256900.1	NA	NA	NA	NA	NA	NA	NA	NA	NA	NA	NA	NA	NA	NA	NA	NA	NA	NA	-8.27897	0.000182642	NA	NA	-8.13681	0.000523262
Glyma.02G256900.2	NA	NA	NA	NA	NA	NA	11.0875	0.000106647	NA	NA	6.19967	0.00753031	5.7405	7.43123e-07	NA	NA	NA	NA	-6.37685	0.00282781	-9.7661	2.73904e-09	-9.70339	4.03961e-08
Glyma.02G257700.1	NA	NA	NA	NA	NA	NA	6.26567	0.00388587	NA	NA	NA	NA	5.19551	0.0034485	NA	NA	NA	NA	NA	NA	-3.21407	3.13974e-06	NA	NA
Glyma.02G258000.2	NA	NA	NA	NA	NA	NA	NA	NA	NA	NA	NA	NA	NA	NA	NA	NA	NA	NA	NA	NA	-10.1631	5.16333e-10	-11.1336	4.66365e-11
Glyma.02G258600.1	NA	NA	NA	NA	NA	NA	NA	NA	NA	NA	NA	NA	NA	NA	NA	NA	NA	NA	NA	NA	-2.01503	0.00241324	NA	NA
Glyma.02G259300.1	NA	NA	NA	NA	NA	NA	NA	NA	NA	NA	NA	NA	NA	NA	NA	NA	NA	NA	-9.32293	1.39424e-07	NA	NA	NA	NA
Glyma.02G259800.1	NA	NA	NA	NA	NA	NA	NA	NA	NA	NA	-3.8704	0.000205342	NA	NA	NA	NA	NA	NA	NA	NA	NA	NA	NA	NA
Glyma.02G260200.1	-3.4122	0.0143495	NA	NA	NA	NA	NA	NA	NA	NA	NA	NA	NA	NA	NA	NA	NA	NA	5.11531	0.0123345	NA	NA	NA	NA
Glyma.02G260700.1	7.16015	0.0231626	NA	NA	NA	NA	NA	NA	NA	NA	NA	NA	-7.1315	0.0432349	NA	NA	NA	NA	NA	NA	NA	NA	NA	NA
Glyma.02G260800.1	NA	NA	NA	NA	NA	NA	NA	NA	NA	NA	NA	NA	2.48452	0.00347793	NA	NA	NA	NA	-2.138	0.022827	-2.36384	5.63526e-10	-2.56518	5.45649e-05
Glyma.02G261000.1	NA	NA	NA	NA	NA	NA	NA	NA	NA	NA	NA	NA	NA	NA	NA	NA	NA	NA	NA	NA	-3.5061	8.89636e-05	NA	NA
Glyma.02G261400.1	NA	NA	NA	NA	NA	NA	NA	NA	NA	NA	NA	NA	NA	NA	NA	NA	NA	NA	NA	NA	NA	NA	2.12417	0.000788881
Glyma.02G261800.1	NA	NA	NA	NA	NA	NA	NA	NA	NA	NA	NA	NA	NA	NA	NA	NA	NA	NA	NA	NA	NA	NA	-9.28286	1.06731e-08
Glyma.02G261800.2	NA	NA	NA	NA	NA	NA	NA	NA	NA	NA	NA	NA	NA	NA	NA	NA	NA	NA	NA	NA	NA	NA	12.1977	6.07225e-17
Glyma.02G261800.3	9.93286	6.11395e-09	NA	NA	NA	NA	NA	NA	-9.76121	6.84415e-08	NA	NA	NA	NA	NA	NA	NA	NA	NA	NA	NA	NA	NA	NA
Glyma.02G261900.1	NA	NA	NA	NA	NA	NA	NA	NA	NA	NA	NA	NA	2.20448	0.00808393	NA	NA	NA	NA	NA	NA	-2.24417	0.00557005	NA	NA
Glyma.02G263900.1	NA	NA	NA	NA	NA	NA	NA	NA	NA	NA	NA	NA	NA	NA	NA	NA	NA	NA	-2.95969	0.000158547	-2.78399	9.21337e-07	-3.10636	1.07198e-21
Glyma.02G264500.1	NA	NA	NA	NA	NA	NA	NA	NA	NA	NA	NA	NA	NA	NA	NA	NA	NA	NA	-3.94141	0.000467452	NA	NA	NA	NA
Glyma.02G264600.1	NA	NA	NA	NA	NA	NA	NA	NA	NA	NA	NA	NA	NA	NA	NA	NA	NA	NA	NA	NA	-2.27361	5.60729e-05	-2.33113	9.30471e-05
Glyma.02G264700.1	NA	NA	-7.07161	0.00164846	NA	NA	NA	NA	3.47585	0.0334467	NA	NA	NA	NA	NA	NA	NA	NA	7.81644	0.0121152	NA	NA	7.71099	0.0267754
Glyma.02G264900.2	NA	NA	NA	NA	NA	NA	NA	NA	NA	NA	NA	NA	NA	NA	NA	NA	NA	NA	NA	NA	NA	NA	-6.0716	0.0192498
Glyma.02G265100.6	NA	NA	NA	NA	NA	NA	NA	NA	NA	NA	NA	NA	NA	NA	NA	NA	NA	NA	6.4816	0.0298127	NA	NA	NA	NA
Glyma.02G265700.1	NA	NA	NA	NA	NA	NA	NA	NA	-8.4902	0.0362465	NA	NA	NA	NA	NA	NA	NA	NA	-11.046	5.18247e-14	-7.90166	2.88482e-06	-11.1243	1.69076e-12
Glyma.02G265800.1	NA	NA	8.45233	0.00260079	NA	NA	NA	NA	NA	NA	NA	NA	NA	NA	NA	NA	NA	NA	NA	NA	NA	NA	-7.32458	0.0275967
Glyma.02G266600.1	4.06916	3.77759e-16	4.41518	9.02205e-09	3.22186	0.0084108	NA	NA	-4.67552	2.15278e-08	NA	NA	NA	NA	NA	NA	NA	NA	-5.31848	5.36043e-05	-4.22038	1.49392e-13	-2.60906	0.0014313
Glyma.02G267300.2	NA	NA	-9.9762	0.0396345	NA	NA	NA	NA	NA	NA	NA	NA	NA	NA	NA	NA	NA	NA	NA	NA	NA	NA	NA	NA
Glyma.02G267800.2	NA	NA	NA	NA	7.78134	4.24207e-18	NA	NA	NA	NA	NA	NA	NA	NA	NA	NA	NA	NA	NA	NA	NA	NA	NA	NA
Glyma.02G268000.1	1.87674	0.0196307	2.46315	0.00661929	NA	NA	3.31031	0.000172317	NA	NA	2.92004	5.79449e-07	2.88759	1.86146e-21	NA	NA	NA	NA	-3.98018	5.09918e-11	-4.67641	6.40134e-06	-4.00053	1.8135e-12
Glyma.02G268000.2	NA	NA	NA	NA	NA	NA	NA	NA	NA	NA	NA	NA	3.02763	1.57113e-15	NA	NA	NA	NA	NA	NA	NA	NA	NA	NA
Glyma.02G268000.3	NA	NA	NA	NA	NA	NA	NA	NA	NA	NA	NA	NA	NA	NA	NA	NA	NA	NA	NA	NA	-4.57589	1.85501e-05	NA	NA
Glyma.02G268000.4	NA	NA	NA	NA	NA	NA	NA	NA	NA	NA	NA	NA	NA	NA	NA	NA	NA	NA	NA	NA	-4.45238	7.80483e-09	NA	NA
Glyma.02G268000.5	NA	NA	NA	NA	NA	NA	NA	NA	NA	NA	NA	NA	3.40144	0.0106003	NA	NA	NA	NA	-3.14307	9.12947e-06	NA	NA	NA	NA
Glyma.02G268200.1	NA	NA	NA	NA	NA	NA	5.73072	0.0163953	NA	NA	NA	NA	3.79335	1.05388e-09	NA	NA	NA	NA	-4.49054	2.27315e-34	NA	NA	NA	NA
Glyma.02G268300.1	NA	NA	2.43162	0.0388058	NA	NA	NA	NA	NA	NA	NA	NA	NA	NA	NA	NA	NA	NA	NA	NA	NA	NA	NA	NA
Glyma.02G268400.1	NA	NA	NA	NA	NA	NA	NA	NA	NA	NA	NA	NA	3.14791	0.000178302	NA	NA	NA	NA	-5.78681	7.29053e-05	NA	NA	NA	NA
Glyma.02G269900.1	NA	NA	NA	NA	NA	NA	NA	NA	NA	NA	NA	NA	NA	NA	NA	NA	NA	NA	-2.6403	0.0184143	NA	NA	NA	NA
Glyma.02G270200.1	NA	NA	-1.70752	0.0291518	NA	NA	-3.59328	0.00313073	NA	NA	-2.66786	1.57318e-05	NA	NA	NA	NA	NA	NA	NA	NA	3.77106	0.000207524	4.06341	1.42561e-12
Glyma.02G270200.2	NA	NA	NA	NA	NA	NA	-3.64857	0.00163389	NA	NA	NA	NA	NA	NA	NA	NA	NA	NA	NA	NA	3.0918	0.0155989	3.59577	1.93223e-08
Glyma.02G270700.1	NA	NA	NA	NA	NA	NA	NA	NA	NA	NA	NA	NA	-7.39624	0.0174199	NA	NA	NA	NA	-3.44558	1.44226e-05	-3.80276	5.34791e-07	NA	NA
Glyma.02G270800.1	NA	NA	NA	NA	NA	NA	NA	NA	NA	NA	NA	NA	3.10733	5.21059e-11	NA	NA	NA	NA	NA	NA	9.6129	8.07434e-06	NA	NA
Glyma.02G271300.1	NA	NA	NA	NA	NA	NA	NA	NA	NA	NA	NA	NA	NA	NA	NA	NA	NA	NA	NA	NA	NA	NA	1.84135	3.89837e-12
Glyma.02G271700.1	NA	NA	NA	NA	NA	NA	NA	NA	NA	NA	NA	NA	NA	NA	NA	NA	NA	NA	NA	NA	9.16377	0.0262954	NA	NA
Glyma.02G274100.1	NA	NA	NA	NA	NA	NA	NA	NA	NA	NA	-1.40971	0.00329622	NA	NA	NA	NA	NA	NA	NA	NA	NA	NA	NA	NA
Glyma.02G275900.3	NA	NA	NA	NA	NA	NA	NA	NA	NA	NA	NA	NA	NA	NA	NA	NA	NA	NA	NA	NA	-1.71632	1.68101e-05	NA	NA
Glyma.02G275900.4	NA	NA	NA	NA	NA	NA	NA	NA	NA	NA	2.10728	0.00573891	1.75381	5.16344e-07	NA	NA	NA	NA	NA	NA	-2.42005	2.13692e-07	-3.25661	3.88704e-15
Glyma.02G276100.1	NA	NA	NA	NA	NA	NA	3.37113	0.000328049	NA	NA	2.81784	0.0215044	2.55195	0.000882562	NA	NA	NA	NA	-3.81049	0.0222422	-4.94313	2.58621e-13	-5.11326	5.35992e-20
Glyma.02G276700.1	NA	NA	NA	NA	NA	NA	NA	NA	-7.47573	1.28875e-05	NA	NA	NA	NA	NA	NA	NA	NA	NA	NA	NA	NA	NA	NA
Glyma.02G276700.2	-4.70793	1.21766e-09	NA	NA	NA	NA	NA	NA	NA	NA	NA	NA	NA	NA	NA	NA	NA	NA	NA	NA	NA	NA	NA	NA
Glyma.02G276900.2	NA	NA	NA	NA	NA	NA	NA	NA	NA	NA	NA	NA	3.50888	0.0157905	NA	NA	NA	NA	NA	NA	NA	NA	NA	NA
Glyma.02G277300.1	3.13706	2.73237e-18	NA	NA	NA	NA	NA	NA	NA	NA	NA	NA	-2.32511	1.78335e-13	NA	NA	-2.69406	0.00463259	NA	NA	NA	NA	NA	NA
Glyma.02G277300.2	-15.0227	3.28331e-28	NA	NA	NA	NA	NA	NA	NA	NA	-14.5618	4.68676e-25	15.1196	1.29387e-29	NA	NA	15.0588	1.38584e-27	NA	NA	NA	NA	NA	NA
Glyma.02G277400.1	NA	NA	NA	NA	NA	NA	NA	NA	NA	NA	3.34873	0.00138313	NA	NA	NA	NA	NA	NA	NA	NA	NA	NA	NA	NA
Glyma.02G277600.1	NA	NA	NA	NA	NA	NA	NA	NA	NA	NA	NA	NA	NA	NA	NA	NA	NA	NA	NA	NA	NA	NA	2.0672	3.61653e-05
Glyma.02G277900.4	NA	NA	NA	NA	NA	NA	NA	NA	NA	NA	NA	NA	NA	NA	NA	NA	NA	NA	NA	NA	NA	NA	-2.86976	0.0495683
Glyma.02G279000.1	NA	NA	NA	NA	NA	NA	NA	NA	NA	NA	NA	NA	NA	NA	NA	NA	NA	NA	NA	NA	NA	NA	2.54829	9.97181e-12
Glyma.02G279700.1	NA	NA	NA	NA	NA	NA	NA	NA	NA	NA	-2.51264	0.00196069	NA	NA	NA	NA	NA	NA	3.28605	2.32109e-08	NA	NA	NA	NA
Glyma.02G280000.1	NA	NA	NA	NA	NA	NA	NA	NA	NA	NA	1.73041	0.000764914	NA	NA	NA	NA	NA	NA	NA	NA	NA	NA	NA	NA
Glyma.02G280100.1	NA	NA	NA	NA	NA	NA	NA	NA	NA	NA	NA	NA	2.20676	0.000270504	NA	NA	NA	NA	NA	NA	-2.58571	0.00999294	NA	NA
Glyma.02G281000.2	6.57177	0.0379336	NA	NA	NA	NA	NA	NA	NA	NA	NA	NA	NA	NA	NA	NA	NA	NA	NA	NA	NA	NA	NA	NA
Glyma.02G281600.1	NA	NA	NA	NA	NA	NA	NA	NA	NA	NA	-2.69686	5.0726e-09	NA	NA	NA	NA	NA	NA	NA	NA	NA	NA	NA	NA
Glyma.02G282100.1	NA	NA	2.80313	0.0293637	NA	NA	NA	NA	NA	NA	NA	NA	NA	NA	NA	NA	NA	NA	NA	NA	-3.07786	0.00127551	NA	NA
Glyma.02G282900.1	NA	NA	NA	NA	NA	NA	NA	NA	NA	NA	NA	NA	NA	NA	NA	NA	NA	NA	-8.3632	0.000140691	-7.94935	0.000311231	-7.9869	0.00204072
Glyma.02G283300.1	NA	NA	NA	NA	NA	NA	NA	NA	NA	NA	1.67647	0.048832	NA	NA	NA	NA	NA	NA	NA	NA	-2.13554	0.00140816	NA	NA
Glyma.02G283300.3	NA	NA	NA	NA	NA	NA	NA	NA	-9.22326	3.04745e-06	NA	NA	NA	NA	NA	NA	NA	NA	NA	NA	NA	NA	-10.7826	2.56724e-08
Glyma.02G283400.1	NA	NA	1.78773	0.0139134	NA	NA	NA	NA	NA	NA	NA	NA	NA	NA	NA	NA	NA	NA	NA	NA	-2.17125	1.8043e-05	-2.23801	0.00171391
Glyma.02G283900.1	NA	NA	NA	NA	NA	NA	NA	NA	NA	NA	NA	NA	-10.7726	1.90774e-12	NA	NA	NA	NA	NA	NA	-4.36875	3.98712e-07	-3.19589	3.30063e-09
Glyma.02G284100.1	NA	NA	NA	NA	NA	NA	NA	NA	NA	NA	NA	NA	NA	NA	NA	NA	NA	NA	3.32006	6.16016e-05	1.8722	0.0127494	3.46367	2.24701e-09
Glyma.02G284200.1	NA	NA	NA	NA	NA	NA	3.93293	0.0167721	NA	NA	NA	NA	3.75417	0.00195901	NA	NA	NA	NA	-9.6255	3.54473e-08	-5.36525	0.00262334	-6.79492	0.000176588
Glyma.02G284300.1	NA	NA	NA	NA	NA	NA	NA	NA	NA	NA	2.66912	1.56901e-07	3.00958	0.000294428	NA	NA	NA	NA	-5.08944	0.0145983	-3.0786	0.0176421	NA	NA
Glyma.02G284300.2	NA	NA	NA	NA	NA	NA	NA	NA	NA	NA	NA	NA	NA	NA	NA	NA	NA	NA	-9.79622	7.91399e-08	NA	NA	NA	NA
Glyma.02G284800.1	NA	NA	NA	NA	NA	NA	NA	NA	NA	NA	NA	NA	NA	NA	NA	NA	NA	NA	-4.39286	5.17203e-10	NA	NA	NA	NA
Glyma.02G286000.3	NA	NA	8.64445	2.40874e-07	NA	NA	NA	NA	NA	NA	NA	NA	NA	NA	NA	NA	NA	NA	NA	NA	NA	NA	NA	NA
Glyma.02G286000.6	NA	NA	5.17655	7.96859e-05	NA	NA	NA	NA	NA	NA	-8.30299	2.27739e-05	NA	NA	NA	NA	NA	NA	8.06208	6.85513e-05	NA	NA	NA	NA
Glyma.02G286300.1	NA	NA	NA	NA	NA	NA	NA	NA	NA	NA	8.76429	2.17767e-13	-7.60856	0.000135666	NA	NA	NA	NA	-6.64124	6.46784e-07	NA	NA	NA	NA
Glyma.02G286400.1	NA	NA	NA	NA	NA	NA	NA	NA	NA	NA	NA	NA	NA	NA	NA	NA	NA	NA	-2.34585	2.35319e-05	NA	NA	NA	NA
Glyma.02G286800.10	NA	NA	8.76022	3.68242e-07	NA	NA	NA	NA	NA	NA	NA	NA	NA	NA	NA	NA	NA	NA	NA	NA	NA	NA	NA	NA
Glyma.02G286800.2	NA	NA	NA	NA	NA	NA	NA	NA	3.97813	0.011746	NA	NA	NA	NA	NA	NA	NA	NA	NA	NA	NA	NA	NA	NA
Glyma.02G286800.9	NA	NA	8.50426	1.0436e-06	NA	NA	NA	NA	NA	NA	NA	NA	NA	NA	NA	NA	NA	NA	NA	NA	NA	NA	NA	NA
Glyma.02G287400.1	-1.63726	0.00207396	NA	NA	NA	NA	NA	NA	NA	NA	-2.32451	4.02198e-07	NA	NA	NA	NA	NA	NA	3.18983	1.54932e-29	NA	NA	NA	NA
Glyma.02G287600.1	11.212	1.54962e-13	NA	NA	NA	NA	NA	NA	NA	NA	NA	NA	NA	NA	NA	NA	NA	NA	NA	NA	NA	NA	NA	NA
Glyma.02G288000.4	NA	NA	NA	NA	NA	NA	20.992	5.66254e-05	NA	NA	NA	NA	NA	NA	NA	NA	NA	NA	NA	NA	NA	NA	NA	NA
Glyma.02G288500.2	NA	NA	NA	NA	NA	NA	NA	NA	NA	NA	3.50115	0.000989223	2.36381	0.013248	NA	NA	NA	NA	NA	NA	-2.33027	0.00632639	-2.86764	0.0237468
Glyma.02G290700.1	NA	NA	NA	NA	NA	NA	NA	NA	NA	NA	NA	NA	NA	NA	NA	NA	NA	NA	NA	NA	1.66888	0.035706	NA	NA
Glyma.02G292100.1	NA	NA	NA	NA	NA	NA	5.22132	0.0295101	NA	NA	3.99448	1.18256e-08	NA	NA	NA	NA	NA	NA	NA	NA	NA	NA	NA	NA
Glyma.02G292700.1	NA	NA	NA	NA	NA	NA	NA	NA	3.38762	0.00248996	NA	NA	NA	NA	NA	NA	NA	NA	NA	NA	NA	NA	NA	NA
Glyma.02G292800.1	NA	NA	2.69602	3.74687e-15	NA	NA	NA	NA	NA	NA	NA	NA	NA	NA	NA	NA	NA	NA	NA	NA	-2.35311	0.0199425	-2.88781	2.05022e-13
Glyma.02G293200.2	NA	NA	NA	NA	NA	NA	NA	NA	NA	NA	NA	NA	NA	NA	NA	NA	NA	NA	NA	NA	NA	NA	10.8332	2.9555e-11
Glyma.02G294200.1	NA	NA	7.83351	1.93784e-37	NA	NA	NA	NA	NA	NA	-5.71644	2.2241e-06	NA	NA	NA	NA	NA	NA	5.29084	0.0405568	-5.81708	0.00554279	NA	NA
Glyma.02G294600.2	NA	NA	NA	NA	NA	NA	NA	NA	NA	NA	NA	NA	NA	NA	NA	NA	NA	NA	NA	NA	NA	NA	2.9868	3.83457e-05
Glyma.02G294900.2	-9.1741	6.70855e-06	NA	NA	NA	NA	NA	NA	NA	NA	NA	NA	NA	NA	NA	NA	NA	NA	NA	NA	NA	NA	NA	NA
Glyma.02G295500.2	9.65635	2.5287e-07	NA	NA	NA	NA	NA	NA	NA	NA	NA	NA	NA	NA	NA	NA	NA	NA	NA	NA	NA	NA	NA	NA
Glyma.02G296200.11	NA	NA	-7.60167	0.000459133	NA	NA	NA	NA	NA	NA	NA	NA	NA	NA	NA	NA	NA	NA	NA	NA	NA	NA	8.6153	0.000366219
Glyma.02G296200.12	NA	NA	-7.4856	0.000519608	NA	NA	NA	NA	NA	NA	NA	NA	NA	NA	NA	NA	NA	NA	NA	NA	NA	NA	NA	NA
Glyma.02G296200.4	NA	NA	NA	NA	NA	NA	NA	NA	NA	NA	NA	NA	NA	NA	NA	NA	-9.32295	7.66931e-06	NA	NA	NA	NA	NA	NA
Glyma.02G296200.9	NA	NA	-7.52718	0.00054025	NA	NA	NA	NA	NA	NA	NA	NA	NA	NA	NA	NA	NA	NA	NA	NA	NA	NA	8.62445	0.000351189
Glyma.02G296300.2	NA	NA	NA	NA	NA	NA	NA	NA	NA	NA	NA	NA	NA	NA	NA	NA	NA	NA	2.08873	0.00119382	NA	NA	NA	NA
Glyma.02G296600.1	NA	NA	NA	NA	NA	NA	NA	NA	NA	NA	NA	NA	NA	NA	NA	NA	NA	NA	-1.97431	0.00255465	NA	NA	NA	NA
Glyma.02G296800.2	NA	NA	NA	NA	NA	NA	NA	NA	NA	NA	NA	NA	-7.66206	0.0110249	NA	NA	NA	NA	NA	NA	10.9808	2.84825e-13	NA	NA
Glyma.02G298000.2	10.3562	4.01048e-08	NA	NA	NA	NA	NA	NA	-6.34768	0.0310351	NA	NA	NA	NA	NA	NA	NA	NA	NA	NA	NA	NA	NA	NA
Glyma.02G298500.1	NA	NA	NA	NA	NA	NA	NA	NA	NA	NA	NA	NA	NA	NA	NA	NA	NA	NA	-2.72813	7.21832e-14	NA	NA	NA	NA
Glyma.02G299000.3	NA	NA	NA	NA	NA	NA	20.9443	5.79876e-05	NA	NA	NA	NA	NA	NA	-21.741	3.23209e-05	NA	NA	NA	NA	NA	NA	NA	NA
Glyma.02G299500.1	NA	NA	NA	NA	NA	NA	6.08551	2.70428e-05	NA	NA	5.86776	6.42362e-17	6.38421	5.53011e-06	NA	NA	NA	NA	-5.0139	0.015751	-11.8361	1.20196e-13	-8.21241	9.73197e-22
Glyma.02G300500.1	NA	NA	NA	NA	NA	NA	8.17773	0.00618299	NA	NA	NA	NA	NA	NA	NA	NA	NA	NA	-3.67168	5.99123e-07	-3.01034	0.0136421	-5.42686	0.00498913
Glyma.02G301800.1	NA	NA	1.76315	0.043545	NA	NA	NA	NA	NA	NA	NA	NA	NA	NA	NA	NA	NA	NA	NA	NA	-3.06119	9.26891e-11	-2.81794	3.67422e-09
Glyma.02G302400.2	NA	NA	NA	NA	NA	NA	NA	NA	NA	NA	NA	NA	NA	NA	NA	NA	NA	NA	NA	NA	NA	NA	-4.42718	0.049237
Glyma.02G303800.2	NA	NA	NA	NA	NA	NA	NA	NA	NA	NA	NA	NA	-9.88216	2.05665e-06	NA	NA	NA	NA	NA	NA	NA	NA	NA	NA
Glyma.02G303800.3	NA	NA	NA	NA	NA	NA	NA	NA	NA	NA	NA	NA	NA	NA	NA	NA	NA	NA	9.95506	1.42748e-09	NA	NA	NA	NA
Glyma.02G303800.4	NA	NA	NA	NA	NA	NA	-8.48364	0.000360461	NA	NA	NA	NA	-7.91633	0.00419325	NA	NA	NA	NA	9.95679	1.24618e-09	8.42989	8.52847e-05	NA	NA
Glyma.02G303800.5	-4.1873	9.36377e-05	NA	NA	NA	NA	NA	NA	NA	NA	-9.87679	2.40037e-06	-9.6064	2.75342e-07	NA	NA	NA	NA	10.9458	3.73677e-12	9.71926	1.10733e-09	NA	NA
Glyma.02G303800.6	NA	NA	NA	NA	NA	NA	NA	NA	NA	NA	NA	NA	-2.40092	0.0487067	9.7582	0.000149049	NA	NA	NA	NA	NA	NA	NA	NA
Glyma.02G305300.1	NA	NA	NA	NA	NA	NA	NA	NA	NA	NA	NA	NA	NA	NA	NA	NA	NA	NA	NA	NA	NA	NA	-3.35373	0.0238526
Glyma.02G305400.1	NA	NA	3.40304	3.12557e-06	NA	NA	NA	NA	NA	NA	NA	NA	NA	NA	NA	NA	NA	NA	NA	NA	NA	NA	NA	NA
Glyma.02G305400.2	NA	NA	4.50408	5.76726e-08	NA	NA	NA	NA	NA	NA	NA	NA	NA	NA	NA	NA	NA	NA	-2.6496	0.0019131	-4.87366	0.000460957	-3.55595	0.00142114
Glyma.02G307300.1	NA	NA	NA	NA	NA	NA	NA	NA	-2.55112	0.0127295	2.5431	1.28763e-07	2.62462	0.00754952	NA	NA	NA	NA	-4.97321	1.94665e-08	NA	NA	NA	NA
Glyma.02G307500.1	NA	NA	NA	NA	NA	NA	NA	NA	NA	NA	-1.73552	0.0273834	NA	NA	NA	NA	NA	NA	2.55732	0.00551627	NA	NA	2.28631	0.0297913
Glyma.02G307900.2	NA	NA	NA	NA	NA	NA	NA	NA	NA	NA	NA	NA	NA	NA	NA	NA	NA	NA	NA	NA	NA	NA	10.5825	0.0254187
Glyma.02G308600.1	NA	NA	6.30932	0.0110684	NA	NA	NA	NA	NA	NA	NA	NA	NA	NA	NA	NA	NA	NA	NA	NA	-9.08658	1.2509e-07	NA	NA
Glyma.02G308900.1	NA	NA	1.60361	0.0190433	NA	NA	NA	NA	NA	NA	NA	NA	NA	NA	NA	NA	NA	NA	NA	NA	-1.78487	0.00960746	NA	NA
Glyma.02G309000.1	NA	NA	6.52777	0.00403476	NA	NA	NA	NA	NA	NA	NA	NA	NA	NA	NA	NA	NA	NA	-9.95539	5.23371e-09	-10.4169	1.03779e-10	-5.26586	0.00790457
Glyma.02G309100.1	NA	NA	NA	NA	NA	NA	NA	NA	NA	NA	NA	NA	NA	NA	NA	NA	NA	NA	NA	NA	NA	NA	2.53265	4.82128e-05
Glyma.02G309200.1	NA	NA	NA	NA	NA	NA	NA	NA	NA	NA	-7.30512	0.000252778	NA	NA	NA	NA	NA	NA	NA	NA	NA	NA	NA	NA
Glyma.02G309200.8	NA	NA	NA	NA	NA	NA	-10.3945	4.8245e-09	NA	NA	NA	NA	NA	NA	NA	NA	NA	NA	NA	NA	8.79791	0.0497527	NA	NA
Glyma.02G309300.1	NA	NA	NA	NA	NA	NA	3.85979	0.0389392	NA	NA	NA	NA	4.50257	4.65168e-12	NA	NA	NA	NA	-4.28793	1.7356e-24	-2.54517	0.0445056	NA	NA
Glyma.02G309500.1	NA	NA	2.12005	0.00150943	NA	NA	NA	NA	NA	NA	NA	NA	NA	NA	NA	NA	NA	NA	NA	NA	-2.26763	9.37875e-05	-2.09483	0.0386664
Glyma.02G310000.1	NA	NA	NA	NA	NA	NA	21.1367	4.90994e-05	NA	NA	NA	NA	NA	NA	NA	NA	NA	NA	NA	NA	NA	NA	NA	NA
Glyma.02G310000.2	NA	NA	NA	NA	NA	NA	NA	NA	NA	NA	NA	NA	NA	NA	NA	NA	NA	NA	2.26497	0.0330248	NA	NA	NA	NA
Glyma.02G310000.3	NA	NA	5.83391	0.00120829	NA	NA	NA	NA	NA	NA	NA	NA	NA	NA	NA	NA	NA	NA	NA	NA	NA	NA	NA	NA
Glyma.02G311000.1	4.27177	1.85669e-16	NA	NA	NA	NA	NA	NA	NA	NA	NA	NA	-4.19949	2.12002e-05	NA	NA	NA	NA	NA	NA	2.99064	0.00484283	NA	NA
Glyma.02G311700.1	NA	NA	NA	NA	NA	NA	NA	NA	NA	NA	NA	NA	4.68242	7.33796e-05	NA	NA	NA	NA	NA	NA	NA	NA	NA	NA
Glyma.02G311700.2	7.83953	0.000202057	NA	NA	NA	NA	NA	NA	NA	NA	6.23668	0.000133009	NA	NA	NA	NA	NA	NA	NA	NA	NA	NA	NA	NA
Glyma.02G311700.3	8.34867	0.00019297	NA	NA	NA	NA	NA	NA	NA	NA	NA	NA	NA	NA	NA	NA	-8.54613	0.0014093	NA	NA	NA	NA	NA	NA
Glyma.03G001500.1	3.18188	0.00801103	2.75604	0.000411461	NA	NA	NA	NA	NA	NA	NA	NA	2.50368	0.00496534	NA	NA	NA	NA	-4.90855	9.82593e-13	-3.77917	0.00667023	-3.59838	0.00270518
Glyma.03G001600.1	NA	NA	NA	NA	NA	NA	NA	NA	NA	NA	NA	NA	NA	NA	6.45985	0.0283887	NA	NA	NA	NA	NA	NA	NA	NA
Glyma.03G001700.1	NA	NA	2.0214	0.00182368	NA	NA	NA	NA	NA	NA	NA	NA	NA	NA	NA	NA	NA	NA	NA	NA	NA	NA	NA	NA
Glyma.03G002900.1	NA	NA	NA	NA	NA	NA	NA	NA	NA	NA	NA	NA	NA	NA	NA	NA	NA	NA	-1.82939	2.42996e-06	NA	NA	NA	NA
Glyma.03G003000.1	NA	NA	NA	NA	NA	NA	NA	NA	NA	NA	NA	NA	NA	NA	NA	NA	NA	NA	-6.36984	2.15092e-11	NA	NA	NA	NA
Glyma.03G004200.2	NA	NA	NA	NA	NA	NA	NA	NA	-4.71988	1.40674e-05	NA	NA	NA	NA	NA	NA	NA	NA	NA	NA	NA	NA	NA	NA
Glyma.03G004900.1	NA	NA	NA	NA	NA	NA	NA	NA	NA	NA	NA	NA	-4.08609	0.00137432	NA	NA	NA	NA	NA	NA	NA	NA	NA	NA
Glyma.03G005800.1	NA	NA	NA	NA	NA	NA	NA	NA	NA	NA	2.96079	1.01481e-11	NA	NA	NA	NA	NA	NA	-3.19827	1.8482e-06	NA	NA	NA	NA
Glyma.03G006500.1	NA	NA	NA	NA	NA	NA	NA	NA	NA	NA	-9.77139	1.70617e-08	NA	NA	NA	NA	NA	NA	NA	NA	NA	NA	NA	NA
Glyma.03G006600.1	NA	NA	NA	NA	NA	NA	NA	NA	NA	NA	NA	NA	NA	NA	NA	NA	NA	NA	-4.39535	0.00385443	-4.56803	1.7616e-13	-5.11584	0.00499546
Glyma.03G006700.1	NA	NA	NA	NA	NA	NA	NA	NA	NA	NA	NA	NA	NA	NA	NA	NA	NA	NA	NA	NA	2.05417	0.00462608	NA	NA
Glyma.03G007400.1	NA	NA	2.42759	9.99781e-05	NA	NA	NA	NA	NA	NA	1.85234	0.000170927	NA	NA	NA	NA	NA	NA	NA	NA	-3.1315	0.000967383	-3.08339	0.000886188
Glyma.03G007700.1	NA	NA	NA	NA	NA	NA	NA	NA	NA	NA	NA	NA	6.10513	0.00971344	NA	NA	NA	NA	NA	NA	NA	NA	NA	NA
Glyma.03G008100.1	NA	NA	NA	NA	NA	NA	NA	NA	NA	NA	-2.11316	0.0447718	NA	NA	NA	NA	NA	NA	2.23198	0.0462808	NA	NA	NA	NA
Glyma.03G008500.11	NA	NA	NA	NA	NA	NA	NA	NA	NA	NA	NA	NA	NA	NA	NA	NA	8.06923	0.0168227	NA	NA	NA	NA	NA	NA
Glyma.03G008500.12	NA	NA	NA	NA	7.27798	0.0309195	NA	NA	NA	NA	NA	NA	NA	NA	NA	NA	NA	NA	NA	NA	NA	NA	NA	NA
Glyma.03G008500.28	NA	NA	NA	NA	NA	NA	NA	NA	-8.06426	6.56271e-05	NA	NA	NA	NA	NA	NA	8.54448	0.000345873	NA	NA	NA	NA	NA	NA
Glyma.03G008500.3	NA	NA	NA	NA	NA	NA	NA	NA	-7.23754	0.0432699	NA	NA	NA	NA	NA	NA	NA	NA	NA	NA	NA	NA	NA	NA
Glyma.03G009100.14	NA	NA	-9.86029	0.0380941	NA	NA	NA	NA	NA	NA	NA	NA	NA	NA	NA	NA	NA	NA	NA	NA	NA	NA	NA	NA
Glyma.03G009500.1	NA	NA	NA	NA	NA	NA	NA	NA	NA	NA	NA	NA	NA	NA	NA	NA	NA	NA	NA	NA	NA	NA	3.03826	0.0019495
Glyma.03G011200.1	NA	NA	NA	NA	NA	NA	NA	NA	NA	NA	NA	NA	NA	NA	NA	NA	NA	NA	-3.40187	3.90309e-08	NA	NA	NA	NA
Glyma.03G011200.2	NA	NA	NA	NA	NA	NA	NA	NA	NA	NA	NA	NA	-7.69316	0.0187215	NA	NA	NA	NA	NA	NA	NA	NA	NA	NA
Glyma.03G011200.5	NA	NA	NA	NA	NA	NA	NA	NA	NA	NA	NA	NA	NA	NA	NA	NA	NA	NA	-7.90249	0.00450525	NA	NA	NA	NA
Glyma.03G012000.1	NA	NA	6.73413	0.0103742	NA	NA	NA	NA	NA	NA	NA	NA	NA	NA	NA	NA	NA	NA	NA	NA	NA	NA	NA	NA
Glyma.03G012800.1	NA	NA	NA	NA	NA	NA	NA	NA	-9.15975	1.76266e-05	NA	NA	NA	NA	NA	NA	NA	NA	NA	NA	NA	NA	NA	NA
Glyma.03G013400.1	NA	NA	NA	NA	NA	NA	NA	NA	NA	NA	NA	NA	NA	NA	NA	NA	NA	NA	1.74728	0.00326944	NA	NA	NA	NA
Glyma.03G013500.3	NA	NA	NA	NA	NA	NA	NA	NA	NA	NA	-7.72334	0.00353985	NA	NA	NA	NA	NA	NA	7.4729	0.00267322	NA	NA	NA	NA
Glyma.03G013900.1	NA	NA	NA	NA	NA	NA	NA	NA	NA	NA	7.01281	0.0253648	NA	NA	NA	NA	NA	NA	-7.30851	0.0119154	NA	NA	-7.012	0.0484588
Glyma.03G014300.1	2.68782	5.54903e-10	NA	NA	NA	NA	NA	NA	NA	NA	NA	NA	NA	NA	NA	NA	NA	NA	-3.1253	3.27197e-05	NA	NA	NA	NA
Glyma.03G014400.1	NA	NA	NA	NA	NA	NA	NA	NA	NA	NA	NA	NA	8.25352	0.00011661	NA	NA	NA	NA	NA	NA	NA	NA	NA	NA
Glyma.03G014500.1	NA	NA	NA	NA	NA	NA	NA	NA	NA	NA	2.09504	1.54509e-07	NA	NA	NA	NA	NA	NA	NA	NA	NA	NA	-2.21204	0.0184711
Glyma.03G015500.1	NA	NA	NA	NA	NA	NA	NA	NA	NA	NA	1.5823	0.000238135	NA	NA	NA	NA	NA	NA	NA	NA	NA	NA	NA	NA
Glyma.03G015800.1	7.58743	0.00435333	NA	NA	NA	NA	NA	NA	NA	NA	NA	NA	2.53473	0.00374686	NA	NA	NA	NA	-6.64814	1.45004e-08	NA	NA	NA	NA
Glyma.03G015900.1	NA	NA	NA	NA	NA	NA	NA	NA	NA	NA	2.40984	0.000804313	2.95078	0.000205303	NA	NA	NA	NA	NA	NA	-3.52	3.00629e-08	-3.20333	0.00279315
Glyma.03G016000.1	NA	NA	7.52253	0.000570021	NA	NA	NA	NA	NA	NA	NA	NA	NA	NA	NA	NA	NA	NA	-9.05309	1.38342e-06	-5.87953	0.0160383	-6.02923	0.0023146
Glyma.03G016100.1	NA	NA	NA	NA	NA	NA	NA	NA	NA	NA	NA	NA	NA	NA	NA	NA	NA	NA	NA	NA	-4.61312	1.73327e-05	-5.23953	0.00103342
Glyma.03G016200.1	NA	NA	NA	NA	NA	NA	4.8814	0.0364689	NA	NA	NA	NA	NA	NA	NA	NA	NA	NA	-9.55669	1.7996e-08	-6.45357	0.000312308	-9.19902	7.38418e-07
Glyma.03G016400.1	NA	NA	NA	NA	NA	NA	NA	NA	NA	NA	NA	NA	NA	NA	NA	NA	NA	NA	-5.0129	0.0405716	NA	NA	NA	NA
Glyma.03G017000.2	NA	NA	NA	NA	NA	NA	NA	NA	NA	NA	NA	NA	NA	NA	NA	NA	NA	NA	NA	NA	-1.58994	0.00812919	NA	NA
Glyma.03G017100.3	NA	NA	NA	NA	NA	NA	NA	NA	NA	NA	-6.80447	1.27737e-08	NA	NA	NA	NA	NA	NA	6.30781	1.65409e-05	NA	NA	10.6094	0.0201543
Glyma.03G017100.4	NA	NA	NA	NA	NA	NA	NA	NA	NA	NA	NA	NA	NA	NA	NA	NA	9.46745	2.49587e-05	NA	NA	NA	NA	NA	NA
Glyma.03G017700.1	-7.70421	0.00362246	NA	NA	NA	NA	NA	NA	NA	NA	NA	NA	NA	NA	NA	NA	NA	NA	NA	NA	NA	NA	NA	NA
Glyma.03G017800.1	NA	NA	NA	NA	NA	NA	NA	NA	NA	NA	NA	NA	NA	NA	NA	NA	NA	NA	NA	NA	1.8017	0.0327231	NA	NA
Glyma.03G019000.2	NA	NA	NA	NA	9.16504	7.11602e-05	NA	NA	NA	NA	NA	NA	-9.42984	5.61255e-06	NA	NA	NA	NA	NA	NA	NA	NA	NA	NA
Glyma.03G019200.1	NA	NA	NA	NA	NA	NA	NA	NA	NA	NA	NA	NA	NA	NA	NA	NA	NA	NA	1.68011	0.00155797	NA	NA	NA	NA
Glyma.03G019300.4	9.10298	4.8334e-06	NA	NA	NA	NA	NA	NA	NA	NA	NA	NA	NA	NA	8.13518	0.00136684	-9.36376	6.25327e-05	NA	NA	NA	NA	NA	NA
Glyma.03G019500.3	NA	NA	NA	NA	NA	NA	NA	NA	NA	NA	10.3782	9.47476e-12	NA	NA	NA	NA	NA	NA	-10.6747	9.92783e-13	NA	NA	-10.3538	3.2926e-11
Glyma.03G020400.1	NA	NA	NA	NA	NA	NA	NA	NA	NA	NA	NA	NA	NA	NA	NA	NA	NA	NA	-2.56519	0.0330248	NA	NA	-9.76729	5.20774e-09
Glyma.03G020800.2	NA	NA	NA	NA	NA	NA	-6.04798	0.0388451	NA	NA	NA	NA	NA	NA	NA	NA	NA	NA	NA	NA	NA	NA	NA	NA
Glyma.03G020900.1	NA	NA	NA	NA	NA	NA	NA	NA	NA	NA	NA	NA	NA	NA	NA	NA	NA	NA	NA	NA	2.90889	0.00156912	NA	NA
Glyma.03G021000.2	5.29616	2.47735e-05	NA	NA	NA	NA	NA	NA	NA	NA	NA	NA	NA	NA	NA	NA	NA	NA	NA	NA	NA	NA	NA	NA
Glyma.03G021600.1	NA	NA	NA	NA	NA	NA	NA	NA	NA	NA	NA	NA	NA	NA	NA	NA	NA	NA	-3.55391	0.0415755	-7.01564	3.18016e-05	-5.0052	6.53989e-10
Glyma.03G022200.1	NA	NA	NA	NA	NA	NA	NA	NA	NA	NA	NA	NA	NA	NA	NA	NA	NA	NA	NA	NA	-2.59577	0.0130457	NA	NA
Glyma.03G022800.1	NA	NA	NA	NA	NA	NA	NA	NA	NA	NA	2.97762	0.0120572	3.00726	1.88022e-05	NA	NA	NA	NA	NA	NA	-3.035	0.00508659	-4.00042	8.73595e-07
Glyma.03G024000.3	NA	NA	NA	NA	NA	NA	NA	NA	NA	NA	NA	NA	NA	NA	NA	NA	11.0318	0.0496866	NA	NA	NA	NA	NA	NA
Glyma.03G024400.1	-2.42968	0.00774661	NA	NA	NA	NA	NA	NA	NA	NA	-3.50954	0.0400914	NA	NA	NA	NA	NA	NA	NA	NA	NA	NA	NA	NA
Glyma.03G024500.1	NA	NA	NA	NA	NA	NA	NA	NA	NA	NA	-5.1674	0.00176901	4.7746	0.000168097	NA	NA	NA	NA	NA	NA	NA	NA	NA	NA
Glyma.03G024600.1	NA	NA	NA	NA	NA	NA	NA	NA	NA	NA	-6.25085	1.05981e-05	6.06729	5.24314e-08	-4.72059	0.0151555	NA	NA	NA	NA	NA	NA	NA	NA
Glyma.03G024900.1	NA	NA	NA	NA	NA	NA	NA	NA	NA	NA	-6.12206	1.48419e-05	5.78094	0.000135917	-4.81479	0.00648526	NA	NA	NA	NA	NA	NA	NA	NA
Glyma.03G025000.1	NA	NA	NA	NA	NA	NA	NA	NA	NA	NA	-4.73758	0.019301	4.11429	0.00730363	NA	NA	NA	NA	NA	NA	NA	NA	NA	NA
Glyma.03G025200.1	NA	NA	NA	NA	NA	NA	NA	NA	NA	NA	-4.89682	0.0469372	NA	NA	NA	NA	NA	NA	NA	NA	NA	NA	NA	NA
Glyma.03G025600.1	-2.09096	0.01558	NA	NA	NA	NA	NA	NA	NA	NA	NA	NA	NA	NA	NA	NA	NA	NA	3.38592	0.000866585	NA	NA	NA	NA
Glyma.03G026000.1	NA	NA	NA	NA	NA	NA	NA	NA	NA	NA	NA	NA	NA	NA	NA	NA	NA	NA	3.94482	0.00362279	NA	NA	NA	NA
Glyma.03G026400.1	-5.9815	0.011069	NA	NA	NA	NA	NA	NA	NA	NA	NA	NA	NA	NA	NA	NA	NA	NA	NA	NA	NA	NA	NA	NA
Glyma.03G026600.1	NA	NA	NA	NA	NA	NA	NA	NA	NA	NA	4.12578	0.0434482	6.63809	0.000616905	NA	NA	NA	NA	-9.52278	7.3953e-09	-6.39851	0.00279981	-9.12511	5.85723e-06
Glyma.03G026900.6	NA	NA	NA	NA	NA	NA	NA	NA	NA	NA	NA	NA	-7.12764	0.025177	NA	NA	NA	NA	NA	NA	NA	NA	NA	NA
Glyma.03G027100.1	-7.19468	3.5285e-06	NA	NA	NA	NA	NA	NA	NA	NA	-10.6152	3.25175e-11	10.8757	1.12427e-10	NA	NA	9.96836	2.28549e-09	NA	NA	NA	NA	NA	NA
Glyma.03G027200.1	NA	NA	NA	NA	NA	NA	NA	NA	NA	NA	3.53775	1.2427e-05	NA	NA	NA	NA	NA	NA	-3.76119	1.67078e-11	-5.75196	0.00367532	-4.2611	7.91769e-07
Glyma.03G028000.1	NA	NA	-1.89679	9.62444e-11	NA	NA	NA	NA	NA	NA	NA	NA	NA	NA	NA	NA	NA	NA	NA	NA	2.80641	1.2346e-18	2.04228	0.00991637
Glyma.03G028200.1	NA	NA	NA	NA	-7.89118	8.44995e-09	NA	NA	NA	NA	NA	NA	7.71104	3.8557e-08	NA	NA	NA	NA	NA	NA	NA	NA	NA	NA
Glyma.03G028200.3	NA	NA	NA	NA	NA	NA	NA	NA	NA	NA	NA	NA	NA	NA	NA	NA	NA	NA	9.05763	0.00229671	NA	NA	NA	NA
Glyma.03G028600.1	NA	NA	NA	NA	NA	NA	NA	NA	NA	NA	NA	NA	-8.2371	0.00027211	NA	NA	NA	NA	NA	NA	NA	NA	NA	NA
Glyma.03G028700.1	NA	NA	NA	NA	NA	NA	NA	NA	NA	NA	NA	NA	NA	NA	NA	NA	NA	NA	-3.74675	2.37196e-07	NA	NA	NA	NA
Glyma.03G029000.1	NA	NA	NA	NA	NA	NA	NA	NA	NA	NA	7.12392	0.0106751	NA	NA	NA	NA	NA	NA	-7.42013	0.00461919	NA	NA	-8.88845	0.00326855
Glyma.03G029100.1	NA	NA	NA	NA	NA	NA	NA	NA	NA	NA	NA	NA	NA	NA	NA	NA	NA	NA	NA	NA	NA	NA	-8.92363	0.0128691
Glyma.03G029200.1	NA	NA	NA	NA	NA	NA	NA	NA	NA	NA	6.95523	0.0203785	NA	NA	NA	NA	NA	NA	-7.25225	0.00929106	NA	NA	NA	NA
Glyma.03G029400.1	2.90673	7.44378e-05	NA	NA	NA	NA	NA	NA	NA	NA	NA	NA	NA	NA	NA	NA	NA	NA	NA	NA	NA	NA	NA	NA
Glyma.03G029900.1	4.04878	1.23564e-37	3.87561	2.04895e-25	NA	NA	NA	NA	-3.82697	2.34153e-10	NA	NA	NA	NA	NA	NA	NA	NA	-3.9087	5.03698e-07	-3.82738	7.17143e-20	-2.53312	0.0103178
Glyma.03G030400.1	NA	NA	NA	NA	NA	NA	NA	NA	NA	NA	NA	NA	NA	NA	NA	NA	NA	NA	-4.41508	0.0360123	-6.0851	0.000595634	-9.35873	2.88257e-06
Glyma.03G030500.1	NA	NA	NA	NA	NA	NA	NA	NA	NA	NA	2.94348	0.0301091	3.50323	0.0208402	NA	NA	NA	NA	NA	NA	-5.07063	0.000688929	-4.23844	4.09741e-05
Glyma.03G030600.1	-3.32071	1.03912e-05	NA	NA	NA	NA	NA	NA	NA	NA	-3.64818	0.000165967	NA	NA	NA	NA	NA	NA	NA	NA	NA	NA	NA	NA
Glyma.03G030900.1	-5.56681	6.82735e-08	NA	NA	NA	NA	NA	NA	NA	NA	-4.3536	1.63923e-09	NA	NA	NA	NA	NA	NA	4.36561	0.0302558	NA	NA	NA	NA
Glyma.03G031000.1	NA	NA	NA	NA	NA	NA	NA	NA	-3.97273	0.0272761	-3.27848	1.72219e-18	NA	NA	-2.60143	0.0355911	5.08768	0.000204038	NA	NA	NA	NA	NA	NA
Glyma.03G032100.2	NA	NA	NA	NA	NA	NA	NA	NA	NA	NA	NA	NA	9.08065	8.22356e-06	NA	NA	NA	NA	NA	NA	NA	NA	NA	NA
Glyma.03G032500.1	NA	NA	-3.24156	0.0147792	NA	NA	NA	NA	NA	NA	NA	NA	NA	NA	NA	NA	NA	NA	NA	NA	3.532	0.000854501	NA	NA
Glyma.03G032700.1	3.49453	1.08233e-15	NA	NA	NA	NA	NA	NA	NA	NA	NA	NA	-3.66658	0.00111722	NA	NA	NA	NA	NA	NA	NA	NA	NA	NA
Glyma.03G034400.1	NA	NA	NA	NA	NA	NA	NA	NA	NA	NA	NA	NA	5.37825	0.0152593	NA	NA	NA	NA	NA	NA	NA	NA	NA	NA
Glyma.03G034400.2	2.47567	1.68471e-06	NA	NA	NA	NA	NA	NA	NA	NA	2.72965	5.22275e-11	-2.40907	0.0258313	2.30101	0.022201	-2.60778	2.88829e-06	NA	NA	NA	NA	NA	NA
Glyma.03G035300.2	NA	NA	NA	NA	-8.51093	0.0145636	NA	NA	NA	NA	NA	NA	NA	NA	NA	NA	NA	NA	NA	NA	NA	NA	NA	NA
Glyma.03G035600.1	NA	NA	NA	NA	NA	NA	-3.85576	0.0476918	NA	NA	-2.81163	0.0433172	NA	NA	NA	NA	NA	NA	4.34422	4.26383e-08	NA	NA	NA	NA
Glyma.03G036000.1	-3.29795	0.00869311	NA	NA	NA	NA	NA	NA	NA	NA	NA	NA	NA	NA	NA	NA	NA	NA	NA	NA	NA	NA	NA	NA
Glyma.03G036400.1	NA	NA	3.98097	0.00739709	NA	NA	NA	NA	NA	NA	NA	NA	NA	NA	NA	NA	NA	NA	NA	NA	NA	NA	NA	NA
Glyma.03G036500.1	2.86856	0.0202961	3.32426	1.47408e-05	NA	NA	NA	NA	NA	NA	NA	NA	NA	NA	NA	NA	NA	NA	NA	NA	-3.34539	0.00299486	NA	NA
Glyma.03G037200.1	-7.1145	0.0449397	NA	NA	NA	NA	NA	NA	NA	NA	NA	NA	NA	NA	NA	NA	NA	NA	NA	NA	NA	NA	NA	NA
Glyma.03G038100.1	7.2745	0.0385188	8.37388	8.12828e-05	NA	NA	NA	NA	NA	NA	NA	NA	NA	NA	NA	NA	NA	NA	NA	NA	-5.14565	0.015339	-4.62977	0.000859053
Glyma.03G038200.1	NA	NA	9.21256	2.23436e-05	NA	NA	NA	NA	NA	NA	NA	NA	4.85487	5.65934e-06	NA	NA	NA	NA	-11.1431	9.37282e-15	-5.63524	0.00730662	-5.87172	0.00590901
Glyma.03G038300.1	NA	NA	NA	NA	NA	NA	NA	NA	NA	NA	NA	NA	4.23764	0.00719099	NA	NA	NA	NA	-9.68096	1.1267e-09	NA	NA	-9.81671	7.2692e-07
Glyma.03G038500.1	NA	NA	NA	NA	NA	NA	NA	NA	NA	NA	NA	NA	8.34158	0.000165861	NA	NA	NA	NA	-9.59486	8.61304e-09	NA	NA	NA	NA
Glyma.03G038700.1	NA	NA	4.77088	0.00474446	NA	NA	4.38794	0.0391194	NA	NA	NA	NA	2.8112	0.000191629	NA	NA	NA	NA	-7.12305	1.04071e-15	-5.35098	0.00294831	-6.40656	1.31719e-05
Glyma.03G039300.1	2.49168	0.000612379	NA	NA	NA	NA	NA	NA	NA	NA	3.27626	0.00234028	NA	NA	2.55379	0.0261552	NA	NA	NA	NA	NA	NA	NA	NA
Glyma.03G039800.1	NA	NA	NA	NA	NA	NA	-8.7516	1.54315e-05	NA	NA	NA	NA	-9.96332	8.35562e-08	NA	NA	NA	NA	NA	NA	NA	NA	NA	NA
Glyma.03G040000.1	-4.22521	7.10761e-16	NA	NA	-3.71636	0.000727937	-3.32572	3.06965e-06	4.34621	7.42194e-10	NA	NA	NA	NA	NA	NA	NA	NA	5.35189	1.11546e-17	3.99529	1.02744e-09	NA	NA
Glyma.03G040100.1	-2.77582	2.60457e-28	NA	NA	-2.31291	4.3767e-06	NA	NA	2.79814	4.82013e-40	NA	NA	NA	NA	NA	NA	NA	NA	3.55875	5.45783e-57	3.14587	4.6361e-32	2.36393	0.0303472
Glyma.03G040300.1	-2.51706	0.00163849	NA	NA	NA	NA	NA	NA	NA	NA	NA	NA	NA	NA	NA	NA	NA	NA	NA	NA	NA	NA	NA	NA
Glyma.03G040400.1	-1.99645	2.09167e-05	NA	NA	NA	NA	NA	NA	1.94706	0.00110865	NA	NA	NA	NA	NA	NA	NA	NA	3.17906	7.86441e-13	2.35418	1.38761e-06	NA	NA
Glyma.03G040500.1	NA	NA	NA	NA	NA	NA	NA	NA	NA	NA	-2.4325	6.73262e-14	NA	NA	NA	NA	NA	NA	NA	NA	NA	NA	NA	NA
Glyma.03G040900.1	NA	NA	NA	NA	NA	NA	NA	NA	NA	NA	2.02398	0.00544434	2.58293	0.0123654	NA	NA	NA	NA	-4.1938	0.00938081	NA	NA	NA	NA
Glyma.03G041300.1	NA	NA	NA	NA	NA	NA	NA	NA	NA	NA	5.01302	0.0189993	5.64972	0.000510348	NA	NA	NA	NA	-6.7541	2.66864e-07	NA	NA	-4.04998	0.0160709
Glyma.03G041500.1	NA	NA	NA	NA	NA	NA	NA	NA	NA	NA	2.85439	2.82438e-05	NA	NA	NA	NA	NA	NA	-3.2315	0.0307104	NA	NA	NA	NA
Glyma.03G041800.2	NA	NA	-8.61039	1.48926e-05	NA	NA	NA	NA	NA	NA	NA	NA	NA	NA	NA	NA	NA	NA	NA	NA	NA	NA	NA	NA
Glyma.03G042700.1	NA	NA	NA	NA	NA	NA	NA	NA	NA	NA	NA	NA	NA	NA	NA	NA	NA	NA	-3.78929	0.00151835	NA	NA	NA	NA
Glyma.03G043400.2	NA	NA	NA	NA	9.44044	9.75066e-06	NA	NA	NA	NA	NA	NA	NA	NA	NA	NA	NA	NA	NA	NA	NA	NA	NA	NA
Glyma.03G044900.1	6.46055	8.69499e-08	NA	NA	NA	NA	5.45947	0.00539913	-4.37925	1.98844e-06	3.35548	0.00352943	4.46567	1.24398e-09	NA	NA	NA	NA	-10.4495	9.00333e-163	-4.93787	8.4952e-18	-4.9135	0.00126749
Glyma.03G045400.1	2.29043	0.0382819	1.59332	0.00190981	NA	NA	NA	NA	-2.2063	0.022618	NA	NA	NA	NA	NA	NA	NA	NA	-1.89363	0.00235931	-1.61339	0.000746934	NA	NA
Glyma.03G045600.1	NA	NA	NA	NA	NA	NA	4.88554	0.0291113	NA	NA	2.68229	9.96359e-08	3.22989	1.4188e-06	NA	NA	NA	NA	-4.7512	1.38034e-23	-2.79857	2.5291e-07	-2.62732	0.00332772
Glyma.03G046000.1	2.51253	0.0148515	NA	NA	NA	NA	NA	NA	NA	NA	2.72413	1.07382e-29	2.52714	0.00713823	NA	NA	NA	NA	-4.41878	9.3006e-19	-2.62214	0.0468595	NA	NA
Glyma.03G046400.1	NA	NA	NA	NA	NA	NA	NA	NA	NA	NA	NA	NA	NA	NA	NA	NA	NA	NA	-4.09347	0.0290828	NA	NA	NA	NA
Glyma.03G046400.4	NA	NA	NA	NA	NA	NA	11.6595	1.60579e-12	NA	NA	NA	NA	NA	NA	-11.7101	1.02558e-12	NA	NA	NA	NA	-11.0385	0.0148844	NA	NA
Glyma.03G047100.1	NA	NA	NA	NA	NA	NA	NA	NA	-2.10655	0.00665607	-2.08362	0.000627436	NA	NA	NA	NA	NA	NA	NA	NA	NA	NA	1.72135	0.00394475
Glyma.03G048200.1	NA	NA	NA	NA	NA	NA	NA	NA	NA	NA	NA	NA	NA	NA	NA	NA	NA	NA	-3.07885	2.05942e-05	-3.85081	0.00189588	-3.81748	3.89829e-07
Glyma.03G048500.1	NA	NA	NA	NA	NA	NA	NA	NA	NA	NA	-8.15583	0.000549223	NA	NA	NA	NA	NA	NA	8.62747	1.77835e-05	NA	NA	NA	NA
Glyma.03G049700.1	NA	NA	NA	NA	NA	NA	NA	NA	7.29954	2.80132e-51	NA	NA	NA	NA	NA	NA	NA	NA	NA	NA	NA	NA	NA	NA
Glyma.03G049700.2	NA	NA	NA	NA	NA	NA	NA	NA	-1.75813	0.000642572	NA	NA	NA	NA	NA	NA	NA	NA	NA	NA	NA	NA	NA	NA
Glyma.03G050100.1	3.9313	0.0214189	NA	NA	NA	NA	NA	NA	NA	NA	NA	NA	NA	NA	NA	NA	NA	NA	NA	NA	NA	NA	NA	NA
Glyma.03G051100.1	NA	NA	NA	NA	NA	NA	NA	NA	NA	NA	NA	NA	NA	NA	NA	NA	NA	NA	-4.64963	1.23162e-05	-4.12721	0.0031674	-4.89876	0.0178449
Glyma.03G052200.1	-3.99628	2.33461e-06	NA	NA	NA	NA	NA	NA	4.03221	0.000174646	NA	NA	NA	NA	NA	NA	NA	NA	5.58203	2.28502e-11	NA	NA	NA	NA
Glyma.03G054900.1	NA	NA	NA	NA	NA	NA	NA	NA	NA	NA	2.27346	4.9799e-05	2.32474	0.0310705	NA	NA	NA	NA	-3.81197	9.79355e-05	NA	NA	-2.68712	0.025484
Glyma.03G055100.1	NA	NA	NA	NA	9.83865	0.000165688	NA	NA	NA	NA	NA	NA	NA	NA	10.514	3.90743e-06	NA	NA	NA	NA	NA	NA	-11.0033	3.09891e-08
Glyma.03G056000.1	-2.93594	0.0284456	NA	NA	NA	NA	NA	NA	NA	NA	NA	NA	NA	NA	NA	NA	NA	NA	3.44988	0.043488	NA	NA	NA	NA
Glyma.03G057100.1	NA	NA	NA	NA	NA	NA	8.73774	7.45933e-06	NA	NA	6.83738	1.96617e-79	6.33787	7.05728e-19	NA	NA	NA	NA	-5.94167	1.14907e-14	-4.49154	2.91049e-06	-5.02724	1.35644e-07
Glyma.03G058000.1	NA	NA	NA	NA	NA	NA	NA	NA	NA	NA	8.01936	7.72752e-05	NA	NA	NA	NA	NA	NA	NA	NA	-8.19387	0.000463423	NA	NA
Glyma.03G058000.4	NA	NA	6.16721	0.0422318	NA	NA	NA	NA	NA	NA	NA	NA	NA	NA	NA	NA	NA	NA	-7.713	0.0012066	NA	NA	-7.96495	0.000503062
Glyma.03G058300.3	NA	NA	NA	NA	NA	NA	NA	NA	NA	NA	NA	NA	NA	NA	NA	NA	NA	NA	NA	NA	7.886	0.0143827	NA	NA
Glyma.03G058800.1	NA	NA	3.96391	0.00667926	NA	NA	NA	NA	NA	NA	-5.5715	0.00616359	NA	NA	-6.65893	0.04645	NA	NA	NA	NA	NA	NA	NA	NA
Glyma.03G059800.1	NA	NA	NA	NA	NA	NA	NA	NA	NA	NA	NA	NA	8.78615	0.00136125	NA	NA	NA	NA	NA	NA	NA	NA	NA	NA
Glyma.03G060000.1	-3.32138	5.2594e-06	NA	NA	NA	NA	NA	NA	3.07272	0.00447227	NA	NA	NA	NA	NA	NA	NA	NA	NA	NA	NA	NA	NA	NA
Glyma.03G060900.1	NA	NA	NA	NA	NA	NA	NA	NA	NA	NA	NA	NA	NA	NA	NA	NA	NA	NA	NA	NA	-7.00514	0.0296787	NA	NA
Glyma.03G063400.1	NA	NA	NA	NA	NA	NA	NA	NA	NA	NA	NA	NA	NA	NA	NA	NA	NA	NA	NA	NA	-2.129	0.0359426	NA	NA
Glyma.03G066000.2	NA	NA	NA	NA	NA	NA	NA	NA	NA	NA	NA	NA	NA	NA	NA	NA	NA	NA	7.91762	0.000167294	NA	NA	NA	NA
Glyma.03G066300.4	9.52588	1.14025e-05	NA	NA	NA	NA	NA	NA	NA	NA	NA	NA	NA	NA	NA	NA	NA	NA	NA	NA	NA	NA	NA	NA
Glyma.03G066600.3	NA	NA	NA	NA	NA	NA	NA	NA	NA	NA	3.29992	0.0114893	NA	NA	NA	NA	NA	NA	-4.79409	5.85567e-05	NA	NA	-4.60087	2.66886e-05
Glyma.03G066600.4	NA	NA	NA	NA	NA	NA	NA	NA	NA	NA	NA	NA	NA	NA	NA	NA	NA	NA	NA	NA	NA	NA	-3.47504	0.0348195
Glyma.03G066800.1	NA	NA	NA	NA	NA	NA	NA	NA	NA	NA	1.72614	2.95405e-07	NA	NA	NA	NA	NA	NA	-2.02973	5.11694e-08	NA	NA	NA	NA
Glyma.03G067200.1	NA	NA	NA	NA	NA	NA	NA	NA	NA	NA	NA	NA	NA	NA	NA	NA	NA	NA	-2.13635	0.0280921	NA	NA	NA	NA
Glyma.03G068100.1	NA	NA	9.83857	6.64874e-10	NA	NA	NA	NA	NA	NA	NA	NA	NA	NA	NA	NA	NA	NA	NA	NA	NA	NA	NA	NA
Glyma.03G068200.1	NA	NA	-5.41158	0.00102186	-4.59141	0.0179712	NA	NA	4.26613	0.0279503	NA	NA	NA	NA	NA	NA	NA	NA	NA	NA	NA	NA	NA	NA
Glyma.03G069400.1	-3.85624	9.38794e-10	NA	NA	NA	NA	NA	NA	3.34994	0.0126065	NA	NA	NA	NA	NA	NA	NA	NA	4.65305	3.93106e-06	2.7473	0.0165637	NA	NA
Glyma.03G071500.1	NA	NA	NA	NA	NA	NA	NA	NA	NA	NA	NA	NA	2.09316	0.000634247	NA	NA	-8.83573	0.000225165	NA	NA	-8.70492	0.00109661	NA	NA
Glyma.03G071500.2	NA	NA	NA	NA	NA	NA	NA	NA	NA	NA	NA	NA	NA	NA	NA	NA	NA	NA	NA	NA	NA	NA	8.26941	9.68921e-09
Glyma.03G072100.1	4.55388	1.30847e-09	NA	NA	NA	NA	NA	NA	-4.12511	1.6905e-28	NA	NA	NA	NA	NA	NA	NA	NA	-3.59906	8.39427e-21	-3.17343	1.54298e-05	-3.01626	0.0140486
Glyma.03G072300.1	NA	NA	NA	NA	NA	NA	NA	NA	NA	NA	NA	NA	NA	NA	NA	NA	NA	NA	-3.15324	0.0471175	NA	NA	NA	NA
Glyma.03G073200.1	NA	NA	NA	NA	NA	NA	NA	NA	NA	NA	NA	NA	NA	NA	NA	NA	NA	NA	-10.3634	1.21803e-11	NA	NA	-3.9249	0.00716692
Glyma.03G073400.2	NA	NA	NA	NA	NA	NA	NA	NA	NA	NA	NA	NA	NA	NA	NA	NA	NA	NA	NA	NA	-3.72513	0.0290094	NA	NA
Glyma.03G073400.3	NA	NA	6.50131	3.39642e-13	NA	NA	NA	NA	NA	NA	NA	NA	NA	NA	NA	NA	NA	NA	NA	NA	NA	NA	NA	NA
Glyma.03G074000.1	NA	NA	NA	NA	NA	NA	3.81985	0.021247	NA	NA	2.24443	0.00581251	2.81492	7.01353e-09	NA	NA	NA	NA	-3.20137	1.29416e-08	-3.05606	2.55862e-05	-3.35938	0.00147534
Glyma.03G074600.1	-2.63238	4.12232e-08	NA	NA	NA	NA	NA	NA	2.72941	0.000842582	NA	NA	NA	NA	NA	NA	NA	NA	NA	NA	NA	NA	NA	NA
Glyma.03G074800.1	NA	NA	NA	NA	NA	NA	NA	NA	NA	NA	NA	NA	NA	NA	NA	NA	NA	NA	NA	NA	NA	NA	2.81102	0.00150485
Glyma.03G076500.1	NA	NA	7.24462	3.06519e-05	NA	NA	NA	NA	NA	NA	NA	NA	NA	NA	NA	NA	NA	NA	NA	NA	NA	NA	NA	NA
Glyma.03G078000.2	NA	NA	NA	NA	NA	NA	NA	NA	NA	NA	NA	NA	NA	NA	NA	NA	NA	NA	-6.76413	7.07072e-05	NA	NA	NA	NA
Glyma.03G078200.1	NA	NA	NA	NA	NA	NA	NA	NA	NA	NA	NA	NA	8.45093	0.000555315	NA	NA	NA	NA	NA	NA	-3.30288	1.16085e-24	-3.28086	2.36118e-29
Glyma.03G078700.1	NA	NA	NA	NA	NA	NA	NA	NA	NA	NA	1.65149	0.00980138	NA	NA	NA	NA	NA	NA	-3.35216	8.997e-28	-2.23091	6.54393e-13	-2.26596	2.26789e-11
Glyma.03G079200.1	NA	NA	NA	NA	NA	NA	NA	NA	NA	NA	NA	NA	NA	NA	NA	NA	NA	NA	NA	NA	-1.89195	0.0326854	-2.24299	0.000113162
Glyma.03G080600.4	NA	NA	NA	NA	NA	NA	NA	NA	-5.31217	0.00971646	NA	NA	NA	NA	NA	NA	NA	NA	NA	NA	NA	NA	4.80865	3.40617e-06
Glyma.03G081300.3	NA	NA	NA	NA	NA	NA	NA	NA	9.25575	0.00111935	NA	NA	NA	NA	NA	NA	-9.06788	0.00231471	NA	NA	NA	NA	NA	NA
Glyma.03G081500.2	NA	NA	NA	NA	-9.399	0.000199224	NA	NA	NA	NA	NA	NA	NA	NA	NA	NA	NA	NA	NA	NA	NA	NA	NA	NA
Glyma.03G083700.1	NA	NA	NA	NA	NA	NA	NA	NA	NA	NA	NA	NA	NA	NA	NA	NA	NA	NA	NA	NA	-7.53756	0.00261304	NA	NA
Glyma.03G084000.1	NA	NA	NA	NA	NA	NA	NA	NA	NA	NA	NA	NA	NA	NA	NA	NA	NA	NA	-1.88446	4.03871e-08	NA	NA	NA	NA
Glyma.03G084300.1	-3.96527	1.60123e-05	NA	NA	NA	NA	NA	NA	4.43262	0.00132161	NA	NA	NA	NA	NA	NA	NA	NA	4.11526	1.0795e-06	NA	NA	NA	NA
Glyma.03G085700.3	NA	NA	NA	NA	NA	NA	NA	NA	10.6665	0.0459258	NA	NA	NA	NA	NA	NA	NA	NA	NA	NA	NA	NA	NA	NA
Glyma.03G087400.1	NA	NA	NA	NA	NA	NA	NA	NA	NA	NA	NA	NA	NA	NA	NA	NA	NA	NA	-7.56461	0.00359936	NA	NA	NA	NA
Glyma.03G087500.2	9.42886	0.00120229	NA	NA	NA	NA	NA	NA	-9.25471	0.00374645	NA	NA	NA	NA	NA	NA	NA	NA	NA	NA	NA	NA	NA	NA
Glyma.03G087500.3	NA	NA	NA	NA	NA	NA	NA	NA	NA	NA	NA	NA	NA	NA	NA	NA	NA	NA	-9.78069	1.10281e-07	NA	NA	-9.04514	3.82153e-07
Glyma.03G088400.2	-8.57627	1.0359e-05	NA	NA	8.90672	0.000283113	NA	NA	NA	NA	NA	NA	NA	NA	NA	NA	NA	NA	NA	NA	NA	NA	NA	NA
Glyma.03G088800.1	NA	NA	NA	NA	NA	NA	NA	NA	NA	NA	2.09059	0.00271104	NA	NA	NA	NA	NA	NA	-2.05666	0.049152	NA	NA	NA	NA
Glyma.03G090000.2	NA	NA	4.39869	0.0180748	NA	NA	NA	NA	NA	NA	-3.98632	0.0433549	NA	NA	NA	NA	NA	NA	NA	NA	NA	NA	NA	NA
Glyma.03G090200.1	NA	NA	NA	NA	NA	NA	NA	NA	NA	NA	2.02395	4.07024e-07	NA	NA	NA	NA	NA	NA	-2.38277	0.00973651	-3.43484	1.93952e-07	-3.12815	6.34502e-07
Glyma.03G090500.1	NA	NA	NA	NA	NA	NA	2.36915	0.049023	NA	NA	2.00219	6.46521e-07	2.20938	0.0200399	NA	NA	NA	NA	-3.22947	1.22564e-10	-3.69932	2.17166e-11	-3.30917	2.39004e-13
Glyma.03G094300.2	NA	NA	NA	NA	-4.65114	1.13075e-08	NA	NA	NA	NA	NA	NA	NA	NA	NA	NA	NA	NA	NA	NA	NA	NA	NA	NA
Glyma.03G094800.1	NA	NA	6.23334	3.24412e-09	NA	NA	NA	NA	NA	NA	NA	NA	4.37153	0.00165641	NA	NA	NA	NA	-11.9121	3.73623e-14	-12.9623	6.21261e-15	-11.0332	1.67823e-12
Glyma.03G096200.1	NA	NA	NA	NA	NA	NA	NA	NA	NA	NA	NA	NA	-10.2619	0.0463917	NA	NA	NA	NA	-9.47539	1.80301e-08	-8.36626	0.000373616	-9.76994	3.34528e-06
Glyma.03G096400.1	NA	NA	NA	NA	NA	NA	NA	NA	NA	NA	NA	NA	NA	NA	NA	NA	-3.74646	6.6421e-08	NA	NA	NA	NA	NA	NA
Glyma.03G096400.3	NA	NA	NA	NA	NA	NA	NA	NA	-10.3128	3.1375e-08	NA	NA	NA	NA	NA	NA	NA	NA	NA	NA	NA	NA	NA	NA
Glyma.03G097600.1	NA	NA	1.17168	0.0406824	NA	NA	NA	NA	NA	NA	NA	NA	NA	NA	NA	NA	NA	NA	NA	NA	NA	NA	NA	NA
Glyma.03G098600.1	NA	NA	-3.18095	0.0028728	NA	NA	NA	NA	NA	NA	NA	NA	NA	NA	NA	NA	NA	NA	NA	NA	NA	NA	NA	NA
Glyma.03G098700.1	NA	NA	NA	NA	NA	NA	NA	NA	NA	NA	NA	NA	NA	NA	NA	NA	NA	NA	NA	NA	NA	NA	8.24531	0.00977529
Glyma.03G099000.1	3.00207	0.0252307	NA	NA	NA	NA	NA	NA	NA	NA	NA	NA	NA	NA	NA	NA	NA	NA	NA	NA	NA	NA	NA	NA
Glyma.03G099400.4	NA	NA	NA	NA	NA	NA	NA	NA	NA	NA	NA	NA	NA	NA	NA	NA	NA	NA	NA	NA	NA	NA	7.31549	0.0133888
Glyma.03G099900.3	NA	NA	NA	NA	NA	NA	NA	NA	NA	NA	NA	NA	NA	NA	NA	NA	8.10824	0.0485414	NA	NA	NA	NA	NA	NA
Glyma.03G101000.1	NA	NA	NA	NA	NA	NA	NA	NA	NA	NA	3.44385	1.36357e-08	NA	NA	NA	NA	NA	NA	NA	NA	NA	NA	NA	NA
Glyma.03G101000.2	NA	NA	NA	NA	NA	NA	NA	NA	NA	NA	NA	NA	-5.00895	0.0131626	NA	NA	-13.0852	7.4032e-15	NA	NA	NA	NA	NA	NA
Glyma.03G101000.3	NA	NA	NA	NA	NA	NA	NA	NA	NA	NA	2.13839	1.67013e-16	NA	NA	NA	NA	NA	NA	NA	NA	NA	NA	NA	NA
Glyma.03G101200.1	NA	NA	NA	NA	NA	NA	NA	NA	NA	NA	NA	NA	NA	NA	NA	NA	NA	NA	3.85804	0.043767	NA	NA	NA	NA
Glyma.03G102800.1	NA	NA	NA	NA	NA	NA	NA	NA	NA	NA	1.60327	0.0173748	NA	NA	NA	NA	NA	NA	-4.85248	1.53661e-39	NA	NA	NA	NA
Glyma.03G103300.1	NA	NA	-3.1063	0.0105894	NA	NA	NA	NA	NA	NA	NA	NA	NA	NA	NA	NA	NA	NA	NA	NA	6.11235	8.76497e-06	8.68002	4.99622e-06
Glyma.03G104700.1	NA	NA	NA	NA	NA	NA	NA	NA	NA	NA	-1.95404	1.73736e-07	NA	NA	NA	NA	NA	NA	NA	NA	NA	NA	NA	NA
Glyma.03G105500.4	10.8436	1.24942e-10	NA	NA	NA	NA	NA	NA	NA	NA	NA	NA	NA	NA	NA	NA	NA	NA	NA	NA	NA	NA	NA	NA
Glyma.03G105700.1	NA	NA	2.00508	0.0063885	NA	NA	NA	NA	NA	NA	NA	NA	NA	NA	NA	NA	NA	NA	NA	NA	NA	NA	NA	NA
Glyma.03G106900.2	NA	NA	12.1061	3.18338e-17	NA	NA	NA	NA	NA	NA	NA	NA	NA	NA	NA	NA	NA	NA	NA	NA	NA	NA	NA	NA
Glyma.03G107500.1	NA	NA	NA	NA	NA	NA	NA	NA	-8.49766	7.60061e-05	3.17822	0.000867118	NA	NA	NA	NA	NA	NA	-10.4611	1.0286e-10	-6.30403	0.0100432	-4.76125	0.0323697
Glyma.03G107600.1	NA	NA	NA	NA	NA	NA	NA	NA	NA	NA	NA	NA	NA	NA	NA	NA	NA	NA	NA	NA	-7.58266	0.00542048	NA	NA
Glyma.03G107900.1	NA	NA	NA	NA	NA	NA	NA	NA	NA	NA	NA	NA	NA	NA	NA	NA	NA	NA	-3.07422	4.21134e-05	-3.41419	1.01776e-10	-3.55898	8.93701e-08
Glyma.03G108000.1	NA	NA	NA	NA	NA	NA	NA	NA	NA	NA	2.19517	0.00745656	NA	NA	NA	NA	NA	NA	-5.04856	0.0123634	-4.58208	7.57957e-08	NA	NA
Glyma.03G108200.3	NA	NA	NA	NA	NA	NA	NA	NA	NA	NA	9.23506	2.74846e-08	NA	NA	NA	NA	NA	NA	NA	NA	NA	NA	NA	NA
Glyma.03G109000.2	NA	NA	NA	NA	-10.2033	1.08166e-09	NA	NA	NA	NA	NA	NA	NA	NA	NA	NA	NA	NA	NA	NA	NA	NA	NA	NA
Glyma.03G109200.1	-6.26837	0.0120799	NA	NA	NA	NA	NA	NA	NA	NA	NA	NA	NA	NA	NA	NA	NA	NA	5.97077	0.0101031	6.74365	0.000395252	NA	NA
Glyma.03G110500.1	NA	NA	NA	NA	NA	NA	NA	NA	NA	NA	NA	NA	NA	NA	NA	NA	NA	NA	6.68074	0.00731036	NA	NA	NA	NA
Glyma.03G110500.2	-10.5081	0.0327441	NA	NA	NA	NA	NA	NA	NA	NA	NA	NA	NA	NA	NA	NA	NA	NA	-6.7474	8.30437e-13	NA	NA	NA	NA
Glyma.03G111400.4	NA	NA	NA	NA	8.29761	0.00125254	NA	NA	NA	NA	NA	NA	-9.5211	3.28592e-05	NA	NA	NA	NA	NA	NA	NA	NA	NA	NA
Glyma.03G111400.5	8.53	0.0177577	NA	NA	NA	NA	NA	NA	NA	NA	NA	NA	-9.52055	0.000112887	NA	NA	NA	NA	NA	NA	NA	NA	NA	NA
Glyma.03G111700.1	NA	NA	NA	NA	NA	NA	5.40811	0.0320841	NA	NA	3.85901	0.0290909	NA	NA	NA	NA	NA	NA	NA	NA	NA	NA	NA	NA
Glyma.03G112800.1	NA	NA	NA	NA	NA	NA	NA	NA	NA	NA	2.89267	0.0246299	NA	NA	NA	NA	NA	NA	NA	NA	NA	NA	NA	NA
Glyma.03G113200.1	NA	NA	NA	NA	NA	NA	5.83459	0.030886	2.71177	0.00528097	NA	NA	3.51417	0.0227118	NA	NA	NA	NA	-2.33897	0.0241162	NA	NA	-3.44905	9.62438e-06
Glyma.03G113400.1	NA	NA	NA	NA	NA	NA	NA	NA	NA	NA	NA	NA	2.3529	0.048548	NA	NA	NA	NA	2.21858	0.0477118	5.45188	0.00928849	NA	NA
Glyma.03G113500.9	9.82126	5.71643e-07	NA	NA	NA	NA	NA	NA	-9.64943	3.98207e-06	NA	NA	NA	NA	NA	NA	NA	NA	NA	NA	NA	NA	NA	NA
Glyma.03G114800.1	NA	NA	NA	NA	NA	NA	-3.06754	0.0147489	NA	NA	NA	NA	NA	NA	NA	NA	NA	NA	NA	NA	NA	NA	NA	NA
Glyma.03G115100.1	NA	NA	NA	NA	NA	NA	NA	NA	NA	NA	NA	NA	NA	NA	NA	NA	NA	NA	-4.26544	1.25996e-05	NA	NA	NA	NA
Glyma.03G115100.2	NA	NA	NA	NA	NA	NA	NA	NA	NA	NA	1.89687	0.000311303	NA	NA	NA	NA	NA	NA	-3.09732	8.21418e-05	NA	NA	NA	NA
Glyma.03G115800.1	NA	NA	NA	NA	NA	NA	-7.60592	0.0108541	-3.45052	0.00862217	NA	NA	NA	NA	NA	NA	NA	NA	NA	NA	NA	NA	NA	NA
Glyma.03G116100.1	NA	NA	NA	NA	NA	NA	-7.59543	0.00561671	-8.89907	3.32328e-05	NA	NA	NA	NA	NA	NA	NA	NA	NA	NA	NA	NA	NA	NA
Glyma.03G116900.2	NA	NA	NA	NA	NA	NA	NA	NA	NA	NA	NA	NA	NA	NA	-22.1079	2.3088e-05	NA	NA	NA	NA	NA	NA	NA	NA
Glyma.03G117500.1	NA	NA	NA	NA	NA	NA	NA	NA	NA	NA	NA	NA	NA	NA	NA	NA	NA	NA	-2.99641	0.00450996	NA	NA	NA	NA
Glyma.03G117800.1	NA	NA	NA	NA	NA	NA	NA	NA	NA	NA	3.09513	0.000132691	3.08063	5.90292e-07	NA	NA	NA	NA	NA	NA	-3.29172	0.00125867	-3.86114	1.80139e-09
Glyma.03G119200.2	NA	NA	NA	NA	NA	NA	8.24681	0.0199396	NA	NA	NA	NA	NA	NA	NA	NA	NA	NA	NA	NA	NA	NA	NA	NA
Glyma.03G121400.1	-10.8537	3.11259e-12	NA	NA	NA	NA	NA	NA	NA	NA	-9.50089	6.58866e-09	10.4781	1.34038e-11	-10.5045	1.84637e-07	10.5189	1.8679e-10	NA	NA	NA	NA	NA	NA
Glyma.03G122900.1	NA	NA	NA	NA	NA	NA	-3.42465	0.0049472	NA	NA	NA	NA	NA	NA	NA	NA	NA	NA	NA	NA	NA	NA	3.05947	0.00905304
Glyma.03G123000.1	NA	NA	NA	NA	NA	NA	-9.6793	5.61232e-08	NA	NA	NA	NA	-5.87863	8.28633e-10	NA	NA	NA	NA	3.59024	0.0213245	6.23452	2.38932e-16	4.56117	2.11108e-09
Glyma.03G123500.1	NA	NA	NA	NA	NA	NA	NA	NA	NA	NA	NA	NA	NA	NA	NA	NA	NA	NA	NA	NA	10.4281	3.05252e-05	NA	NA
Glyma.03G123600.1	NA	NA	NA	NA	NA	NA	NA	NA	NA	NA	NA	NA	NA	NA	NA	NA	NA	NA	NA	NA	NA	NA	1.76212	1.45212e-08
Glyma.03G124300.1	9.00406	7.12824e-07	NA	NA	NA	NA	NA	NA	NA	NA	NA	NA	NA	NA	NA	NA	NA	NA	NA	NA	NA	NA	NA	NA
Glyma.03G126200.1	NA	NA	NA	NA	NA	NA	NA	NA	NA	NA	NA	NA	NA	NA	NA	NA	NA	NA	NA	NA	-1.52034	0.00255427	-1.8128	0.00388839
Glyma.03G126800.1	NA	NA	NA	NA	NA	NA	NA	NA	NA	NA	NA	NA	NA	NA	NA	NA	NA	NA	-6.9443	0.0255505	NA	NA	NA	NA
Glyma.03G127800.1	9.35091	1.33291e-06	NA	NA	NA	NA	NA	NA	-6.33663	0.00858777	2.21469	1.36428e-05	2.30644	0.00320512	NA	NA	NA	NA	-8.58319	2.00621e-11	-5.96854	2.68995e-12	-4.68022	8.35676e-06
Glyma.03G128200.3	NA	NA	NA	NA	8.49412	7.41299e-05	NA	NA	NA	NA	NA	NA	-8.76012	5.93074e-06	NA	NA	NA	NA	NA	NA	NA	NA	NA	NA
Glyma.03G128900.2	NA	NA	NA	NA	NA	NA	NA	NA	NA	NA	NA	NA	NA	NA	NA	NA	-9.52807	5.092e-08	NA	NA	NA	NA	NA	NA
Glyma.03G129100.1	-4.14385	5.84065e-05	NA	NA	NA	NA	NA	NA	NA	NA	NA	NA	5.24363	3.32587e-13	NA	NA	5.2389	0.00262163	NA	NA	NA	NA	-5.66864	2.25196e-05
Glyma.03G129200.1	-3.44519	1.8603e-11	NA	NA	NA	NA	NA	NA	NA	NA	NA	NA	4.24837	2.10539e-17	NA	NA	3.44974	0.00670611	-3.65184	4.99041e-05	NA	NA	-2.3915	0.0306592
Glyma.03G129300.1	NA	NA	NA	NA	NA	NA	NA	NA	NA	NA	NA	NA	NA	NA	NA	NA	NA	NA	-2.007	0.000225368	NA	NA	NA	NA
Glyma.03G129400.1	2.31206	0.0065983	NA	NA	NA	NA	NA	NA	NA	NA	NA	NA	-3.36216	8.58014e-06	NA	NA	NA	NA	NA	NA	NA	NA	NA	NA
Glyma.03G130100.1	-1.63959	0.0298186	NA	NA	NA	NA	NA	NA	NA	NA	NA	NA	NA	NA	NA	NA	NA	NA	1.56653	7.00936e-05	NA	NA	NA	NA
Glyma.03G130700.1	NA	NA	NA	NA	NA	NA	NA	NA	NA	NA	2.75337	0.0416011	2.86474	0.0099897	NA	NA	NA	NA	NA	NA	-2.73587	0.00269913	-4.03192	7.0287e-06
Glyma.03G130900.1	NA	NA	NA	NA	NA	NA	NA	NA	NA	NA	1.89344	0.000430241	NA	NA	NA	NA	NA	NA	NA	NA	NA	NA	-2.1498	0.0278979
Glyma.03G131600.1	NA	NA	NA	NA	NA	NA	NA	NA	NA	NA	NA	NA	NA	NA	NA	NA	NA	NA	-3.91315	3.4395e-07	NA	NA	NA	NA
Glyma.03G131700.1	NA	NA	NA	NA	NA	NA	NA	NA	-9.25658	8.57255e-05	NA	NA	NA	NA	NA	NA	NA	NA	NA	NA	NA	NA	NA	NA
Glyma.03G131900.1	NA	NA	NA	NA	NA	NA	NA	NA	NA	NA	NA	NA	NA	NA	NA	NA	NA	NA	NA	NA	-1.45654	0.0403528	NA	NA
Glyma.03G132700.1	NA	NA	NA	NA	NA	NA	NA	NA	NA	NA	2.25784	1.2011e-05	NA	NA	NA	NA	NA	NA	-3.03898	0.0258936	NA	NA	NA	NA
Glyma.03G132900.1	NA	NA	NA	NA	NA	NA	8.17916	0.000597653	NA	NA	8.20171	1.40613e-109	7.21347	1.59944e-06	NA	NA	NA	NA	-9.43792	1.54432e-18	-13.7179	8.47612e-18	-15.423	8.38178e-20
Glyma.03G133300.1	NA	NA	NA	NA	NA	NA	NA	NA	NA	NA	3.5778	0.00195273	6.33601	0.00426116	NA	NA	NA	NA	-4.38375	0.0259588	-9.69185	4.36077e-09	-6.04091	0.00855301
Glyma.03G133900.1	NA	NA	NA	NA	NA	NA	NA	NA	NA	NA	NA	NA	NA	NA	NA	NA	NA	NA	NA	NA	NA	NA	-4.76027	0.000315217
Glyma.03G133900.20	NA	NA	NA	NA	NA	NA	NA	NA	NA	NA	NA	NA	NA	NA	NA	NA	NA	NA	NA	NA	NA	NA	6.10725	0.044691
Glyma.03G133900.21	NA	NA	-8.67368	0.000324384	NA	NA	NA	NA	NA	NA	NA	NA	NA	NA	NA	NA	NA	NA	NA	NA	NA	NA	8.60678	0.000613606
Glyma.03G134500.1	NA	NA	NA	NA	NA	NA	NA	NA	NA	NA	NA	NA	4.07687	0.00637001	NA	NA	NA	NA	-1.97995	0.000235918	-2.29864	0.0419334	-2.39422	0.00037638
Glyma.03G134600.1	-3.30595	7.06979e-08	NA	NA	NA	NA	NA	NA	NA	NA	-2.42714	7.27391e-06	2.84685	2.93841e-05	NA	NA	4.21056	8.16104e-05	NA	NA	NA	NA	NA	NA
Glyma.03G134900.1	NA	NA	NA	NA	NA	NA	NA	NA	NA	NA	NA	NA	NA	NA	NA	NA	NA	NA	NA	NA	NA	NA	2.15408	0.000122008
Glyma.03G135200.1	-1.7132	0.0467216	NA	NA	NA	NA	-3.8428	0.0348329	NA	NA	-3.23477	1.5554e-11	NA	NA	NA	NA	NA	NA	4.55543	1.39177e-11	2.50761	0.0300707	NA	NA
Glyma.03G135800.1	NA	NA	NA	NA	NA	NA	NA	NA	NA	NA	NA	NA	NA	NA	NA	NA	NA	NA	-3.27917	2.70781e-31	-3.22762	4.41854e-09	-2.54587	0.0345515
Glyma.03G136600.3	NA	NA	NA	NA	NA	NA	NA	NA	NA	NA	-8.84067	7.87733e-07	NA	NA	NA	NA	NA	NA	NA	NA	NA	NA	NA	NA
Glyma.03G137000.1	NA	NA	2.20656	0.000635705	NA	NA	NA	NA	NA	NA	NA	NA	NA	NA	NA	NA	NA	NA	NA	NA	-2.09949	1.09767e-11	-1.82414	9.57042e-05
Glyma.03G137700.1	NA	NA	NA	NA	NA	NA	NA	NA	NA	NA	NA	NA	NA	NA	NA	NA	NA	NA	NA	NA	-6.81119	0.0048475	NA	NA
Glyma.03G137900.1	-2.27522	0.00999775	NA	NA	NA	NA	NA	NA	2.12654	0.0197334	NA	NA	NA	NA	NA	NA	NA	NA	3.95747	1.00854e-22	NA	NA	NA	NA
Glyma.03G138100.3	-9.05261	0.029576	NA	NA	NA	NA	NA	NA	NA	NA	NA	NA	NA	NA	NA	NA	NA	NA	NA	NA	NA	NA	NA	NA
Glyma.03G138200.1	NA	NA	NA	NA	NA	NA	NA	NA	NA	NA	NA	NA	7.74662	0.00194632	NA	NA	NA	NA	-5.67751	1.85909e-07	NA	NA	-4.23853	0.000470807
Glyma.03G138200.5	-10.5844	0.0308495	NA	NA	NA	NA	NA	NA	NA	NA	NA	NA	NA	NA	NA	NA	NA	NA	NA	NA	NA	NA	-11.0421	7.28079e-13
Glyma.03G138400.1	NA	NA	NA	NA	NA	NA	-9.83514	3.71986e-09	NA	NA	NA	NA	NA	NA	NA	NA	NA	NA	NA	NA	NA	NA	NA	NA
Glyma.03G138400.2	NA	NA	NA	NA	NA	NA	9.22849	0.0173787	NA	NA	NA	NA	NA	NA	NA	NA	NA	NA	NA	NA	NA	NA	NA	NA
Glyma.03G138600.1	-11.1777	7.14007e-14	NA	NA	NA	NA	11.3222	7.48911e-10	11.6611	0.00980564	NA	NA	NA	NA	NA	NA	-11.7031	0.015422	11.3118	1.99479e-13	NA	NA	NA	NA
Glyma.03G139500.1	1.77332	0.0196307	NA	NA	NA	NA	NA	NA	NA	NA	NA	NA	NA	NA	NA	NA	NA	NA	NA	NA	NA	NA	1.84058	0.0235298
Glyma.03G139800.1	NA	NA	NA	NA	NA	NA	NA	NA	NA	NA	NA	NA	NA	NA	NA	NA	NA	NA	-2.40304	0.00607054	NA	NA	NA	NA
Glyma.03G141200.4	3.91728	0.00138449	NA	NA	NA	NA	NA	NA	-3.84307	0.0430849	NA	NA	NA	NA	NA	NA	NA	NA	NA	NA	NA	NA	NA	NA
Glyma.03G141700.3	NA	NA	NA	NA	NA	NA	21.1818	4.73542e-05	NA	NA	NA	NA	NA	NA	NA	NA	NA	NA	NA	NA	NA	NA	NA	NA
Glyma.03G141900.1	NA	NA	-2.95292	3.95146e-08	-2.37704	0.0277168	-5.09346	5.14606e-06	NA	NA	-2.85603	0.00152986	-3.19127	0.0347009	NA	NA	NA	NA	4.54558	0.000402779	5.58747	1.48113e-10	5.06672	1.35953e-12
Glyma.03G142000.1	NA	NA	-7.28263	0.00075998	NA	NA	NA	NA	NA	NA	NA	NA	NA	NA	NA	NA	NA	NA	NA	NA	NA	NA	NA	NA
Glyma.03G142100.1	NA	NA	-2.7873	3.0287e-06	NA	NA	NA	NA	NA	NA	2.07045	0.0108757	NA	NA	NA	NA	NA	NA	NA	NA	NA	NA	NA	NA
Glyma.03G143700.1	NA	NA	NA	NA	NA	NA	NA	NA	NA	NA	2.32354	2.17045e-09	NA	NA	NA	NA	NA	NA	NA	NA	NA	NA	NA	NA
Glyma.03G144400.1	-5.68144	1.85472e-16	NA	NA	NA	NA	NA	NA	5.8843	5.56074e-08	NA	NA	NA	NA	NA	NA	NA	NA	5.57773	6.98534e-12	3.52019	0.0108903	NA	NA
Glyma.03G144700.1	NA	NA	NA	NA	NA	NA	NA	NA	NA	NA	-2.82843	2.10989e-05	NA	NA	NA	NA	NA	NA	NA	NA	NA	NA	NA	NA
Glyma.03G144800.3	NA	NA	NA	NA	NA	NA	NA	NA	NA	NA	27.6287	1.132e-09	13.3798	0.0358173	NA	NA	NA	NA	-28.7076	8.83362e-11	-13.296	0.0266935	NA	NA
Glyma.03G146100.1	NA	NA	1.56712	0.000729091	NA	NA	NA	NA	NA	NA	NA	NA	NA	NA	NA	NA	NA	NA	NA	NA	NA	NA	NA	NA
Glyma.03G147200.1	NA	NA	NA	NA	NA	NA	NA	NA	NA	NA	NA	NA	NA	NA	NA	NA	NA	NA	-7.12933	0.0137873	NA	NA	NA	NA
Glyma.03G147600.1	NA	NA	NA	NA	NA	NA	6.41241	0.0261961	NA	NA	4.6948	8.66921e-09	6.22354	2.11759e-16	NA	NA	NA	NA	NA	NA	-6.80584	0.0011823	-10.1742	2.84735e-10
Glyma.03G147700.1	2.80015	0.00149319	NA	NA	NA	NA	NA	NA	NA	NA	2.51297	0.000517619	2.16648	0.0485605	NA	NA	NA	NA	-5.42779	6.10193e-56	NA	NA	NA	NA
Glyma.03G147900.1	NA	NA	NA	NA	NA	NA	NA	NA	NA	NA	NA	NA	NA	NA	NA	NA	NA	NA	-2.42751	0.00376315	-2.11736	0.000427688	-2.3485	0.00229316
Glyma.03G148400.2	NA	NA	NA	NA	NA	NA	NA	NA	NA	NA	7.69914	0.000793693	NA	NA	NA	NA	NA	NA	-7.99573	0.000277148	NA	NA	NA	NA
Glyma.03G149200.1	5.54316	0.00011434	2.37254	3.49072e-06	NA	NA	NA	NA	NA	NA	NA	NA	3.53086	4.22091e-05	NA	NA	NA	NA	-8.24753	4.65372e-06	-5.22341	7.18838e-20	-4.56302	1.96527e-21
Glyma.03G149300.1	NA	NA	NA	NA	NA	NA	NA	NA	NA	NA	NA	NA	-8.99729	2.27018e-05	NA	NA	NA	NA	NA	NA	NA	NA	NA	NA
Glyma.03G152000.1	NA	NA	-6.99962	0.0126705	NA	NA	NA	NA	NA	NA	NA	NA	NA	NA	NA	NA	NA	NA	NA	NA	NA	NA	NA	NA
Glyma.03G152000.2	-3.82527	0.0032425	NA	NA	NA	NA	NA	NA	NA	NA	NA	NA	NA	NA	NA	NA	NA	NA	NA	NA	NA	NA	NA	NA
Glyma.03G153000.2	NA	NA	NA	NA	NA	NA	NA	NA	NA	NA	NA	NA	NA	NA	NA	NA	-7.55306	0.0495239	NA	NA	NA	NA	NA	NA
Glyma.03G153000.3	NA	NA	NA	NA	NA	NA	NA	NA	NA	NA	NA	NA	-10.1772	1.73054e-09	NA	NA	NA	NA	NA	NA	NA	NA	NA	NA
Glyma.03G153800.2	NA	NA	NA	NA	NA	NA	NA	NA	NA	NA	NA	NA	NA	NA	NA	NA	NA	NA	-2.62228	0.0150622	NA	NA	NA	NA
Glyma.03G154600.2	NA	NA	NA	NA	NA	NA	NA	NA	NA	NA	NA	NA	NA	NA	NA	NA	NA	NA	7.15557	0.0164557	NA	NA	NA	NA
Glyma.03G155800.1	NA	NA	NA	NA	NA	NA	NA	NA	NA	NA	NA	NA	NA	NA	NA	NA	NA	NA	NA	NA	-2.02951	0.0266742	NA	NA
Glyma.03G156700.1	NA	NA	NA	NA	NA	NA	NA	NA	NA	NA	1.96183	0.00244617	1.61401	0.0270914	NA	NA	NA	NA	-2.26802	0.00339136	NA	NA	NA	NA
Glyma.03G157300.1	NA	NA	3.0576	0.0232177	NA	NA	NA	NA	NA	NA	NA	NA	NA	NA	NA	NA	NA	NA	NA	NA	NA	NA	NA	NA
Glyma.03G157400.1	NA	NA	NA	NA	NA	NA	NA	NA	NA	NA	NA	NA	NA	NA	NA	NA	NA	NA	-3.05024	0.000108533	NA	NA	NA	NA
Glyma.03G157700.1	NA	NA	NA	NA	NA	NA	NA	NA	NA	NA	NA	NA	NA	NA	NA	NA	NA	NA	-3.09978	0.000146391	NA	NA	NA	NA
Glyma.03G157800.1	NA	NA	3.92826	0.000520355	NA	NA	NA	NA	NA	NA	NA	NA	NA	NA	NA	NA	NA	NA	-5.62931	0.00823462	-3.75339	7.9743e-06	NA	NA
Glyma.03G158400.1	NA	NA	NA	NA	NA	NA	NA	NA	NA	NA	NA	NA	NA	NA	NA	NA	NA	NA	NA	NA	NA	NA	1.6003	0.00338892
Glyma.03G158600.1	NA	NA	NA	NA	NA	NA	NA	NA	NA	NA	-2.24436	0.00107879	NA	NA	NA	NA	NA	NA	2.45067	8.64737e-06	NA	NA	NA	NA
Glyma.03G158700.1	NA	NA	NA	NA	NA	NA	NA	NA	NA	NA	-1.96105	0.0296354	NA	NA	NA	NA	NA	NA	NA	NA	NA	NA	NA	NA
Glyma.03G160100.1	NA	NA	NA	NA	NA	NA	NA	NA	NA	NA	3.58219	0.0237303	4.91748	0.00197878	NA	NA	NA	NA	-7.27919	4.85741e-14	-3.88242	0.00170336	NA	NA
Glyma.03G160200.1	NA	NA	NA	NA	NA	NA	NA	NA	NA	NA	2.20622	0.0170457	NA	NA	NA	NA	NA	NA	-4.47928	0.000250706	NA	NA	NA	NA
Glyma.03G160400.1	NA	NA	NA	NA	NA	NA	6.05274	0.0233177	NA	NA	3.35969	1.24584e-09	NA	NA	NA	NA	NA	NA	-6.96789	0.00152448	NA	NA	NA	NA
Glyma.03G161500.1	NA	NA	NA	NA	NA	NA	-3.80002	0.000544875	NA	NA	-4.66985	0.000139955	NA	NA	NA	NA	NA	NA	5.22986	5.73581e-05	NA	NA	3.73407	9.48056e-06
Glyma.03G161800.2	NA	NA	NA	NA	NA	NA	NA	NA	NA	NA	NA	NA	6.58603	0.0114954	NA	NA	NA	NA	NA	NA	NA	NA	NA	NA
Glyma.03G161800.3	NA	NA	10.6856	6.89331e-13	NA	NA	NA	NA	NA	NA	NA	NA	NA	NA	NA	NA	NA	NA	NA	NA	NA	NA	NA	NA
Glyma.03G161800.4	NA	NA	11.7345	8.11507e-14	NA	NA	NA	NA	NA	NA	NA	NA	NA	NA	NA	NA	NA	NA	NA	NA	NA	NA	NA	NA
Glyma.03G161800.5	NA	NA	9.81367	1.43955e-10	NA	NA	NA	NA	NA	NA	NA	NA	NA	NA	NA	NA	NA	NA	NA	NA	NA	NA	NA	NA
Glyma.03G162100.2	NA	NA	NA	NA	NA	NA	NA	NA	NA	NA	NA	NA	NA	NA	NA	NA	NA	NA	NA	NA	NA	NA	10.1398	0.0387518
Glyma.03G162300.1	NA	NA	NA	NA	NA	NA	NA	NA	NA	NA	NA	NA	NA	NA	NA	NA	NA	NA	-8.62177	8.63306e-06	NA	NA	NA	NA
Glyma.03G162500.1	NA	NA	NA	NA	NA	NA	NA	NA	NA	NA	NA	NA	4.70845	1.94896e-10	NA	NA	NA	NA	NA	NA	-9.51364	1.08974e-05	-5.59605	0.000734355
Glyma.03G162600.1	NA	NA	NA	NA	NA	NA	7.77583	0.048517	NA	NA	NA	NA	NA	NA	NA	NA	NA	NA	-10.2441	1.24527e-10	NA	NA	NA	NA
Glyma.03G162700.1	NA	NA	NA	NA	NA	NA	NA	NA	NA	NA	NA	NA	11.7335	9.19768e-13	NA	NA	NA	NA	-6.0654	2.27109e-19	-4.7424	3.48888e-08	-5.53999	7.05397e-15
Glyma.03G162800.2	3.05932	0.00318796	NA	NA	NA	NA	NA	NA	NA	NA	NA	NA	-3.24471	0.00609846	NA	NA	NA	NA	NA	NA	NA	NA	NA	NA
Glyma.03G162900.1	NA	NA	NA	NA	NA	NA	NA	NA	NA	NA	1.52789	0.00147995	NA	NA	NA	NA	NA	NA	NA	NA	NA	NA	NA	NA
Glyma.03G162900.2	NA	NA	NA	NA	NA	NA	NA	NA	NA	NA	2.10481	1.30914e-07	NA	NA	NA	NA	NA	NA	NA	NA	NA	NA	NA	NA
Glyma.03G163100.1	NA	NA	NA	NA	NA	NA	NA	NA	NA	NA	3.19989	2.1261e-09	NA	NA	NA	NA	NA	NA	NA	NA	NA	NA	NA	NA
Glyma.03G164100.1	-2.75873	0.000244408	NA	NA	NA	NA	NA	NA	NA	NA	NA	NA	NA	NA	NA	NA	NA	NA	NA	NA	NA	NA	NA	NA
Glyma.03G164100.2	7.45502	0.0127033	NA	NA	NA	NA	NA	NA	NA	NA	NA	NA	NA	NA	NA	NA	NA	NA	NA	NA	NA	NA	NA	NA
Glyma.03G164100.3	7.36178	0.028722	NA	NA	NA	NA	NA	NA	NA	NA	8.36683	0.000167032	-8.02587	0.00060602	7.1827	0.0411274	-8.09269	0.0216716	NA	NA	NA	NA	NA	NA
Glyma.03G164100.5	NA	NA	NA	NA	NA	NA	NA	NA	NA	NA	NA	NA	NA	NA	NA	NA	8.35732	0.00956107	NA	NA	NA	NA	NA	NA
Glyma.03G164200.1	NA	NA	NA	NA	NA	NA	NA	NA	NA	NA	NA	NA	NA	NA	NA	NA	NA	NA	-2.9534	0.0408558	-10.384	2.51453e-10	-6.89889	0.00412685
Glyma.03G164300.7	NA	NA	NA	NA	NA	NA	NA	NA	NA	NA	NA	NA	NA	NA	NA	NA	NA	NA	NA	NA	5.53132	0.0389755	NA	NA
Glyma.03G164400.2	NA	NA	NA	NA	NA	NA	NA	NA	NA	NA	NA	NA	4.0551	0.0021771	NA	NA	NA	NA	NA	NA	NA	NA	-11.9223	1.71741e-14
Glyma.03G164400.3	11.2415	0.0106528	NA	NA	NA	NA	NA	NA	NA	NA	NA	NA	NA	NA	NA	NA	NA	NA	NA	NA	-10.9087	0.0176891	NA	NA
Glyma.03G166000.1	NA	NA	NA	NA	NA	NA	NA	NA	-2.38576	0.00338951	NA	NA	NA	NA	NA	NA	NA	NA	NA	NA	NA	NA	NA	NA
Glyma.03G166600.1	2.97321	0.0463203	NA	NA	NA	NA	NA	NA	NA	NA	NA	NA	NA	NA	NA	NA	NA	NA	NA	NA	NA	NA	NA	NA
Glyma.03G166900.1	NA	NA	NA	NA	NA	NA	NA	NA	NA	NA	NA	NA	NA	NA	NA	NA	NA	NA	NA	NA	2.14988	1.73383e-06	NA	NA
Glyma.03G167400.1	NA	NA	NA	NA	NA	NA	-7.71004	0.0023393	NA	NA	NA	NA	NA	NA	NA	NA	NA	NA	NA	NA	NA	NA	NA	NA
Glyma.03G168000.1	NA	NA	-1.77897	2.66037e-06	NA	NA	NA	NA	NA	NA	NA	NA	NA	NA	NA	NA	NA	NA	NA	NA	NA	NA	NA	NA
Glyma.03G169000.2	12.5516	4.11872e-17	NA	NA	NA	NA	NA	NA	-12.3816	7.8854e-16	NA	NA	NA	NA	NA	NA	NA	NA	NA	NA	NA	NA	NA	NA
Glyma.03G169200.1	NA	NA	NA	NA	NA	NA	NA	NA	NA	NA	NA	NA	NA	NA	NA	NA	NA	NA	NA	NA	NA	NA	2.33118	3.17962e-05
Glyma.03G169500.2	NA	NA	NA	NA	11.0838	3.56901e-10	NA	NA	NA	NA	NA	NA	NA	NA	NA	NA	NA	NA	NA	NA	NA	NA	NA	NA
Glyma.03G169700.2	NA	NA	-9.09558	0.00199416	NA	NA	-10.3712	0.0251661	NA	NA	NA	NA	9.19457	0.00354987	NA	NA	NA	NA	NA	NA	-9.74157	0.0114414	NA	NA
Glyma.03G170900.1	NA	NA	NA	NA	NA	NA	NA	NA	NA	NA	-2.43887	0.000628285	NA	NA	NA	NA	NA	NA	NA	NA	NA	NA	NA	NA
Glyma.03G171100.2	NA	NA	NA	NA	NA	NA	NA	NA	27.1544	8.54138e-09	NA	NA	NA	NA	NA	NA	-27.8341	2.78417e-09	NA	NA	NA	NA	NA	NA
Glyma.03G171300.1	NA	NA	NA	NA	NA	NA	NA	NA	NA	NA	NA	NA	NA	NA	NA	NA	NA	NA	NA	NA	NA	NA	-5.63019	0.00125758
Glyma.03G171500.1	NA	NA	NA	NA	NA	NA	NA	NA	NA	NA	2.36017	2.42416e-10	NA	NA	NA	NA	NA	NA	-2.18411	6.53474e-16	NA	NA	NA	NA
Glyma.03G171600.1	NA	NA	NA	NA	NA	NA	NA	NA	NA	NA	-10.869	7.86524e-12	7.21756	0.00297807	-10.0117	6.68319e-07	NA	NA	NA	NA	NA	NA	NA	NA
Glyma.03G171700.1	NA	NA	4.49926	1.98787e-28	NA	NA	NA	NA	NA	NA	-7.56054	6.22974e-06	7.43032	6.7326e-06	-7.4359	6.0773e-06	NA	NA	NA	NA	-5.40177	0.0194416	NA	NA
Glyma.03G171900.1	-2.8769	1.06026e-05	NA	NA	NA	NA	NA	NA	NA	NA	NA	NA	NA	NA	NA	NA	NA	NA	NA	NA	NA	NA	NA	NA
Glyma.03G172200.3	11.5081	0.00945744	NA	NA	NA	NA	NA	NA	NA	NA	NA	NA	NA	NA	NA	NA	NA	NA	-11.673	0.00720918	NA	NA	NA	NA
Glyma.03G172700.2	NA	NA	NA	NA	NA	NA	NA	NA	NA	NA	NA	NA	NA	NA	NA	NA	NA	NA	NA	NA	-1.48672	0.000314974	NA	NA
Glyma.03G172700.5	NA	NA	NA	NA	NA	NA	NA	NA	NA	NA	5.29498	2.51168e-05	NA	NA	NA	NA	NA	NA	NA	NA	NA	NA	NA	NA
Glyma.03G172900.1	NA	NA	NA	NA	NA	NA	NA	NA	NA	NA	2.39317	0.000822588	1.80444	0.048055	NA	NA	NA	NA	-5.5557	3.14521e-28	NA	NA	NA	NA
Glyma.03G173000.3	-9.4727	2.35501e-08	NA	NA	NA	NA	NA	NA	NA	NA	NA	NA	NA	NA	NA	NA	NA	NA	9.754	1.9675e-05	NA	NA	NA	NA
Glyma.03G173100.1	NA	NA	NA	NA	NA	NA	NA	NA	NA	NA	NA	NA	7.45238	0.00701222	NA	NA	NA	NA	-9.5851	2.28919e-07	-3.56878	0.014045	NA	NA
Glyma.03G173300.1	NA	NA	NA	NA	NA	NA	NA	NA	NA	NA	NA	NA	NA	NA	NA	NA	NA	NA	-5.26202	0.00410847	NA	NA	NA	NA
Glyma.03G173900.1	NA	NA	NA	NA	7.02599	5.59636e-05	NA	NA	-7.59691	7.66415e-08	NA	NA	NA	NA	NA	NA	NA	NA	NA	NA	NA	NA	NA	NA
Glyma.03G173900.3	NA	NA	NA	NA	-8.20452	9.37568e-09	NA	NA	NA	NA	NA	NA	NA	NA	NA	NA	NA	NA	NA	NA	NA	NA	NA	NA
Glyma.03G174300.1	NA	NA	NA	NA	NA	NA	NA	NA	NA	NA	NA	NA	NA	NA	NA	NA	NA	NA	NA	NA	NA	NA	-2.19428	0.020355
Glyma.03G174500.1	NA	NA	NA	NA	NA	NA	NA	NA	NA	NA	NA	NA	NA	NA	NA	NA	NA	NA	NA	NA	-1.7094	0.0307049	-2.65068	1.28824e-08
Glyma.03G174900.3	NA	NA	NA	NA	NA	NA	-7.49377	0.0241093	NA	NA	NA	NA	8.70076	0.00126292	NA	NA	8.51859	0.00020264	NA	NA	NA	NA	NA	NA
Glyma.03G175600.5	NA	NA	NA	NA	NA	NA	21.4026	3.81244e-05	NA	NA	NA	NA	NA	NA	-22.1884	2.14308e-05	NA	NA	NA	NA	NA	NA	NA	NA
Glyma.03G175800.1	NA	NA	NA	NA	NA	NA	NA	NA	NA	NA	NA	NA	NA	NA	NA	NA	NA	NA	NA	NA	NA	NA	-1.70486	0.0392522
Glyma.03G176100.1	NA	NA	NA	NA	NA	NA	NA	NA	NA	NA	NA	NA	NA	NA	NA	NA	NA	NA	NA	NA	-2.27128	0.00134285	-2.25666	1.08451e-25
Glyma.03G176300.1	3.8478	3.61602e-13	NA	NA	NA	NA	NA	NA	NA	NA	2.1179	0.00104612	NA	NA	NA	NA	NA	NA	-3.98398	5.35795e-15	NA	NA	NA	NA
Glyma.03G176300.2	NA	NA	NA	NA	NA	NA	NA	NA	NA	NA	2.43833	0.0113247	NA	NA	NA	NA	NA	NA	NA	NA	NA	NA	NA	NA
Glyma.03G176300.3	NA	NA	NA	NA	NA	NA	NA	NA	NA	NA	2.2332	0.00494283	NA	NA	NA	NA	NA	NA	-3.88199	1.8961e-20	NA	NA	NA	NA
Glyma.03G176600.2	NA	NA	NA	NA	NA	NA	NA	NA	NA	NA	NA	NA	NA	NA	NA	NA	NA	NA	NA	NA	9.08893	1.98761e-06	NA	NA
Glyma.03G176600.3	NA	NA	NA	NA	NA	NA	NA	NA	NA	NA	NA	NA	NA	NA	NA	NA	NA	NA	NA	NA	9.12106	2.74095e-06	NA	NA
Glyma.03G177000.1	6.30532	0.0103866	NA	NA	NA	NA	NA	NA	NA	NA	6.08082	0.0066211	NA	NA	8.90754	1.74428e-06	NA	NA	NA	NA	NA	NA	NA	NA
Glyma.03G177100.1	NA	NA	NA	NA	NA	NA	-2.1809	0.0224132	NA	NA	NA	NA	NA	NA	NA	NA	NA	NA	NA	NA	NA	NA	NA	NA
Glyma.03G177500.1	1.94553	0.0103031	NA	NA	NA	NA	NA	NA	NA	NA	NA	NA	NA	NA	NA	NA	NA	NA	-1.48105	0.0362341	NA	NA	NA	NA
Glyma.03G178000.2	NA	NA	NA	NA	NA	NA	NA	NA	NA	NA	NA	NA	NA	NA	NA	NA	NA	NA	10.8016	4.14417e-13	NA	NA	NA	NA
Glyma.03G178100.1	NA	NA	NA	NA	NA	NA	NA	NA	NA	NA	NA	NA	NA	NA	NA	NA	NA	NA	NA	NA	NA	NA	1.69878	0.0100452
Glyma.03G178300.4	NA	NA	NA	NA	NA	NA	NA	NA	NA	NA	-9.37743	2.22515e-05	NA	NA	NA	NA	NA	NA	9.28885	7.00164e-06	NA	NA	NA	NA
Glyma.03G178400.1	NA	NA	NA	NA	NA	NA	NA	NA	NA	NA	NA	NA	NA	NA	NA	NA	NA	NA	NA	NA	-6.02827	0.00714999	NA	NA
Glyma.03G178400.2	NA	NA	NA	NA	NA	NA	NA	NA	NA	NA	NA	NA	NA	NA	NA	NA	NA	NA	NA	NA	9.06449	5.30516e-06	NA	NA
Glyma.03G178800.2	NA	NA	NA	NA	NA	NA	NA	NA	NA	NA	10.4191	1.11054e-11	NA	NA	NA	NA	NA	NA	NA	NA	NA	NA	NA	NA
Glyma.03G179900.1	NA	NA	NA	NA	NA	NA	NA	NA	NA	NA	NA	NA	NA	NA	NA	NA	NA	NA	-2.11477	0.0442216	NA	NA	NA	NA
Glyma.03G180200.1	NA	NA	NA	NA	NA	NA	NA	NA	NA	NA	NA	NA	NA	NA	NA	NA	NA	NA	1.46507	0.0247754	NA	NA	NA	NA
Glyma.03G181000.1	NA	NA	NA	NA	NA	NA	NA	NA	NA	NA	NA	NA	4.10739	0.0174878	NA	NA	NA	NA	NA	NA	-7.36949	0.00347496	-7.58921	0.00418588
Glyma.03G181100.1	NA	NA	NA	NA	NA	NA	NA	NA	NA	NA	2.50221	0.0380203	3.2365	0.0488225	NA	NA	NA	NA	NA	NA	NA	NA	-5.25326	0.0123031
Glyma.03G181300.1	-2.28673	1.16373e-09	NA	NA	NA	NA	NA	NA	NA	NA	NA	NA	NA	NA	NA	NA	NA	NA	NA	NA	NA	NA	3.03897	0.00038474
Glyma.03G181800.1	NA	NA	NA	NA	NA	NA	NA	NA	NA	NA	NA	NA	NA	NA	NA	NA	NA	NA	NA	NA	NA	NA	6.25739	0.00118975
Glyma.03G182100.1	NA	NA	NA	NA	NA	NA	NA	NA	NA	NA	-5.04806	0.00461784	NA	NA	NA	NA	NA	NA	NA	NA	NA	NA	NA	NA
Glyma.03G182700.1	NA	NA	NA	NA	NA	NA	NA	NA	NA	NA	NA	NA	NA	NA	NA	NA	NA	NA	NA	NA	3.27616	0.0054107	2.95256	0.0123524
Glyma.03G184400.3	NA	NA	NA	NA	NA	NA	NA	NA	NA	NA	NA	NA	NA	NA	NA	NA	NA	NA	NA	NA	NA	NA	-6.93172	0.0485538
Glyma.03G184600.4	NA	NA	NA	NA	NA	NA	NA	NA	NA	NA	-11.0203	0.0141908	NA	NA	NA	NA	NA	NA	NA	NA	NA	NA	NA	NA
Glyma.03G186300.2	6.44979	0.0407553	NA	NA	NA	NA	NA	NA	NA	NA	NA	NA	NA	NA	NA	NA	NA	NA	NA	NA	NA	NA	NA	NA
Glyma.03G187500.1	3.14048	0.00901115	NA	NA	NA	NA	NA	NA	NA	NA	NA	NA	NA	NA	NA	NA	NA	NA	-2.85243	0.0355252	NA	NA	NA	NA
Glyma.03G187700.1	NA	NA	NA	NA	NA	NA	NA	NA	NA	NA	2.05889	2.52222e-06	NA	NA	NA	NA	NA	NA	-3.29757	9.77157e-27	NA	NA	-2.69846	0.0441941
Glyma.03G187900.1	NA	NA	7.11625	0.013247	NA	NA	7.30224	0.00390095	NA	NA	5.38462	2.80834e-11	7.25158	0.00215323	NA	NA	NA	NA	-12.6483	2.83764e-19	-12.0359	3.5173e-15	-7.67441	0.000410041
Glyma.03G188300.1	NA	NA	NA	NA	NA	NA	-9.08153	8.44102e-05	NA	NA	-6.29783	0.00195273	-8.76679	2.44435e-06	NA	NA	NA	NA	NA	NA	NA	NA	NA	NA
Glyma.03G189100.1	NA	NA	3.09667	6.58909e-09	NA	NA	NA	NA	NA	NA	NA	NA	NA	NA	NA	NA	NA	NA	NA	NA	-2.71255	0.00454054	-2.5416	0.0346684
Glyma.03G189200.2	-5.31258	3.75998e-11	NA	NA	NA	NA	NA	NA	5.59671	0.00017058	NA	NA	NA	NA	NA	NA	NA	NA	5.902	1.16244e-05	NA	NA	NA	NA
Glyma.03G189600.1	NA	NA	4.61912	0.0223483	NA	NA	NA	NA	NA	NA	NA	NA	NA	NA	NA	NA	NA	NA	NA	NA	-4.16617	0.00267295	-4.94048	8.72651e-06
Glyma.03G189900.1	NA	NA	NA	NA	NA	NA	NA	NA	NA	NA	-2.05804	1.78138e-09	-2.82624	0.000673968	NA	NA	NA	NA	3.837	3.12714e-42	2.69036	1.31716e-13	NA	NA
Glyma.03G190100.1	-7.20501	3.18162e-07	NA	NA	NA	NA	NA	NA	NA	NA	NA	NA	NA	NA	NA	NA	NA	NA	9.719	2.7524e-10	NA	NA	NA	NA
Glyma.03G191200.2	NA	NA	NA	NA	NA	NA	NA	NA	NA	NA	NA	NA	NA	NA	NA	NA	NA	NA	NA	NA	-9.56272	5.30845e-09	NA	NA
Glyma.03G191900.1	NA	NA	NA	NA	NA	NA	NA	NA	NA	NA	NA	NA	NA	NA	NA	NA	NA	NA	NA	NA	-4.51339	0.0352104	-3.47242	0.0373676
Glyma.03G192600.1	NA	NA	NA	NA	NA	NA	-7.76233	0.0341404	NA	NA	NA	NA	NA	NA	NA	NA	NA	NA	6.14759	0.0174094	5.78714	0.0110239	NA	NA
Glyma.03G193000.2	NA	NA	NA	NA	NA	NA	NA	NA	NA	NA	NA	NA	NA	NA	NA	NA	NA	NA	NA	NA	2.00905	2.19753e-05	2.38732	0.0467918
Glyma.03G193500.1	NA	NA	NA	NA	NA	NA	NA	NA	-1.96626	0.0186829	NA	NA	NA	NA	NA	NA	NA	NA	NA	NA	NA	NA	NA	NA
Glyma.03G194200.1	-7.42387	9.60319e-07	NA	NA	NA	NA	NA	NA	6.67685	0.0187396	NA	NA	NA	NA	NA	NA	NA	NA	4.9266	0.008167	NA	NA	NA	NA
Glyma.03G194700.1	NA	NA	NA	NA	NA	NA	-5.5014	2.08509e-08	NA	NA	NA	NA	-6.81494	2.13775e-07	NA	NA	NA	NA	NA	NA	7.17885	6.62262e-08	5.76099	1.90715e-14
Glyma.03G194800.1	NA	NA	1.96499	2.55031e-05	NA	NA	NA	NA	NA	NA	NA	NA	NA	NA	NA	NA	NA	NA	NA	NA	NA	NA	NA	NA
Glyma.03G195300.3	NA	NA	NA	NA	9.38762	0.000688593	NA	NA	NA	NA	NA	NA	NA	NA	NA	NA	NA	NA	NA	NA	NA	NA	NA	NA
Glyma.03G195300.4	NA	NA	4.85837	0.0090901	NA	NA	NA	NA	NA	NA	NA	NA	NA	NA	NA	NA	NA	NA	NA	NA	-4.24256	5.92994e-05	-3.43008	0.0339162
Glyma.03G196300.1	NA	NA	NA	NA	NA	NA	NA	NA	NA	NA	3.46788	1.60341e-08	NA	NA	NA	NA	NA	NA	-2.76969	0.013746	-3.28786	0.0049808	-3.60965	0.000359809
Glyma.03G196400.1	NA	NA	NA	NA	NA	NA	NA	NA	NA	NA	NA	NA	NA	NA	NA	NA	NA	NA	NA	NA	NA	NA	1.70835	0.00452129
Glyma.03G196600.2	NA	NA	NA	NA	NA	NA	NA	NA	NA	NA	NA	NA	NA	NA	NA	NA	NA	NA	7.43262	0.0245249	NA	NA	NA	NA
Glyma.03G196700.1	NA	NA	NA	NA	-6.22248	0.0031931	NA	NA	NA	NA	NA	NA	NA	NA	NA	NA	NA	NA	NA	NA	NA	NA	NA	NA
Glyma.03G197300.1	NA	NA	NA	NA	NA	NA	NA	NA	NA	NA	NA	NA	NA	NA	NA	NA	NA	NA	NA	NA	NA	NA	2.08244	0.000168873
Glyma.03G197900.1	NA	NA	NA	NA	NA	NA	NA	NA	NA	NA	NA	NA	9.85076	4.36829e-07	NA	NA	NA	NA	-9.89942	2.5751e-10	NA	NA	-3.67367	0.00272637
Glyma.03G199100.1	NA	NA	NA	NA	NA	NA	NA	NA	NA	NA	NA	NA	NA	NA	NA	NA	NA	NA	NA	NA	-2.53911	0.00220267	-2.01226	2.4186e-08
Glyma.03G199900.2	NA	NA	NA	NA	NA	NA	NA	NA	NA	NA	NA	NA	NA	NA	NA	NA	NA	NA	NA	NA	7.16892	0.00156915	NA	NA
Glyma.03G201000.1	NA	NA	NA	NA	NA	NA	NA	NA	NA	NA	2.07747	0.016446	NA	NA	NA	NA	NA	NA	-3.07289	0.013965	-2.97078	8.43322e-05	-3.02192	0.0124317
Glyma.03G201100.1	5.24323	0.0465389	NA	NA	NA	NA	4.72765	0.0343302	NA	NA	3.09872	9.78573e-07	3.84444	1.59781e-11	NA	NA	NA	NA	-6.70566	8.10423e-09	-5.0271	1.25699e-11	-4.99313	0.000167772
Glyma.03G201200.1	NA	NA	NA	NA	NA	NA	6.89252	0.0452802	NA	NA	4.08402	0.0205074	4.70073	2.19401e-21	NA	NA	NA	NA	-5.44208	0.0155505	-6.75748	9.22909e-08	-8.65848	1.46329e-12
Glyma.03G201300.1	NA	NA	NA	NA	NA	NA	6.84975	0.000964823	NA	NA	3.71101	0.015486	3.8254	1.70545e-21	NA	NA	NA	NA	NA	NA	-4.8247	2.24073e-09	-5.29323	0.0267754
Glyma.03G201500.1	NA	NA	NA	NA	NA	NA	6.52794	0.00823175	NA	NA	3.15209	4.79915e-11	3.26334	6.53954e-08	NA	NA	NA	NA	NA	NA	-2.9242	0.000382533	NA	NA
Glyma.03G202300.1	NA	NA	NA	NA	NA	NA	NA	NA	NA	NA	NA	NA	NA	NA	NA	NA	NA	NA	NA	NA	-1.96728	0.00393434	-1.99741	2.76794e-07
Glyma.03G202400.1	NA	NA	NA	NA	NA	NA	NA	NA	NA	NA	NA	NA	NA	NA	NA	NA	NA	NA	NA	NA	-3.34243	0.0306472	NA	NA
Glyma.03G202400.2	NA	NA	NA	NA	NA	NA	NA	NA	NA	NA	NA	NA	3.57482	0.00504214	NA	NA	NA	NA	NA	NA	NA	NA	NA	NA
Glyma.03G202400.3	NA	NA	NA	NA	NA	NA	3.24887	0.0034662	NA	NA	NA	NA	NA	NA	NA	NA	NA	NA	-1.99035	5.10661e-06	NA	NA	NA	NA
Glyma.03G202400.4	-8.73747	0.00013715	8.97185	2.0368e-05	NA	NA	NA	NA	NA	NA	NA	NA	NA	NA	NA	NA	NA	NA	NA	NA	-5.20022	0.00315471	NA	NA
Glyma.03G202600.1	NA	NA	NA	NA	NA	NA	NA	NA	NA	NA	3.49192	1.89802e-08	3.52717	6.59733e-06	NA	NA	NA	NA	NA	NA	-3.04628	0.00142655	-3.57491	0.0115391
Glyma.03G203500.1	6.03657	0.0201922	3.38388	0.00169112	NA	NA	NA	NA	-5.07525	0.00798871	NA	NA	NA	NA	NA	NA	NA	NA	NA	NA	NA	NA	NA	NA
Glyma.03G203900.2	NA	NA	-6.40689	0.000438727	NA	NA	NA	NA	NA	NA	NA	NA	NA	NA	NA	NA	NA	NA	NA	NA	NA	NA	NA	NA
Glyma.03G204100.1	NA	NA	NA	NA	NA	NA	NA	NA	NA	NA	2.62267	4.78678e-05	2.65414	0.0400928	NA	NA	NA	NA	NA	NA	-3.27869	9.65378e-07	-3.86738	0.0470855
Glyma.03G204400.1	NA	NA	NA	NA	NA	NA	NA	NA	NA	NA	NA	NA	NA	NA	NA	NA	NA	NA	1.51608	0.0325091	NA	NA	NA	NA
Glyma.03G204700.1	NA	NA	NA	NA	NA	NA	NA	NA	NA	NA	NA	NA	NA	NA	NA	NA	NA	NA	1.99312	0.00182016	NA	NA	1.63629	0.0458687
Glyma.03G204800.1	NA	NA	6.34296	0.0125967	NA	NA	NA	NA	NA	NA	NA	NA	3.15149	1.24847e-11	NA	NA	NA	NA	-2.87912	0.00133609	-6.81877	3.74017e-07	-6.32955	4.80207e-11
Glyma.03G205400.1	NA	NA	NA	NA	NA	NA	NA	NA	NA	NA	3.81109	0.000764914	NA	NA	NA	NA	NA	NA	NA	NA	NA	NA	NA	NA
Glyma.03G208200.1	NA	NA	NA	NA	NA	NA	NA	NA	NA	NA	NA	NA	NA	NA	NA	NA	NA	NA	NA	NA	8.20311	0.00569608	NA	NA
Glyma.03G208400.1	NA	NA	NA	NA	NA	NA	NA	NA	NA	NA	NA	NA	3.51383	0.00763879	NA	NA	NA	NA	-10.0598	1.36904e-10	-3.07352	0.0160351	NA	NA
Glyma.03G210100.2	NA	NA	NA	NA	NA	NA	NA	NA	NA	NA	NA	NA	NA	NA	NA	NA	NA	NA	-3.18086	0.00384325	NA	NA	NA	NA
Glyma.03G210200.1	NA	NA	NA	NA	NA	NA	3.43559	0.00521069	NA	NA	NA	NA	NA	NA	NA	NA	NA	NA	NA	NA	NA	NA	NA	NA
Glyma.03G210400.1	NA	NA	NA	NA	NA	NA	NA	NA	NA	NA	NA	NA	NA	NA	NA	NA	NA	NA	NA	NA	NA	NA	-7.6053	0.0368694
Glyma.03G210500.1	NA	NA	NA	NA	NA	NA	5.78445	0.00155462	NA	NA	5.80828	3.04249e-12	5.06705	3.99501e-13	NA	NA	NA	NA	-6.57511	7.59947e-19	-5.84892	7.81673e-23	-6.18918	4.01197e-11
Glyma.03G210700.3	NA	NA	NA	NA	NA	NA	-3.26376	0.029551	NA	NA	NA	NA	NA	NA	NA	NA	NA	NA	NA	NA	NA	NA	NA	NA
Glyma.03G211900.1	NA	NA	NA	NA	NA	NA	NA	NA	NA	NA	NA	NA	NA	NA	NA	NA	NA	NA	NA	NA	NA	NA	1.91855	0.00215728
Glyma.03G212400.1	NA	NA	NA	NA	NA	NA	NA	NA	-1.9474	0.0032724	NA	NA	NA	NA	NA	NA	NA	NA	-2.58311	0.000287638	-2.83522	1.18532e-05	-2.65593	0.00814794
Glyma.03G212500.1	NA	NA	NA	NA	NA	NA	2.33778	0.0463788	NA	NA	1.72573	0.0362268	3.07577	1.91577e-06	NA	NA	NA	NA	NA	NA	-3.78076	6.47343e-12	-3.31426	1.59646e-17
Glyma.03G212600.1	NA	NA	NA	NA	NA	NA	2.56436	0.00367581	NA	NA	2.1673	6.89933e-05	3.34136	0.000265756	NA	NA	NA	NA	-4.05959	1.62731e-13	-3.83911	7.22005e-08	-3.23668	5.79283e-08
Glyma.03G212700.2	-2.5367	0.00361618	NA	NA	NA	NA	NA	NA	NA	NA	NA	NA	NA	NA	NA	NA	NA	NA	2.19865	0.0446002	NA	NA	NA	NA
Glyma.03G213000.1	NA	NA	4.92176	0.0499555	NA	NA	NA	NA	NA	NA	NA	NA	NA	NA	NA	NA	NA	NA	NA	NA	NA	NA	NA	NA
Glyma.03G213300.1	-4.72414	2.61322e-07	NA	NA	NA	NA	NA	NA	4.76545	8.31355e-05	NA	NA	NA	NA	NA	NA	NA	NA	5.24623	5.50116e-41	NA	NA	NA	NA
Glyma.03G214400.1	NA	NA	NA	NA	NA	NA	NA	NA	NA	NA	NA	NA	NA	NA	NA	NA	NA	NA	-10.5295	0.0270691	NA	NA	NA	NA
Glyma.03G214600.1	NA	NA	NA	NA	NA	NA	NA	NA	NA	NA	NA	NA	-3.63545	8.16158e-05	NA	NA	NA	NA	NA	NA	-6.04598	0.00532922	-3.90412	7.05176e-05
Glyma.03G214800.1	NA	NA	-5.38876	5.7414e-06	-6.33599	1.66077e-15	NA	NA	NA	NA	NA	NA	3.16948	6.78795e-05	NA	NA	NA	NA	5.22628	0.00478968	2.69985	0.0209235	6.32668	1.4092e-09
Glyma.03G214800.2	NA	NA	NA	NA	NA	NA	NA	NA	NA	NA	NA	NA	2.43807	0.0109961	NA	NA	NA	NA	NA	NA	4.6574	1.5552e-13	NA	NA
Glyma.03G214800.3	-11.4556	2.69099e-12	NA	NA	NA	NA	NA	NA	11.2947	9.31841e-09	NA	NA	NA	NA	NA	NA	NA	NA	NA	NA	NA	NA	NA	NA
Glyma.03G214800.4	-11.3826	0.0082774	NA	NA	NA	NA	NA	NA	11.6782	0.00946867	NA	NA	NA	NA	NA	NA	NA	NA	NA	NA	12.0833	3.1145e-12	11.1285	0.00921186
Glyma.03G214900.1	NA	NA	-9.27202	3.95648e-29	NA	NA	NA	NA	NA	NA	8.12645	1.77234e-15	NA	NA	NA	NA	-11.1263	0.00233701	NA	NA	NA	NA	NA	NA
Glyma.03G214900.3	NA	NA	NA	NA	NA	NA	NA	NA	10.9246	2.24578e-12	NA	NA	NA	NA	NA	NA	NA	NA	NA	NA	NA	NA	NA	NA
Glyma.03G215000.1	NA	NA	NA	NA	NA	NA	5.33048	0.0363926	NA	NA	3.33212	0.0100609	3.78098	1.33943e-06	NA	NA	NA	NA	-5.77541	3.44228e-34	-4.76473	2.12067e-14	-5.0673	4.66107e-09
Glyma.03G215100.1	NA	NA	-2.05983	0.0341166	NA	NA	NA	NA	NA	NA	NA	NA	NA	NA	NA	NA	NA	NA	NA	NA	3.15741	5.93367e-12	3.23873	5.48356e-07
Glyma.03G215500.1	NA	NA	NA	NA	NA	NA	NA	NA	NA	NA	NA	NA	7.51014	0.00494666	NA	NA	NA	NA	NA	NA	-2.44487	0.00740847	-2.61535	6.15887e-05
Glyma.03G215800.1	NA	NA	NA	NA	NA	NA	NA	NA	NA	NA	3.33465	1.2161e-17	2.17205	0.0129173	NA	NA	NA	NA	NA	NA	NA	NA	-2.79563	1.53524e-05
Glyma.03G215900.1	-5.35691	0.00748925	NA	NA	NA	NA	NA	NA	5.6323	0.00665637	NA	NA	NA	NA	NA	NA	NA	NA	3.15924	0.0470875	7.09252	0.0291582	NA	NA
Glyma.03G216100.1	NA	NA	NA	NA	NA	NA	-5.51515	3.93123e-09	NA	NA	-3.49127	0.000437258	NA	NA	NA	NA	NA	NA	3.49823	1.64258e-08	NA	NA	3.76918	9.451e-07
Glyma.03G216300.1	NA	NA	NA	NA	NA	NA	NA	NA	NA	NA	NA	NA	NA	NA	NA	NA	NA	NA	2.16256	4.01127e-12	NA	NA	NA	NA
Glyma.03G216300.2	NA	NA	NA	NA	NA	NA	NA	NA	NA	NA	NA	NA	NA	NA	NA	NA	NA	NA	NA	NA	NA	NA	-8.45443	3.07776e-05
Glyma.03G216900.1	NA	NA	9.28082	2.47479e-06	8.55073	0.00648852	NA	NA	NA	NA	NA	NA	NA	NA	NA	NA	NA	NA	NA	NA	-8.80255	0.00150913	-7.55652	0.0166316
Glyma.03G217300.2	8.57106	0.000132361	NA	NA	NA	NA	NA	NA	NA	NA	NA	NA	NA	NA	NA	NA	NA	NA	NA	NA	NA	NA	-6.32031	5.141e-06
Glyma.03G217500.1	NA	NA	NA	NA	NA	NA	NA	NA	NA	NA	NA	NA	NA	NA	NA	NA	NA	NA	NA	NA	NA	NA	2.03615	8.97917e-08
Glyma.03G217900.1	NA	NA	NA	NA	NA	NA	4.30686	0.000196408	NA	NA	5.62311	1.47901e-08	5.25901	4.63513e-08	NA	NA	NA	NA	-11.7109	2.89969e-15	-6.57126	7.39635e-08	-8.75212	4.05733e-11
Glyma.03G218400.1	NA	NA	NA	NA	NA	NA	9.68126	0.008901	NA	NA	NA	NA	NA	NA	NA	NA	NA	NA	-7.05131	0.0250826	-7.72271	0.000583831	NA	NA
Glyma.03G218600.2	NA	NA	NA	NA	NA	NA	NA	NA	-9.37517	1.76483e-07	NA	NA	NA	NA	NA	NA	NA	NA	NA	NA	NA	NA	-11.3919	2.75084e-13
Glyma.03G218700.1	3.15576	3.32023e-14	NA	NA	NA	NA	NA	NA	NA	NA	NA	NA	NA	NA	NA	NA	NA	NA	NA	NA	NA	NA	NA	NA
Glyma.03G219000.1	NA	NA	NA	NA	NA	NA	NA	NA	NA	NA	2.603	0.000281781	2.85569	4.91914e-06	NA	NA	NA	NA	-2.73453	0.000159682	-3.40293	3.23091e-08	-3.58291	8.25427e-06
Glyma.03G219100.1	NA	NA	NA	NA	NA	NA	NA	NA	NA	NA	2.31312	0.00209132	2.91417	1.673e-08	NA	NA	NA	NA	-2.05518	0.0298291	-3.30266	1.91704e-09	-3.45567	4.16348e-14
Glyma.03G219900.1	NA	NA	NA	NA	NA	NA	NA	NA	NA	NA	NA	NA	NA	NA	NA	NA	NA	NA	NA	NA	-6.83371	0.0271879	NA	NA
Glyma.03G220800.1	NA	NA	NA	NA	NA	NA	NA	NA	NA	NA	NA	NA	NA	NA	NA	NA	NA	NA	NA	NA	-1.5553	0.0114414	-2.17191	0.000124472
Glyma.03G220900.6	NA	NA	NA	NA	4.46814	0.0212261	NA	NA	NA	NA	NA	NA	NA	NA	NA	NA	NA	NA	NA	NA	NA	NA	NA	NA
Glyma.03G221300.1	3.49275	1.96905e-10	4.97722	1.11592e-73	2.77975	0.0333193	NA	NA	NA	NA	NA	NA	NA	NA	NA	NA	NA	NA	NA	NA	NA	NA	NA	NA
Glyma.03G221400.2	NA	NA	NA	NA	NA	NA	NA	NA	NA	NA	NA	NA	-3.53647	0.000425018	NA	NA	NA	NA	NA	NA	NA	NA	NA	NA
Glyma.03G221900.1	NA	NA	7.97604	0.00552705	NA	NA	NA	NA	NA	NA	NA	NA	NA	NA	NA	NA	NA	NA	NA	NA	-8.9972	1.88243e-07	-9.67071	3.17987e-08
Glyma.03G222600.1	NA	NA	NA	NA	NA	NA	NA	NA	NA	NA	NA	NA	NA	NA	NA	NA	NA	NA	NA	NA	NA	NA	-8.16019	0.0073902
Glyma.03G222700.1	NA	NA	NA	NA	NA	NA	NA	NA	NA	NA	NA	NA	NA	NA	NA	NA	NA	NA	3.50334	0.0200254	3.56259	2.12837e-06	2.94357	6.77684e-05
Glyma.03G223200.1	NA	NA	NA	NA	NA	NA	NA	NA	NA	NA	NA	NA	NA	NA	NA	NA	NA	NA	NA	NA	10.8457	0.0191729	NA	NA
Glyma.03G223900.1	2.5429	0.0075069	NA	NA	NA	NA	NA	NA	NA	NA	NA	NA	NA	NA	NA	NA	NA	NA	NA	NA	NA	NA	NA	NA
Glyma.03G224700.1	2.93752	0.000219331	NA	NA	NA	NA	NA	NA	NA	NA	NA	NA	NA	NA	NA	NA	NA	NA	NA	NA	NA	NA	NA	NA
Glyma.03G224800.1	NA	NA	NA	NA	NA	NA	NA	NA	NA	NA	NA	NA	NA	NA	NA	NA	NA	NA	5.08207	0.00192228	NA	NA	NA	NA
Glyma.03G225000.1	NA	NA	3.39452	0.000195998	NA	NA	NA	NA	NA	NA	NA	NA	NA	NA	NA	NA	NA	NA	NA	NA	-3.15823	0.00369689	-2.87916	4.17909e-05
Glyma.03G225200.1	NA	NA	NA	NA	NA	NA	NA	NA	NA	NA	NA	NA	NA	NA	NA	NA	NA	NA	-2.35689	0.0236839	NA	NA	NA	NA
Glyma.03G225300.2	-2.73558	0.00792716	NA	NA	NA	NA	NA	NA	NA	NA	NA	NA	NA	NA	NA	NA	NA	NA	NA	NA	NA	NA	NA	NA
Glyma.03G225300.3	-2.11982	0.016311	NA	NA	NA	NA	NA	NA	NA	NA	NA	NA	NA	NA	NA	NA	NA	NA	2.37789	5.61244e-08	NA	NA	NA	NA
Glyma.03G226000.1	NA	NA	NA	NA	NA	NA	11.7237	4.03277e-05	NA	NA	NA	NA	NA	NA	NA	NA	NA	NA	NA	NA	NA	NA	-10.8486	4.99785e-28
Glyma.03G226800.3	NA	NA	NA	NA	NA	NA	NA	NA	NA	NA	4.49997	2.28202e-08	3.05403	0.00906325	NA	NA	NA	NA	NA	NA	-5.18975	0.0243868	-4.38226	3.47751e-06
Glyma.03G227000.1	NA	NA	NA	NA	NA	NA	NA	NA	NA	NA	NA	NA	NA	NA	NA	NA	NA	NA	4.3575	0.0418521	NA	NA	NA	NA
Glyma.03G228000.1	NA	NA	NA	NA	NA	NA	NA	NA	NA	NA	NA	NA	NA	NA	NA	NA	NA	NA	NA	NA	7.13229	4.48126e-05	7.60371	1.19191e-08
[truncated: 11,482 more rows]
