# Supplementary material for: Comparative transcriptomic provides novel insights into the soybean response to Colletotrichum truncatum infection
Source: Front Plant Sci. 2022 Nov 25;13:1046418. doi: 10.3389/fpls.2022.1046418 (PMC9732023; doi:10.3389/fpls.2022.1046418)
Supplement: Supplementary file 4 [file Table_3.xlsx]

## Sheet: Planilha3
Specific to More Susceptible Phenotype													More Susceptible Interactions		More Resistant Interactions		More Susceptible Interactions		More Resistant Interactions		More Susceptible Interactions		More Resistant Interactions
Specific to More Resistant Phenotype						Phytozome							12 vs 0 hpi		12 vs 0 hpi		48 vs 12 hpi		48 vs 12 hpi		120 vs 48 hpi		120 vs 48 hpi
transcriptName	LocusName	peptideName	Pfam	IPR_terms	IPR_definition	arabi-symbol	arabi-defline	Function	Enriched GO term	GO term description	Cluster More Resistant Interactions	Cluster More Susceptible Interactions	1080-Gm2	1059-Gm1	1080-Gm1	1059-Gm2	1080-Gm2	1059-Gm1	1080-Gm1	1059-Gm2	1080-Gm2	1059-Gm1	1080-Gm1	1059-Gm2
Glyma.11G083800.1	Glyma.11G083800	Glyma.11G083800.1.p	PF02893	IPR042099|IPR025110|IPR000873	AMP-dependent synthetase-like superfamily|AMP-binding enzyme, C-terminal domain|AMP-dependent synthetase/ligase	AAE1	acyl activating enzyme 1	Hormone - ABA - AAE1	GO:0003824	Catalytic activity	2		NA	NA	NA	NA	NA	NA	NA	NA	NA	NA	-4.24152	-4.73897
Glyma.05G230200.1	Glyma.05G230200	Glyma.05G230200.1.p	PF03195	IPR028457	ABI family	ABIL1	ABI-1-like 1	Hormone - ABA - ABIL1			4		NA	NA	NA	NA	NA	NA	-4.00874	-2.58824	NA	NA	5.21484	NA
Glyma.13G240600.1	Glyma.13G240600	Glyma.13G240600.1.p	PF03106	IPR006680|IPR002195|IPR011059|IPR032466|IPR017593	Amidohydrolase-related|Dihydroorotase, conserved site|Metal-dependent hydrolase, composite domain superfamily|Metal-dependent hydrolase|Allantoinase	ALN,ATALN	allantoinase	Hormone - ABA - Allantoin	GO:0003824	Catalytic activity	4		NA	NA	NA	NA	NA	NA	NA	NA	NA	NA	2.70953	1.91212
Glyma.17G036100.1	Glyma.17G036100	Glyma.17G036100.1.p		IPR035513|IPR034087|IPR006501	Invertase/pectin methylesterase inhibitor domain superfamily|Cell wall/vacuolar inhibitor of fructosidase|Pectinesterase inhibitor domain		Plant invertase/pectin methylesterase inhibitor superfamily protein	Hormone - ABA - C/VIF1	GO:0003824, GO:0004857	Catalytic activity, enzyme inhibitor activity			NA	NA	NA	NA	NA	NA	NA	NA	NA	NA	-2.19621	-1.48348
Glyma.18G171800.1	Glyma.18G171800	Glyma.18G171800.1.p		IPR037495	CLAVATA3/ESR (CLE)-related protein 41/42/44	CLE41	CLAVATA3/ESR-RELATED 41	Hormone - ABA - CLAVATA3/ESR			2		NA	NA	NA	NA	NA	NA	NA	NA	NA	NA	-2.71099	-1.96495
Glyma.16G050700.1	Glyma.16G050700	Glyma.16G050700.1.p		IPR004182|IPR037848|IPR011993	GRAM domain|GEM-like protein|PH-like domain superfamily		GRAM domain family protein	Hormone - ABA - GEM-like protein 5/GRAM			2		NA	NA	NA	NA	NA	NA	2.00124	2.98054	NA	NA	-2.57949	-2.306
Glyma.10G286800.1	Glyma.10G286800	Glyma.10G286800.1.p	PF07496	IPR004182|IPR011993|IPR037848	GRAM domain|PH-like domain superfamily|GEM-like protein		GRAM domain-containing protein / ABA-responsive protein-related	Hormone - ABA - GEM-like/GRAM			1	3	NA	NA	NA	NA	NA	NA	NA	NA	NA	NA	-2.1167	-2.96771
Glyma.19G069200.5	Glyma.19G069200	Glyma.19G069200.5.p		IPR000222|IPR015655|IPR001932|IPR036457	PPM-type phosphatase, divalent cation binding|Protein phosphatase 2C family|PPM-type phosphatase domain|PPM-type phosphatase domain superfamily	HAI2	highly ABA-induced PP2C gene 2	Hormone - ABA - PP2C	GO:0003824	Catalytic activity	4		NA	NA	NA	NA	NA	NA	NA	NA	NA	NA	5.39534	4.05753
Glyma.07G253900.4	Glyma.07G253900	Glyma.07G253900.4.p		IPR000222|IPR001932|IPR036457	PPM-type phosphatase, divalent cation binding|PPM-type phosphatase domain|PPM-type phosphatase domain superfamily		Protein phosphatase 2C family protein	Hormone - ABA - PP2C	GO:0003824	catalytic activity	2		NA	NA	NA	NA	NA	NA	10.4238	10.6332	NA	NA	NA	NA
Glyma.19G176600.1	Glyma.19G176600	Glyma.19G176600.1.p		IPR000222|IPR015655|IPR001932|IPR036457	PPM-type phosphatase, divalent cation binding|Protein phosphatase 2C family|PPM-type phosphatase domain|PPM-type phosphatase domain superfamily		Protein phosphatase 2C family protein	Hormone - ABA - PP2C	GO:0003824	Catalytic activity			NA	NA	NA	NA	NA	NA	NA	NA	NA	NA	-1.9023	-1.85092
Glyma.07G248000.3	Glyma.07G248000	Glyma.07G248000.3.p	PF01370	IPR015655|IPR001932|IPR036457	Protein phosphatase 2C family|PPM-type phosphatase domain|PPM-type phosphatase domain superfamily		Protein phosphatase 2C family protein	Hormone - ABA - PP2C	GO:0003824	catalytic activity	2		NA	NA	NA	NA	NA	NA	2.09008	2.05156	NA	NA	-2.62502	-2.23943
Glyma.03G095200.1	Glyma.03G095200	Glyma.03G095200.1.p	PF04783,PF04782					Hormone - ABA - REL1 (Rolled and erect 1)			2		NA	NA	NA	NA	NA	NA	6.74016	7.23298	NA	NA	NA	NA
Glyma.04G140600.1	Glyma.04G140600	Glyma.04G140600.1.p	PF04862					Hormone - ABA - REL1 (Rolled and erect 1)			1		NA	NA	NA	NA	NA	NA	NA	NA	NA	NA	-8.55565	-7.06061
Glyma.03G256200.1	Glyma.03G256200	Glyma.03G256200.1.p	PF08265,PF05764	IPR004993	GH3 family	FIN219,JAR1	Auxin-responsive GH3 family protein	Hormone - Auxin - GH3			2		NA	NA	NA	NA	NA	NA	NA	NA	NA	NA	-2.03512	-2.39753
Glyma.01G190600.1	Glyma.01G190600	Glyma.01G190600.1.p	PF00139	IPR004993	GH3 family	GH3.1	Auxin-responsive GH3 family protein	Hormone - Auxin - GH3			2	1	NA	NA	NA	NA	NA	NA	2.62799	NA	NA	NA	-3.48239	-4.00151
Glyma.15G017500.1	Glyma.15G017500	Glyma.15G017500.1.p		IPR003311|IPR000270|IPR033389	AUX/IAA protein|PB1 domain|AUX/IAA domain	IAA27,PAP2	phytochrome-associated protein 2	Hormone - Auxin - IAA - PAP2					NA	NA	NA	NA	NA	NA	NA	NA	NA	NA	-1.99249	-1.61435
Glyma.11G242700.1	Glyma.11G242700	Glyma.11G242700.1.p	PF05553	IPR006460	Protein MIZU-KUSSEI 1-like, plant		Protein of unknown function, DUF617	Hormone - Auxin - MIZ1			6		NA	NA	-2.7299	-2.42713	NA	NA	NA	NA	NA	NA	NA	NA
Glyma.19G232400.3	Glyma.19G232400	Glyma.19G232400.3.p		IPR008406	Dormancy/auxin associated protein		Dormancy/auxin associated family protein	Hormone - Auxin - Other			1		NA	NA	NA	NA	NA	NA	NA	NA	NA	NA	-1.76628	-2.29976
Glyma.19G232400.4	Glyma.19G232400	Glyma.19G232400.4.p		IPR008406	Dormancy/auxin associated protein		Dormancy/auxin associated family protein	Hormone - Auxin - Other			1		NA	NA	NA	NA	NA	NA	NA	NA	NA	NA	-2.08074	-2.18176
Glyma.01G137500.1	Glyma.01G137500	Glyma.01G137500.1.p	PF00614,PF00168,PF12357	IPR003676	Small auxin-up RNA		SAUR-like auxin-responsive protein family	Hormone - Auxin - SAUR			2		NA	NA	NA	NA	NA	NA	1.9358	2.37583	NA	NA	NA	NA
Glyma.18G300900.1	Glyma.18G300900	Glyma.18G300900.1.p		IPR003676	Small auxin-up RNA		SAUR-like auxin-responsive protein family	Hormone - Auxin - SAUR			2	1	NA	NA	NA	NA	NA	NA	NA	NA	NA	NA	-2.45376	-4.06911
Glyma.03G029600.1	Glyma.03G029600	Glyma.03G029600.1.p	PF04564	IPR003676	Small auxin-up RNA		SAUR-like auxin-responsive protein family	Hormone - Auxin - SAUR			2		NA	NA	NA	NA	NA	NA	NA	NA	NA	NA	-3.04008	-2.14673
Glyma.08G182900.1	Glyma.08G182900	Glyma.08G182900.1.p	PF04570	IPR000620|IPR030184	EamA domain|WAT1-related protein		nodulin MtN21 /EamA-like transporter family protein	Hormone - Auxin - WAT1			2		NA	NA	NA	NA	NA	NA	2.5022	1.98087	NA	NA	-2.26386	NA
Glyma.06G310700.1	Glyma.06G310700	Glyma.06G310700.1.p		IPR000620|IPR030184	EamA domain|WAT1-related protein		nodulin MtN21 /EamA-like transporter family protein	Hormone - Auxin - WAT1			2		NA	NA	NA	NA	NA	NA	2.74705	NA	NA	NA	-5.5002	-3.65703
Glyma.03G172900.1	Glyma.03G172900	Glyma.03G172900.1.p	PF13639	IPR000620|IPR030184	EamA domain|WAT1-related protein		nodulin MtN21 /EamA-like transporter family protein	Hormone - Auxin - WAT1			2		NA	NA	NA	NA	NA	NA	2.39317	1.80444	NA	NA	-5.5557	NA
Glyma.10G063000.1	Glyma.10G063000	Glyma.10G063000.1.p	PF00466	IPR026992|IPR005123|IPR027443	Non-haem dioxygenase N-terminal domain|Oxoglutarate/iron-dependent dioxygenase|Isopenicillin N synthase-like		2-oxoglutarate (2OG) and Fe(II)-dependent oxygenase superfamily protein	Hormone - Biosynthesis and catabolism of diverse hormones - 2-ODDs			3		NA	NA	5.2185	8.9978	NA	NA	NA	NA	NA	NA	NA	NA
Glyma.08G298900.1	Glyma.08G298900	Glyma.08G298900.1.p	PF11744	IPR015915|IPR006652	Kelch-type beta propeller|Kelch repeat type 1		Galactose oxidase/kelch repeat superfamily protein	Hormone - Cytokinin - galactose oxidase/kelch repeat					NA	NA	NA	NA	NA	NA	1.80264	1.62912	NA	NA	-1.42892	-1.77372
Glyma.11G019000.1	Glyma.11G019000	Glyma.11G019000.1.p	PF00432	IPR036955|IPR016177|IPR001471	AP2/ERF domain superfamily|DNA-binding domain superfamily|AP2/ERF domain	CRF2,TMO3	cytokinin response factor 2	Hormone - ET - CRF1-like	GO:0030528	transcription regulator activity	4		NA	NA	NA	NA	NA	NA	NA	NA	NA	NA	3.70494	2.68976
Glyma.04G052600.1	Glyma.04G052600	Glyma.04G052600.1.p		IPR031100|IPR005269	LOG family|Cytokinin riboside 5'-monophosphate phosphoribohydrolase LOG		Putative lysine decarboxylase family protein	Hormone - Cytokinin - LOG			2		NA	NA	NA	NA	NA	NA	2.23607	1.97452	NA	NA	NA	-2.119
Glyma.06G099400.1	Glyma.06G099400	Glyma.06G099400.1.p	PF05911	IPR030182	Purine permease, plant	ATPUP1,PUP1	purine permease 1	Hormone - Cytokinin - PUP1			6	4	NA	NA	-2.64369	NA	NA	NA	NA	NA	NA	NA	2.79277	3.45286
Glyma.12G226400.1	Glyma.12G226400	Glyma.12G226400.1.p		IPR036038|IPR001544	Aminotransferase-like, PLP-dependent enzymes|Aminotransferase class IV		D-aminoacid aminotransferase-like PLP-dependent enzymes superfamily protein	Hormone - ET - DAAT	GO:0003824	Catalytic activity	6		NA	NA	NA	NA	NA	NA	NA	NA	NA	NA	2.29026	2.49452
Glyma.11G079400.2	Glyma.11G079400	Glyma.11G079400.2.p	PF00847	IPR001087|IPR035669|IPR036514	GDSL lipase/esterase|GDSL lipase/esterase-like, plant|SGNH hydrolase superfamily		GDSL-like Lipase/Acylhydrolase superfamily protein	Hormone - ET - Lipase - GDSL	GO:0003824	catalytic activity	6		NA	NA	NA	NA	NA	NA	NA	NA	NA	NA	1.7659	2.31729
Glyma.02G046000.1	Glyma.02G046000	Glyma.02G046000.1.p	PF05920,PF07526	IPR008265|IPR035669|IPR001087|IPR036514	Lipase, GDSL, active site|GDSL lipase/esterase-like, plant|GDSL lipase/esterase|SGNH hydrolase superfamily		GDSL-like Lipase/Acylhydrolase superfamily protein	Hormone - ET - Lipase - GDSL	GO:0003824	Catalytic activity	2		NA	NA	NA	NA	NA	NA	NA	NA	NA	NA	-7.64666	-7.77805
Glyma.06G019200.1	Glyma.06G019200	Glyma.06G019200.1.p	PF00657	IPR039950|IPR006868|IPR006867	UNCHARACTERIZED/ Nitrate regulatory gene2 protein|Domain of unknown function DUF630|Domain of unknown function DUF632		Protein of unknown function (DUF630 and DUF632)	Hormone - ET - Lipase - GDSL					NA	NA	NA	NA	NA	NA	NA	NA	NA	NA	-2.18103	-1.84047
Glyma.08G307200.1	Glyma.08G307200	Glyma.08G307200.1.p	PF03168	IPR035669|IPR001087|IPR036514	GDSL lipase/esterase-like, plant|GDSL lipase/esterase|SGNH hydrolase superfamily		GDSL-like Lipase/Acylhydrolase superfamily protein	Hormone - ET - Lipase - GDSL	GO:0003824	Catalytic activity	1		NA	NA	NA	NA	NA	NA	NA	NA	NA	NA	-7.58708	-7.84995
Glyma.12G173800.1	Glyma.12G173800	Glyma.12G173800.1.p		IPR036378|IPR000782	FAS1 domain superfamily|FAS1 domain	ATFLA11,FLA11	FASCICLIN-like arabinogalactan-protein 11	Hormone - Gibberellin - FAS1			1		NA	NA	NA	NA	NA	NA	NA	NA	NA	NA	-3.14648	-2.37572
Glyma.10G165600.1	Glyma.10G165600	Glyma.10G165600.1.p	PF00657					Hormone - ET - Lipase - GDSL			3		NA	NA	5.81367	NA	NA	NA	-6.78243	-6.53363	NA	NA	6.70695	NA
Glyma.11G003200.1	Glyma.11G003200	Glyma.11G003200.1.p	PF00383	IPR026992|IPR005123|IPR027443	Non-haem dioxygenase N-terminal domain|Oxoglutarate/iron-dependent dioxygenase|Isopenicillin N synthase-like	ATGA2OX8,GA2OX8	gibberellin 2-oxidase 8	Hormone - Gibberellin - G2OX	GO:0016491, GO:0016705, GO:0055114, GO:0003824	oxidoreductase activity, oxidoreductase activity, acting on paired donors, with incorporation or reduction of molecular oxygen, oxidation reduction	1		NA	NA	NA	NA	NA	NA	NA	NA	NA	NA	-3.2361	-3.091
Glyma.05G110900.1	Glyma.05G110900	Glyma.05G110900.1.p	PF08276,PF01453,PF00954,PF07714	IPR036638|IPR011598	Helix-loop-helix DNA-binding domain superfamily|Myc-type, basic helix-loop-helix (bHLH) domain		basic helix-loop-helix (bHLH) DNA-binding superfamily protein	Hormone - JA - TF - bHLH18-like			4		NA	NA	NA	NA	NA	NA	NA	NA	NA	NA	2.93477	2.46905
Glyma.10G241100.1	Glyma.10G241100	Glyma.10G241100.1.p	PF14416,PF13839	IPR026992|IPR005123|IPR027443	Non-haem dioxygenase N-terminal domain|Oxoglutarate/iron-dependent dioxygenase|Isopenicillin N synthase-like	AT2353,ATGA20OX2,GA20OX2	gibberellin 20 oxidase 2	Hormone - Gibberellin - G2OX	GO:0016491, GO:0016705, GO:0055114, GO:0003824	oxidoreductase activity, oxidoreductase activity, acting on paired donors, with incorporation or reduction of molecular oxygen, oxidation reduction	1		NA	NA	2.12035	NA	NA	NA	NA	NA	NA	NA	-3.15101	-2.82919
Glyma.07G065700.1	Glyma.07G065700	Glyma.07G065700.1.p	PF00293	IPR015421|IPR004839|IPR015424|IPR015422	Pyridoxal phosphate-dependent transferase, major domain|Aminotransferase, class I/classII|Pyridoxal phosphate-dependent transferase|Pyridoxal phosphate-dependent transferase domain 1	ACS1,AT-ACS1	ACC synthase 1	Hormone - JA - ACS1			2		NA	NA	NA	NA	NA	NA	8.09511	8.31469	NA	NA	-8.3922	-8.23119
Glyma.09G117500.1	Glyma.09G117500	Glyma.09G117500.1.p	NA	IPR015300|IPR003340	DNA-binding pseudobarrel domain superfamily|B3 DNA binding domain	REM39,VRN1	AP2/B3-like transcriptional factor family protein	Hormone - JA - AP2/B3			2		NA	NA	NA	NA	NA	NA	NA	NA	NA	NA	-5.68198	-8.73921
Glyma.20G168500.1	Glyma.20G168500	Glyma.20G168500.1.p		IPR036955|IPR016177|IPR001471	AP2/ERF domain superfamily|DNA-binding domain superfamily|AP2/ERF domain		Integrase-type DNA-binding superfamily protein	Hormone - JA - AP2/ERF	GO:0003700, GO:0030528	transcription factor activity, transcription regulator activity	2	5	NA	NA	NA	NA	NA	NA	3.81383	4.32349	NA	NA	-5.7522	-3.15301
Glyma.08G339200.1	Glyma.08G339200	Glyma.08G339200.1.p	NA	IPR015300|IPR039218|IPR003340	DNA-binding pseudobarrel domain superfamily|REM family|B3 DNA binding domain	REM39,VRN1	AP2/B3-like transcriptional factor family protein	Hormone - JA - AP2/B3			2		NA	NA	NA	NA	NA	NA	NA	5.12806	NA	NA	-5.01648	-5.36552
Glyma.04G041200.1	Glyma.04G041200	Glyma.04G041200.1.p	NA	IPR017392|IPR036955|IPR016177|IPR001471	AP2/ERF transcription factor ERF/PTI6|AP2/ERF domain superfamily|DNA-binding domain superfamily|AP2/ERF domain	DEAR3	DREB and EAR motif protein 3	Hormone - JA - AP2/ERF	GO:0030528	transcription regulator activity	1		NA	NA	NA	NA	NA	NA	NA	NA	NA	NA	-9.18938	-3.48652
Glyma.03G110600.1	Glyma.03G110600	Glyma.03G110600.1.p	PF04759	IPR029058|IPR002921	Alpha/Beta hydrolase fold|Fungal lipase-like domain	DAD1	alpha/beta-Hydrolases superfamily protein	Hormone - JA - DAD1	GO:0003824	Catalytic activity	2		NA	NA	NA	NA	NA	NA	NA	NA	NA	NA	-7.40792	-7.19264
Glyma.10G016500.1	Glyma.10G016500	Glyma.10G016500.1.p	PF08244,PF00251	IPR036955|IPR016177|IPR001471	AP2/ERF domain superfamily|DNA-binding domain superfamily|AP2/ERF domain	HRE2	Integrase-type DNA-binding superfamily protein	Hormone - JA - AP2/ERF	GO:0003700, GO:0030528	transcription factor activity, transcription regulator activity	2		NA	NA	NA	NA	NA	NA	3.00916	2.22943	NA	NA	-4.02244	NA
Glyma.16G047600.1	Glyma.16G047600	Glyma.16G047600.1.p		IPR036955|IPR016177|IPR001471	AP2/ERF domain superfamily|DNA-binding domain superfamily|AP2/ERF domain		Integrase-type DNA-binding superfamily protein	Hormone - JA - AP2/ERF	GO:0003700, GO:0030528	transcription factor activity, transcription regulator activity	2		NA	NA	NA	NA	NA	NA	2.36987	2.45951	NA	NA	-2.42682	NA
Glyma.07G034800.1	Glyma.07G034800	Glyma.07G034800.1.p	PF00657	IPR036392|IPR020834|IPR027433|IPR001246|IPR036226|IPR001024|IPR042057|IPR000907|IPR020833|IPR013819	PLAT/LH2 domain superfamily|Lipoxygenase, conserved site|Lipoxygenase, domain 3|Lipoxygenase, plant|Lipoxigenase, C-terminal domain superfamily|PLAT/LH2 domain|Plant lipoxygenase, PLAT/LH2 domain|Lipoxygenase|Lipoxygenase, iron binding site|Lipoxygenase, C-terminal	ATLOX1,LOX1	lipoxygenase 1	Hormone - JA - LOX3			6		NA	NA	-2.4437	-2.23015	NA	NA	NA	NA	NA	NA	NA	NA
Glyma.20G220200.3	Glyma.20G220200	Glyma.20G220200.3.p		IPR001810|IPR036047|IPR025886	F-box domain|F-box-like domain superfamily|Phloem protein 2-like	AtPP2-B10,PP2-B10	phloem protein 2-B10	Hormone - JA - F-box			2		NA	NA	NA	NA	NA	NA	NA	-7.83168	NA	NA	-3.60298	-2.57064
Glyma.17G011800.1	Glyma.17G011800	Glyma.17G011800.1.p		IPR027949	Petal formation-expressed		F-box family protein with a domain of unknown function (DUF295)	Hormone - JA - F-box			2		NA	NA	NA	NA	NA	NA	NA	1.86249	NA	NA	-5.96864	-8.85686
Glyma.01G187800.1	Glyma.01G187800	Glyma.01G187800.1.p	PF05553	IPR032675|IPR036047|IPR006553|IPR001810	Leucine-rich repeat domain superfamily|F-box-like domain superfamily|Leucine-rich repeat, cysteine-containing subtype|F-box domain		F-box/RNI-like superfamily protein	Hormone - JA - F-box			2		NA	NA	NA	NA	NA	NA	NA	9.18428	NA	NA	-2.24686	-2.00378
Glyma.19G178000.1	Glyma.19G178000	Glyma.19G178000.1.p		IPR006447|IPR001005|IPR009057|IPR017930	Myb domain, plants|SANT/Myb domain|Homeobox-like domain superfamily|Myb domain		Homeodomain-like superfamily protein	Hormone - JA - MYB			1		NA	NA	NA	NA	NA	NA	NA	NA	NA	NA	-6.27925	-3.13174
Glyma.01G224900.1	Glyma.01G224900	Glyma.01G224900.1.p	PF04193	IPR009057|IPR001005|IPR015495	Homeobox-like domain superfamily|SANT/Myb domain|Myb-like transcription factor	CPC	Homeodomain-like superfamily protein	Hormone - JA - MYB			2		NA	NA	NA	NA	NA	NA	NA	NA	NA	NA	-2.7144	-1.87121
Glyma.06G031400.1	Glyma.06G031400	Glyma.06G031400.1.p	PF00293	IPR009057|IPR017884|IPR001005	Homeobox-like domain superfamily|SANT domain|SANT/Myb domain	ATRL6,RL6,RSM3	RAD-like 6	Hormone - JA - MYB			2		NA	NA	NA	NA	NA	NA	NA	NA	NA	NA	-5.43867	-6.01069
Glyma.19G260900.1	Glyma.19G260900	Glyma.19G260900.1.p		IPR009057|IPR017930|IPR001005|IPR006447	Homeobox-like domain superfamily|Myb domain|SANT/Myb domain|Myb domain, plants	LHY,LHY1	Homeodomain-like superfamily protein	Hormone - JA - MYB			1		NA	NA	NA	NA	NA	NA	NA	NA	NA	NA	-2.77463	-5.35961
Glyma.12G089100.2	Glyma.12G089100	Glyma.12G089100.2.p	PF01650	IPR006447|IPR001005|IPR025756|IPR009057|IPR017930	Myb domain, plants|SANT/Myb domain|MYB-CC type transcription factor, LHEQLE-containing domain|Homeobox-like domain superfamily|Myb domain		Homeodomain-like superfamily protein	Hormone - JA - MYB			2		NA	NA	NA	NA	NA	NA	11.019	7.42434	NA	NA	NA	NA
Glyma.19G164600.1	Glyma.19G164600	Glyma.19G164600.1.p		IPR009057|IPR001005|IPR015495|IPR017930	Homeobox-like domain superfamily|SANT/Myb domain|Myb-like transcription factor|Myb domain	ATMYB15,ATY19,MYB15	myb domain protein 15	Hormone - JA - MYB4			2		NA	NA	NA	NA	NA	NA	3.9786	2.87599	NA	NA	NA	NA
Glyma.18G113400.1	Glyma.18G113400	Glyma.18G113400.1.p		IPR009057|IPR001005|IPR006447	Homeobox-like domain superfamily|SANT/Myb domain|Myb domain, plants		Homeodomain-like superfamily protein	Hormone - JA - MYB			2		NA	NA	NA	NA	NA	NA	5.12155	NA	NA	NA	-10.9435	-4.21688
Glyma.19G260900.2	Glyma.19G260900	Glyma.19G260900.2.p		IPR009057|IPR017930|IPR001005|IPR006447	Homeobox-like domain superfamily|Myb domain|SANT/Myb domain|Myb domain, plants	LHY,LHY1	Homeodomain-like superfamily protein	Hormone - JA - MYB			1	3	NA	NA	4.33363	NA	NA	NA	NA	NA	NA	NA	-3.6035	-5.3787
Glyma.16G017400.6	Glyma.16G017400	Glyma.16G017400.6.p		IPR009057|IPR001005|IPR006447|IPR017930	Homeobox-like domain superfamily|SANT/Myb domain|Myb domain, plants|Myb domain	LHY,LHY1	Homeodomain-like superfamily protein	Hormone - JA - MYB					NA	NA	14.2351	2.94018	NA	NA	2.11182	NA	NA	NA	NA	NA
Glyma.19G264200.1	Glyma.19G264200	Glyma.19G264200.1.p		IPR009057|IPR001005|IPR017930	Homeobox-like domain superfamily|SANT/Myb domain|Myb domain	AtMYB78,MYB78	myb domain protein 78	Hormone - JA - MYB108			2		NA	NA	NA	NA	NA	NA	NA	3.38288	NA	NA	-3.97126	-4.04942
Glyma.16G023000.1	Glyma.16G023000	Glyma.16G023000.1.p		IPR009057|IPR001005|IPR015495|IPR017930	Homeobox-like domain superfamily|SANT/Myb domain|Myb-like transcription factor|Myb domain	ATMYB111,MYB111,PFG3	myb domain protein 111	Hormone - JA - MYB3			2		NA	NA	NA	NA	NA	NA	1.99404	2.34286	NA	NA	-3.69438	NA
Glyma.13G120600.1	Glyma.13G120600	Glyma.13G120600.1.p	PF00560,PF13855,PF00069	IPR000864|IPR036354	Proteinase inhibitor I13, potato inhibitor I|Proteinase inhibitor I13, potato inhibitor I superfamily		Serine protease inhibitor, potato inhibitor I-type family protein	Hormone - JA - Proteinase inhibitor (mine)	GO:0004866, GO:0061135, GO:0004857, GO:0030234, GO:0030414, GO:0061134, GO:0006950, GO:0009611, GO:0050896, GO:0004867	endopeptidase inhibitor/regulator activity, enzyme inhibitor/ regulator activity, peptidase inhibitor/regulator activity, response to stress, response to wounding, response to stimulus, serine-type endopeptidase inhibitor activity	2		NA	NA	NA	NA	NA	NA	7.17855	7.35959	NA	NA	-7.47598	-7.27655
Glyma.10G180800.1	Glyma.10G180800	Glyma.10G180800.1.p	NA	IPR009057|IPR001005|IPR015495|IPR017930	Homeobox-like domain superfamily|SANT/Myb domain|Myb-like transcription factor|Myb domain	ATMYB15,ATY19,MYB15	myb domain protein 15	Hormone - JA - MYB4			2	1	NA	NA	NA	NA	NA	NA	2.14671	2.64148	NA	NA	-4.18145	NA
Glyma.06G008800.1	Glyma.06G008800	Glyma.06G008800.1.p	PF08263,PF00560,PF13855	IPR013088|IPR000679|IPR016679	Zinc finger, NHR/GATA-type|Zinc finger, GATA-type|Transcription factor, GATA, plant	GATA7	GATA transcription factor 7	Hormone - JA - TF - GATA7	GO:0030528, GO:0043169, GO:0043167, GO:0046872, GO:0043565, GO:0046914	transcription regulator activity, cation binding, metal/ion binding, sequence-specific DNA binding, transition metal ion binding			NA	NA	NA	NA	NA	NA	NA	NA	NA	NA	-2.20352	-1.66254
Glyma.10G295200.1	Glyma.10G295200	Glyma.10G295200.1.p	PF05678	IPR013087	Zinc finger C2H2-type		C2H2-like zinc finger protein	Hormone - JA - TF - C2H2			2		NA	NA	NA	NA	NA	NA	NA	2.66394	NA	NA	-6.16249	-3.27236
Glyma.03G173100.1	Glyma.03G173100	Glyma.03G173100.1.p	PF13639	IPR013087|IPR036236	Zinc finger C2H2-type|Zinc finger C2H2 superfamily		C2H2 and C2HC zinc fingers superfamily protein	Hormone - JA - TF - C2H2	GO:0043169, GO:0043167, GO:0046872	cation binding, metal/ion binding	2		NA	NA	NA	NA	NA	NA	NA	7.45238	NA	NA	-9.5851	-3.56878
Glyma.15G033600.1	Glyma.15G033600	Glyma.15G033600.1.p		IPR013087|IPR036236	Zinc finger C2H2-type|Zinc finger C2H2 superfamily	NTT,WIP2	C2H2-type zinc finger family protein	Hormone - JA - TF - C2H2			2		NA	NA	NA	NA	NA	NA	2.62309	NA	NA	NA	-4.07193	-2.26859
Glyma.17G101000.1	Glyma.17G101000	Glyma.17G101000.1.p		IPR003851	Zinc finger, Dof-type	CDF3	cycling DOF factor 3	Hormone - JA - TF - DOF			2		NA	NA	3.50414	NA	NA	NA	NA	NA	NA	NA	-3.09976	-4.43314
Glyma.12G008800.2	Glyma.12G008800	Glyma.12G008800.2.p	PF04770					Hormone - JA - TF - GATA			2		NA	NA	NA	NA	NA	NA	7.09728	NA	NA	NA	-7.39402	-8.11013
Glyma.12G137700.1	Glyma.12G137700	Glyma.12G137700.1.p		IPR005202	Transcription factor GRAS	PAT1	GRAS family transcription factor	Hormone - JA - TF - PAT1			2		NA	NA	NA	NA	NA	NA	2.83449	2.94737	NA	NA	NA	NA
Glyma.12G158400.1	Glyma.12G158400	Glyma.12G158400.1.p		IPR009057|IPR001356|IPR017970	Homeobox-like domain superfamily|Homeobox domain|Homeobox, conserved site	ATHB52,HB52	homeobox protein 52	Hormone - JA - TF - HB	GO:0003700, GO:0030528, GO:0043565	transcription factor activity, transcription regulator activity, sequence-specific DNA binding	2		NA	NA	NA	NA	NA	NA	3.79712	10.1	NA	NA	NA	-7.15201
Glyma.03G007600.1	Glyma.03G007600	Glyma.03G007600.1.p	PF03168	IPR009057|IPR001356	Homeobox-like domain superfamily|Homeobox domain	WOX11	WUSCHEL related homeobox 11	Hormone - JA - TF - WOX11	GO:0030528	transcription regulator activity	4		NA	NA	NA	NA	NA	NA	NA	NA	NA	NA	6.96458	7.14711
Glyma.06G049900.1	Glyma.06G049900	Glyma.06G049900.1.p	PF01595	IPR015421|IPR004838|IPR015424|IPR004839|IPR015422	Pyridoxal phosphate-dependent transferase, major domain|Aminotransferases, class-I, pyridoxal-phosphate-binding site|Pyridoxal phosphate-dependent transferase|Aminotransferase, class I/classII|Pyridoxal phosphate-dependent transferase domain 1	ACS8	1-amino-cyclopropane-1-carboxylate synthase 8	Hormone - JA (ET) - ACS2			1		NA	NA	NA	NA	NA	NA	NA	NA	NA	NA	-7.08474	-7.70845
Glyma.15G179600.1	Glyma.15G179600	Glyma.15G179600.1.p		IPR010399|IPR018467|IPR040390	Tify domain|CO/COL/TOC1, conserved site|TIFY/JAZ family	JAZ1,TIFY10A	jasmonate-zim-domain protein 1	Hormone - JAZ1			2		NA	NA	NA	NA	NA	NA	2.48378	1.9452	NA	NA	NA	NA
Glyma.07G226400.1	Glyma.07G226400	Glyma.07G226400.1.p	PF02453	IPR001638|IPR001320|IPR028082|IPR017103|IPR001828	Solute-binding protein family 3/N-terminal domain of MltF|Ionotropic glutamate receptor|Periplasmic binding protein-like I|Ionotropic glutamate receptor, plant|Receptor, ligand binding region	ATGLR2.8,GLR2.8	glutamate receptor 2.8	Hormone - JA- Glutamate receptor like gene			2		NA	NA	6.48849	NA	NA	NA	NA	3.314	NA	NA	-5.87904	-5.68975
Glyma.13G112000.1	Glyma.13G112000	Glyma.13G112000.1.p	PF00560,PF13855,PF00069	IPR010399|IPR018467|IPR040390	Tify domain|CO/COL/TOC1, conserved site|TIFY/JAZ family	JAZ1,TIFY10A	jasmonate-zim-domain protein 1	Hormone - JAZ1			2		NA	NA	NA	NA	NA	NA	2.57137	1.90956	NA	NA	NA	NA
Glyma.09G071600.1	Glyma.09G071600	Glyma.09G071600.1.p	NA	IPR010399|IPR018467|IPR040390	Tify domain|CO/COL/TOC1, conserved site|TIFY/JAZ family	JAZ1,TIFY10A	jasmonate-zim-domain protein 1	Hormone - JAZ1			2		NA	NA	NA	NA	NA	NA	2.42976	2.23019	NA	NA	NA	NA
Glyma.11G038600.2	Glyma.11G038600	Glyma.11G038600.2.p	PF02183,PF00046	IPR010399|IPR018467|IPR040390	Tify domain|CO/COL/TOC1, conserved site|TIFY/JAZ family	JAZ2,TIFY10B	TIFY domain/Divergent CCT motif family protein	Hormone - JAZ2			2		NA	NA	NA	NA	NA	NA	3.03592	2.37638	NA	NA	NA	NA
Glyma.07G041400.1	Glyma.07G041400	Glyma.07G041400.1.p	PF00026	IPR010399|IPR018467|IPR040390	Tify domain|CO/COL/TOC1, conserved site|TIFY/JAZ family	JAZ6,TIFY11B	jasmonate-zim-domain protein 6	Hormone - JAZ6					NA	NA	NA	NA	NA	NA	1.94898	1.46636	NA	NA	NA	NA
Glyma.16G010000.1	Glyma.16G010000	Glyma.16G010000.1.p		IPR010399|IPR018467|IPR040390	Tify domain|CO/COL/TOC1, conserved site|TIFY/JAZ family	JAZ6,TIFY11B	jasmonate-zim-domain protein 6	Hormone - JAZ6			2		NA	NA	NA	NA	NA	NA	2.39997	1.97876	NA	NA	NA	NA
Glyma.06G045400.1	Glyma.06G045400	Glyma.06G045400.1.p	PF00069,PF00139	IPR013087|IPR036236	Zinc finger C2H2-type|Zinc finger C2H2 superfamily	STZ,ZAT10	salt tolerance zinc finger	Hormone - other - crosstalk - TF - STZ			2		NA	NA	NA	NA	NA	NA	NA	NA	NA	NA	-3.74499	-2.38638
Glyma.18G247600.1	Glyma.18G247600	Glyma.18G247600.1.p		IPR026961	PGG domain		Ankyrin repeat family protein	Hormone - SA - ankirin			2		NA	NA	NA	NA	NA	NA	2.12483	NA	NA	NA	-5.89856	-3.25242
Glyma.02G033700.7	Glyma.02G033700	Glyma.02G033700.7.p		IPR002110|IPR036770|IPR020683	Ankyrin repeat|Ankyrin repeat-containing domain superfamily|Ankyrin repeat-containing domain	ACBP2	acyl-CoA binding protein 2	Hormone - SA - ankirin			5		NA	NA	NA	NA	NA	NA	-9.22341	-8.54119	NA	NA	8.80072	NA
Glyma.04G191200.7	Glyma.04G191200	Glyma.04G191200.7.p	PF00300	IPR003593|IPR027417|IPR008921|IPR012763	AAA+ ATPase domain|P-loop containing nucleoside triphosphate hydrolase|DNA polymerase III, clamp loader complex, gamma/delta/delta subunit, C-terminal|DNA polymerase III, subunit gamma/ tau		AAA-type ATPase family protein	Hormone - SA - ATPase 1			5		NA	NA	NA	NA	NA	NA	-8.4589	-9.75093	NA	NA	NA	9.39031
Glyma.19G018600.1	Glyma.19G018600	Glyma.19G018600.1.p		IPR003593|IPR027417|IPR025753|IPR003960|IPR003959	AAA+ ATPase domain|P-loop containing nucleoside triphosphate hydrolase|AAA-type ATPase, N-terminal domain|ATPase, AAA-type, conserved site|ATPase, AAA-type, core	AATP1	AAA-ATPase 1	Hormone - SA - ATPase 1			2		NA	NA	NA	NA	NA	NA	2.26715	1.90059	NA	NA	-2.07903	NA
Glyma.20G044000.1	Glyma.20G044000	Glyma.20G044000.1.p		IPR002885|IPR011990	Pentatricopeptide repeat|Tetratricopeptide-like helical domain superfamily		Tetratricopeptide repeat (TPR)-like superfamily protein	Hormone - other - Signal transduction - TPR-like			4		NA	NA	NA	NA	NA	NA	NA	NA	NA	NA	6.99424	6.81401
Glyma.04G217800.1	Glyma.04G217800	Glyma.04G217800.1.p	PF04542,PF04545,PF04539	IPR039337	Root meristem growth factor 9	RGF9		Hormone - other - small secreted peptides - RGR9			2		NA	NA	NA	NA	NA	NA	NA	NA	NA	NA	-7.12856	-7.93936
Glyma.17G027900.1	Glyma.17G027900	Glyma.17G027900.1.p		IPR002528	Multi antimicrobial extrusion protein		MATE efflux family protein	Hormone - SA - MATE (Transporter of SA)	GO:0042221	response to chemical stimulus	1	3	NA	NA	5.79784	NA	NA	NA	NA	NA	NA	NA	-7.56996	-6.25136
Glyma.02G089900.1	Glyma.02G089900	Glyma.02G089900.1.p	PF02458	IPR002528	Multi antimicrobial extrusion protein		MATE efflux family protein	Hormone - SA - MATE (Transporter of SA)			6		NA	NA	NA	NA	NA	NA	NA	NA	NA	NA	3.03216	4.77383
Glyma.03G036200.1	Glyma.03G036200	Glyma.03G036200.1.p		IPR002528	Multi antimicrobial extrusion protein		MATE efflux family protein	Hormone - SA - MATE (Transporter of SA)			6		NA	NA	NA	NA	NA	NA	NA	NA	NA	NA	7.74897	8.38393
Glyma.06G310300.1	Glyma.06G310300	Glyma.06G310300.1.p	PF14531,PF03822	IPR005513	Late embryogenesis abundant protein, LEA_1 subgroup		Late embryogenesis abundant protein, group 1 protein	Hormone - SA - NPR1 homolog	GO:0032501	multicellular organismal process	1		NA	NA	NA	NA	NA	NA	NA	NA	NA	NA	-8.98323	-2.86037
Glyma.20G217400.3	Glyma.20G217400	Glyma.20G217400.3.p		IPR004813	Oligopeptide transporter, OPT superfamily	ATYSL1,YSL1	YELLOW STRIPE like 1	Hormone - SA - YSL1			2		NA	NA	NA	NA	NA	NA	NA	NA	NA	NA	-3.68708	-3.14524
Glyma.01G171700.1	Glyma.01G171700	Glyma.01G171700.1.p						Not annotated			2		NA	NA	NA	NA	NA	NA	NA	NA	NA	NA	-5.35382	-7.80822
Glyma.18G293400.1	Glyma.18G293400	Glyma.18G293400.1.p						Not annotated			4		NA	NA	NA	NA	NA	NA	NA	NA	NA	NA	5.70012	2.74593
Glyma.20G134000.1	Glyma.20G134000	Glyma.20G134000.1.p						Not annotated			2	5	NA	NA	NA	NA	NA	NA	2.94765	3.16715	NA	NA	-4.80151	-2.4494
Glyma.08G022000.1	Glyma.08G022000	Glyma.08G022000.1.p						Not annotated			5		NA	NA	NA	NA	NA	NA	-2.66682	-2.71059	NA	NA	3.13973	2.38247
Glyma.18G011200.3	Glyma.18G011200	Glyma.18G011200.3.p						Not annotated			5		NA	NA	NA	NA	NA	NA	-10.6738	-12.0967	NA	NA	11.3023	11.6538
Glyma.17G119000.1	Glyma.17G119000	Glyma.17G119000.1.p						Not annotated			2		NA	NA	NA	7.99159	NA	NA	NA	NA	NA	NA	-4.75971	-5.87268
Glyma.08G329000.1	Glyma.08G329000	Glyma.08G329000.1.p						Not annotated			6		NA	NA	NA	NA	NA	NA	-2.6996	NA	NA	NA	3.13917	2.48228
Glyma.15G076100.1	Glyma.15G076100	Glyma.15G076100.1.p						Not annotated			2		NA	NA	NA	NA	NA	NA	7.91241	NA	NA	NA	-8.20887	-7.52765
Glyma.15G142300.1	Glyma.15G142300	Glyma.15G142300.1.p						Not annotated			2		NA	NA	NA	NA	NA	NA	NA	4.68022	NA	NA	-8.19761	-8.98818
Glyma.05G233500.1	Glyma.05G233500	Glyma.05G233500.1.p						Not annotated			6		NA	NA	-1.95475	NA	NA	NA	NA	NA	NA	NA	2.81026	2.72017
Glyma.12G078700.1	Glyma.12G078700	Glyma.12G078700.1.p						Not annotated			1		NA	NA	6.4855	NA	NA	NA	NA	NA	NA	NA	-6.85524	-7.01815
Glyma.09G053300.1	Glyma.09G053300	Glyma.09G053300.1.p						Not annotated			1		NA	NA	8.07752	NA	NA	NA	NA	NA	NA	NA	-9.15944	-8.78296
Glyma.17G105000.1	Glyma.17G105000	Glyma.17G105000.1.p						Other - abiotic stress			2		NA	NA	NA	NA	NA	NA	NA	NA	NA	NA	-4.37896	-2.40509
Glyma.15G142900.1	Glyma.15G142900	Glyma.15G142900.1.p		NA		ATOEP16-2,ATOEP16-S	Mitochondrial import inner membrane translocase subunit Tim17/Tim22/Tim23 family protein	Other - abiotic stress - ATOEP16-2			4		NA	NA	NA	NA	NA	NA	NA	NA	NA	NA	9.20668	7.51114
Glyma.08G205800.1	Glyma.08G205800	Glyma.08G205800.1.p	PF00332	IPR018108|IPR002067|IPR023395	Mitochondrial substrate/solute carrier|Mitochondrial carrier protein|Mitochondrial carrier domain superfamily	ATMBAC2,BAC2	Mitochondrial substrate carrier family protein	Other - abiotic Stress - BAC2-like			6		NA	NA	NA	NA	NA	NA	NA	NA	NA	NA	7.16622	7.01106
Glyma.01G099700.3	Glyma.01G099700	Glyma.01G099700.3.p	PF01040	IPR000836|IPR029057	Phosphoribosyltransferase domain|Phosphoribosyltransferase-like	PYRR,UPP	uracil phosphoribosyltransferase	Other - abiotic stress - PYRR			4		NA	NA	NA	NA	NA	NA	NA	NA	NA	NA	8.72404	7.94539
Glyma.07G185800.2	Glyma.07G185800	Glyma.07G185800.2.p	PF08880,PF08879	IPR002550|IPR000644	CNNM, transmembrane domain|CBS domain		CBS domain-containing protein with a domain of unknown function (DUF21)	Other - Abiotic stress - CBS/DUF21			2		NA	NA	-13.8605	NA	NA	NA	14.1535	14.3826	NA	NA	-14.45	NA
Glyma.07G185800.3	Glyma.07G185800	Glyma.07G185800.3.p	PF00171	IPR002550|IPR000644	CNNM, transmembrane domain|CBS domain		CBS domain-containing protein with a domain of unknown function (DUF21)	Other - Abiotic stress - CBS/DUF21			5		NA	NA	NA	NA	NA	NA	-3.50351	-3.25998	NA	NA	3.88627	NA
Glyma.10G097700.1	Glyma.10G097700	Glyma.10G097700.1.p	PF07816					Other - Abiotic stress - DUF1645			2		NA	NA	NA	NA	NA	NA	2.88551	2.84978	NA	NA	NA	NA
Glyma.17G245100.1	Glyma.17G245100	Glyma.17G245100.1.p		IPR012442	Protein of unknown function DUF1645, plant	AR781	Protein of unknown function (DUF1645)	Other - Abiotic stress - DUF1645			2		NA	NA	NA	NA	NA	NA	2.31533	2.81098	NA	NA	-5.31088	NA
Glyma.14G080200.1	Glyma.14G080200	Glyma.14G080200.1.p		IPR012442	Protein of unknown function DUF1645, plant	AR781	Protein of unknown function (DUF1645)	Other - Abiotic stress - DUF1645			2		NA	NA	NA	NA	NA	NA	2.79514	2.8827	NA	NA	-4.23785	NA
Glyma.05G224500.1	Glyma.05G224500	Glyma.05G224500.1.p	PF01048	IPR007828	Inositol oxygenase	MIOX4	myo-inositol oxygenase 4	Other - Abiotic stress - MIOX4			6		NA	NA	-2.53068	-2.2735	NA	NA	NA	1.86039	NA	NA	NA	NA
Glyma.13G293200.1	Glyma.13G293200	Glyma.13G293200.1.p	PF13912	IPR027417|IPR001806|IPR005225	P-loop containing nucleoside triphosphate hydrolase|Small GTPase|Small GTP-binding protein domain	AtRABA1f,RABA1f	RAB GTPase homolog A1F	Other - Abiotic stress - RABA1F	GO:0003824	Catalytic activity	2	1	NA	NA	NA	NA	NA	NA	NA	3.37603	NA	NA	-2.76083	-2.14419
Glyma.12G207900.1	Glyma.12G207900	Glyma.12G207900.1.p		IPR027417|IPR001806|IPR005225	P-loop containing nucleoside triphosphate hydrolase|Small GTPase|Small GTP-binding protein domain	AtRABA1f,RABA1f	RAB GTPase homolog A1F	Other - Abiotic stress - RABA1F	GO:0003824	Catalytic activity			NA	NA	NA	NA	NA	NA	NA	NA	NA	NA	-1.99896	-1.78871
Glyma.03G156700.1	Glyma.03G156700	Glyma.03G156700.1.p	PF00300	IPR018045|IPR036513|IPR001902|IPR011547|IPR002645	Sulphate anion transporter, conserved site|STAS domain superfamily|SLC26A/SulP transporter|SLC26A/SulP transporter domain|STAS domain	AST12,SULTR3;1	sulfate transporter 3;1	Other - abiotic stress - SULTR3					NA	NA	NA	NA	NA	NA	1.96183	1.61401	NA	NA	-2.26802	NA
Glyma.20G013400.1	Glyma.20G013400	Glyma.20G013400.1.p		IPR025322	Protein of unknown function DUF4228, plant	At17.1		Other - Abiotic stress DUF4228			2		NA	NA	NA	NA	NA	NA	1.79088	2.55777	NA	NA	-4.18312	-2.61831
Glyma.01G228600.1	Glyma.01G228600	Glyma.01G228600.1.p	PF14009	IPR036081|IPR016069|IPR002848	Translin superfamily|Translin, C-terminal|Translin family		Translin family protein	Other - Abiotic stress DUF4228			2		NA	NA	NA	NA	NA	NA	2.97049	3.24741	NA	NA	-6.13609	NA
Glyma.08G159900.1	Glyma.08G159900	Glyma.08G159900.1.p	PF04199	IPR013650|IPR032263|IPR016102|IPR013815	ATP-grasp fold, succinyl-CoA synthetase-type|ATP-citrate synthase, citrate-binding domain|Succinyl-CoA synthetase-like|ATP-grasp fold, subdomain 1	ACLA-1	ATP-citrate lyase A-1	Other - ACLA-1			6		NA	NA	-3.82797	-2.08316	NA	NA	NA	NA	NA	NA	NA	NA
Glyma.08G323400.1	Glyma.08G323400	Glyma.08G323400.1.p	PF00155	NA			MBOAT (membrane bound O-acyl transferase) family protein	Other - Acyl metabolism			4		NA	NA	NA	NA	NA	NA	NA	3.12277	NA	NA	4.73144	4.39686
Glyma.18G025200.1	Glyma.18G025200	Glyma.18G025200.1.p		NA			Pollen Ole e 1 allergen and extensin family protein	Other - Allergen - Pollen Ole/Extensin			6	4	NA	NA	NA	NA	NA	NA	-5.4304	-6.75179	NA	NA	NA	NA
Glyma.18G006700.2	Glyma.18G006700	Glyma.18G006700.2.p		IPR008802	Rubber elongation factor		Rubber elongation factor protein (REF)	Other - Allergen - REF			4		NA	NA	2.11876	1.86385	NA	NA	NA	NA	NA	NA	NA	NA
Glyma.03G040600.3	Glyma.03G040600	Glyma.03G040600.3.p	PF00226	IPR005814|IPR015421|IPR015424|IPR015422	Aminotransferase class-III|Pyridoxal phosphate-dependent transferase, major domain|Pyridoxal phosphate-dependent transferase|Pyridoxal phosphate-dependent transferase domain 1	PYD4	PYRIMIDINE 4	Other - Amino Acid metabolism - AGXT2			3		NA	NA	14.0483	28.0125	NA	NA	NA	NA	NA	NA	NA	NA
Glyma.13G037000.1	Glyma.13G037000	Glyma.13G037000.1.p	PF00860					Other - Amino acid permease			2		NA	NA	NA	NA	NA	NA	1.7353	2.21348	NA	NA	-3.0577	-2.44315
Glyma.11G247500.1	Glyma.11G247500	Glyma.11G247500.1.p	PF02214	IPR010530	NADH-ubiquinone reductase complex 1 MLRQ subunit		B12D protein	Other - ATP generation			2		NA	NA	NA	NA	NA	NA	2.69988	3.09373	NA	NA	-3.42784	NA
Glyma.13G364800.1	Glyma.13G364800	Glyma.13G364800.1.p	PF04852	IPR010417|IPR036392	Embryo-specific ATS3|PLAT/LH2 domain superfamily		Embryo-specific protein 3, (ATS3)	Other - ATS3			6		NA	NA	NA	NA	NA	NA	NA	NA	NA	NA	4.42933	4.28407
Glyma.16G202000.1	Glyma.16G202000	Glyma.16G202000.1.p		IPR010417|IPR036392	Embryo-specific ATS3|PLAT/LH2 domain superfamily		Embryo-specific protein 3, (ATS3)	Other - ATS3			4		NA	NA	NA	NA	NA	NA	NA	NA	NA	NA	8.34575	7.68659
Glyma.06G238300.1	Glyma.06G238300	Glyma.06G238300.1.p	PF02298					Other - Binding - copper			4		NA	NA	NA	NA	NA	NA	NA	-8.16562	NA	NA	5.1875	3.46875
Glyma.15G032400.1	Glyma.15G032400	Glyma.15G032400.1.p						Other - BnaA02g21550D [Brassica napus]			2		NA	NA	NA	NA	NA	NA	NA	2.77142	NA	NA	-2.17493	-2.45226
Glyma.15G268200.1	Glyma.15G268200	Glyma.15G268200.1.p						Other - BnaA05g11040D [Brassica napus]			2	1	NA	NA	NA	NA	NA	NA	2.70698	3.01618	NA	NA	-5.2771	NA
Glyma.16G196300.1	Glyma.16G196300	Glyma.16G196300.1.p		IPR035810|IPR008914|IPR036610|IPR001858	Phosphatidylethanolamine-binding protein, eukaryotic|Phosphatidylethanolamine-binding protein|PEBP-like superfamily|Phosphatidylethanolamine-binding, conserved site	TFL-1,TFL1	PEBP (phosphatidylethanolamine-binding protein) family protein	Other - brother of FT and TFL1 protein [Glycine max]			2		NA	NA	NA	NA	NA	NA	3.60212	3.82946	NA	NA	NA	NA
Glyma.08G224100.1	Glyma.08G224100	Glyma.08G224100.1.p	PF03181					Other - BURP domain			4		NA	NA	NA	NA	NA	NA	NA	NA	NA	NA	9.44779	6.71534
Glyma.20G157000.1	Glyma.20G157000	Glyma.20G157000.1.p						Other - C5a peptidase [Gossypium arboreum]			2		NA	NA	NA	NA	NA	NA	7.95788	7.7791	NA	NA	NA	NA
Glyma.19G028400.1	Glyma.19G028400	Glyma.19G028400.1.p		IPR000811|IPR011833|IPR035090	Glycosyl transferase, family 35|Glycogen/starch/alpha-glucan phosphorylase|Phosphorylase pyridoxal-phosphate attachment site		Glycosyl transferase, family 35	Other - Carbohidrate metabolism	GO:0008184, GO:0016740, GO:0003824	glycogen phosphorylase activity, phosphorylase activity, transferase activity, catalytic activity	4		NA	NA	NA	NA	NA	NA	NA	-7.45062	NA	NA	3.5347	2.4779
Glyma.17G055100.2	Glyma.17G055100	Glyma.17G055100.2.p		IPR001944|IPR000922|IPR031330|IPR019801|IPR008979|IPR017853|IPR041392	Glycoside hydrolase, family 35|D-galactoside/L-rhamnose binding SUEL lectin domain|Glycoside hydrolase 35, catalytic domain|Glycoside hydrolase, family 35, conserved site|Galactose-binding-like domain superfamily|Glycoside hydrolase superfamily|Beta-galactosidase, beta-sandwich domain	BGAL1	beta galactosidase 1	Other - Catalytic activity - Hydrolase			6		NA	NA	-10.3774	-11.0055	NA	NA	NA	NA	NA	NA	NA	NA
Glyma.09G062900.1	Glyma.09G062900	Glyma.09G062900.1.p		IPR001944|IPR031330|IPR019801|IPR008979|IPR017853|IPR041392	Glycoside hydrolase, family 35|Glycoside hydrolase 35, catalytic domain|Glycoside hydrolase, family 35, conserved site|Galactose-binding-like domain superfamily|Glycoside hydrolase superfamily|Beta-galactosidase, beta-sandwich domain	BGAL12	beta-galactosidase 12	Other - Catalytic activity - Hydrolase	GO:0003824, GO:0016798, GO:0004553	Catalytic activity, hydrolase activity, acting on glycosyl bonds, hydrolase activity, hydrolyzing O-glycosyl compounds	2		NA	NA	NA	NA	NA	NA	2.66241	NA	NA	NA	-2.87723	-2.30651
Glyma.15G023800.1	Glyma.15G023800	Glyma.15G023800.1.p		IPR001944|IPR000922|IPR031330|IPR019801|IPR008979|IPR017853|IPR041392	Glycoside hydrolase, family 35|D-galactoside/L-rhamnose binding SUEL lectin domain|Glycoside hydrolase 35, catalytic domain|Glycoside hydrolase, family 35, conserved site|Galactose-binding-like domain superfamily|Glycoside hydrolase superfamily|Beta-galactosidase, beta-sandwich domain	BGAL1	beta galactosidase 1	Other - Catalytic activity - Hydrolase	GO:0016161, GO:0003824, GO:0016798, GO:0004553	beta-amylase activity, catalytic activity, hydrolase activity, acting on glycosyl bonds, hydrolase activity, hydrolyzing O-glycosyl compounds	2	1	NA	NA	NA	NA	NA	NA	NA	4.83998	NA	NA	-2.17216	-2.53157
Glyma.06G071000.1	Glyma.06G071000	Glyma.06G071000.1.p	PF12142,PF00264,PF12143	IPR006946|IPR008979	Domain of unknown function DUF642|Galactose-binding-like domain superfamily		Protein of unknown function, DUF642	Other - Cell wall related - DUF642			3	6	NA	NA	7.60486	7.79447	NA	NA	-7.56379	-8.06149	NA	NA	NA	NA
Glyma.02G024200.1	Glyma.02G024200	Glyma.02G024200.1.p	PF07816	IPR008999|IPR007679	Actin-crosslinking|Domain of unknown function DUF569		Actin cross-linking protein	Other - CROLIN1			2		NA	NA	NA	NA	NA	NA	2.18408	2.10961	NA	NA	NA	NA
Glyma.08G010500.1	Glyma.08G010500	Glyma.08G010500.1.p	PF00190	IPR023213|IPR003480	Chloramphenicol acetyltransferase-like domain superfamily|Transferase		HXXXD-type acyl-transferase family protein	Other - enzime	GO:0016740, GO:0003824	transferase activity, catalytic activity	1		NA	NA	NA	NA	NA	NA	NA	NA	NA	NA	-2.84202	-2.12175
Glyma.12G200000.1	Glyma.12G200000	Glyma.12G200000.1.p		IPR023213|IPR003480	Chloramphenicol acetyltransferase-like domain superfamily|Transferase		HXXXD-type acyl-transferase family protein	Other - enzime	GO:0016740, GO:0003824	transferase activity, catalytic activity	2		NA	NA	4.7144	NA	NA	NA	NA	4.07177	NA	NA	-6.792	-10.1
Glyma.11G000800.1	Glyma.11G000800	Glyma.11G000800.1.p		IPR037175|IPR007325	Kynurenine formamidase superfamily|Kynurenine formamidase/cyclase-like		Cyclase family protein	Other - Enzime - Cyclase			2		NA	NA	NA	NA	NA	NA	1.58791	NA	NA	NA	-3.23212	-2.08887
Glyma.01G062600.1	Glyma.01G062600	Glyma.01G062600.1.p	PF00201					Other - Enzime - Glucuronosyltransferase			1		NA	NA	NA	NA	NA	NA	NA	NA	NA	NA	-4.95535	-4.69644
Glyma.04G104500.2	Glyma.04G104500	Glyma.04G104500.2.p	PF02225,PF05922,PF00082	IPR005952|IPR029033|IPR013078|IPR001345	Phosphoglycerate mutase 1|Histidine phosphatase superfamily|Histidine phosphatase superfamily, clade-1|Phosphoglycerate/bisphosphoglycerate mutase, active site		Phosphoglycerate mutase family protein	Other - Enzime - gpmA			2		NA	NA	NA	NA	NA	NA	9.45317	3.83124	NA	NA	NA	NA
Glyma.06G169800.2	Glyma.06G169800	Glyma.06G169800.2.p	PF07690	IPR015421	Pyridoxal phosphate-dependent transferase, major domain		Pyridoxal phosphate (PLP)-dependent transferases superfamily protein	Other - Enzime - PLP-dependent transferase			5		NA	NA	NA	NA	NA	NA	-1.81209	NA	NA	NA	9.91898	3.01101
Glyma.07G088000.1	Glyma.07G088000	Glyma.07G088000.1.p	PF00954,PF01453,PF00069					Other - Enzime - transferase			6	4	NA	NA	NA	NA	NA	NA	NA	NA	NA	NA	4.7959	2.19131
Glyma.09G173400.1	Glyma.09G173400	Glyma.09G173400.1.p	PF01190	IPR015797|IPR020084|IPR000086	NUDIX hydrolase-like domain superfamily|NUDIX hydrolase, conserved site|NUDIX hydrolase domain	atnudt4,NUDT4	nudix hydrolase homolog 4	Other - Enzime- NUDIX	GO:0003824	Catalytic activity	2		NA	NA	NA	NA	NA	NA	NA	NA	NA	NA	-2.65384	-1.72206
Glyma.04G004300.1	Glyma.04G004300	Glyma.04G004300.1.p	PF06609,PF00083	IPR029000|IPR002130|IPR024936	Cyclophilin-like domain superfamily|Cyclophilin-type peptidyl-prolyl cis-trans isomerase domain|Cyclophilin-type peptidyl-prolyl cis-trans isomerase		Cyclophilin-like peptidyl-prolyl cis-trans isomerase family protein	Other - Epigenetic - Chaperone function	GO:0003824	Catalytic activity	5		NA	NA	NA	NA	NA	NA	NA	NA	NA	NA	2.38223	2.48523
Glyma.08G099600.2	Glyma.08G099600	Glyma.08G099600.2.p	PF00847	IPR036869	Chaperone J-domain superfamily		Chaperone DnaJ-domain superfamily protein	Other - Epigenetic - Chaperone function			2		NA	NA	NA	NA	NA	NA	10.3615	10.9678	NA	NA	-10.6575	NA
Glyma.04G232200.1	Glyma.04G232200	Glyma.04G232200.1.p	PF00892	IPR003593|IPR027417|IPR025753|IPR003959	AAA+ ATPase domain|P-loop containing nucleoside triphosphate hydrolase|AAA-type ATPase, N-terminal domain|ATPase, AAA-type, core		P-loop containing nucleoside triphosphate hydrolases superfamily protein	Other - Epigenetic - Chaperone function			2	1	NA	NA	NA	NA	NA	NA	NA	-10.3584	NA	NA	-3.08009	-1.98726
Glyma.09G007000.1	Glyma.09G007000	Glyma.09G007000.1.p		IPR038052|IPR003435	Chaperonin-like RbcX superfamily|Chaperonin-like RbcX		Chaperonin-like RbcX protein	Other - Epigenetic - Chaperonin			6		NA	NA	-8.82123	-10.2241	NA	NA	NA	NA	NA	NA	8.25138	9.41682
Glyma.19G229700.2	Glyma.19G229700	Glyma.19G229700.2.p		IPR018253|IPR036869|IPR001623	DnaJ domain, conserved site|Chaperone J-domain superfamily|DnaJ domain		Chaperone DnaJ-domain superfamily protein	Other - Epigenetic - Chaperonin			4	4	NA	NA	-1.90702	NA	NA	NA	NA	NA	NA	NA	2.4631	2.08846
Glyma.04G170400.3	Glyma.04G170400	Glyma.04G170400.3.p	PF16913	IPR002164|IPR037231	Nucleosome assembly protein (NAP)|NAP-like superfamily	NRP2	NAP1-related protein 2	Other - Epigenetic - NAP1					NA	NA	NA	NA	NA	NA	NA	NA	NA	NA	1.53824	1.79608
Glyma.16G037900.1	Glyma.16G037900	Glyma.16G037900.1.p		IPR039285	Dehydrin HIRD11-like			Other - Epigenetic - SRC1-like					NA	NA	NA	NA	NA	NA	NA	NA	NA	NA	1.6813	1.78937
Glyma.06G319500.1	Glyma.06G319500	Glyma.06G319500.1.p	PF00197	IPR010431|IPR001547|IPR017853|IPR008999	Fascin|Glycoside hydrolase, family 5|Glycoside hydrolase superfamily|Actin-crosslinking			Other - glucan 1,3-beta-glucosidase A	GO:0003824, GO:0016798, GO:0004553, GO:0005975	Catalytic activity, hydrolase activity, acting on glycosyl bonds, hydrolase activity, hydrolyzing O-glycosyl compounds, carbohydrate metabolic process	2		NA	NA	NA	NA	NA	NA	2.59314	NA	NA	NA	-2.61666	-2.4237
Glyma.14G086300.3	Glyma.14G086300	Glyma.14G086300.3.p		IPR000246|IPR029055	Peptidase T2, asparaginase 2|Nucleophile aminohydrolases, N-terminal		N-terminal nucleophile aminohydrolases (Ntn hydrolases) superfamily protein	Other - isoaspartyl peptidase/L-asparaginase 2			3		NA	NA	10.4313	NA	NA	NA	-10.383	-10.3128	NA	NA	NA	NA
Glyma.11G130600.1	Glyma.11G130600	Glyma.11G130600.1.p	PF02812,PF00208	IPR003347|IPR041667	JmjC domain|Cupin-like domain 8		2-oxoglutarate (2OG) and Fe(II)-dependent oxygenase superfamily protein	Other - JMJ30 - Cyrcadian clock in Arabidopsis			6		NA	NA	-2.85358	-2.48004	NA	NA	NA	NA	NA	NA	NA	2.88935
Glyma.08G318300.1	Glyma.08G318300	Glyma.08G318300.1.p	PF02458	IPR003758	Tetraacyldisaccharide 4'-kinase		tetraacyldisaccharide 4\'-kinase family protein	Other - Lipid A biosynteshis	GO:0003824	Catalytic activity	4		NA	NA	NA	NA	NA	NA	NA	NA	NA	NA	11.7517	10.6192
Glyma.11G195800.2	Glyma.11G195800	Glyma.11G195800.2.p	PF02893	IPR027417	P-loop containing nucleoside triphosphate hydrolase		P-loop containing nucleoside triphosphate hydrolases superfamily protein	Other - LPA1			2		NA	NA	NA	NA	NA	NA	8.54006	9.72977	NA	NA	-8.83598	-9.64901
Glyma.16G032400.1	Glyma.16G032400	Glyma.16G032400.1.p		IPR036163|IPR006121	Heavy metal-associated domain superfamily|Heavy metal-associated domain, HMA		Heavy metal transport/detoxification superfamily protein	Other - Metal ion binding and transport			2		NA	NA	NA	NA	NA	NA	1.85552	1.85228	NA	NA	-1.8708	NA
Glyma.01G005100.4	Glyma.01G005100	Glyma.01G005100.4.p	PF00560,PF08263,PF00069	IPR007828	Inositol oxygenase	MIOX2	myo-inositol oxygenase 2	Other - MIOX2	GO:0016491, GO:0055114, GO:0003824, GO:0043169, GO:0043167, GO:0005506, GO:0046872, GO:0046914	oxidoreductase activity, oxidation reduction, catalytic activity, cation binding, iron/metal/ion binding, transition metal ion binding	2		NA	NA	7.25335	NA	NA	NA	NA	8.75077	NA	NA	-8.59033	-8.66752
Glyma.06G154700.2	Glyma.06G154700	Glyma.06G154700.2.p		NA		emb2170	embryo defective 2170	Other - modular RNA-binding protein			2		NA	NA	NA	NA	NA	NA	NA	NA	NA	NA	-8.81054	-9.65525
Glyma.10G129100.1	Glyma.10G129100	Glyma.10G129100.1.p	PF01370					Other - NADH dehydrogenase			2		NA	NA	NA	NA	NA	NA	4.40163	3.75592	NA	NA	NA	NA
Glyma.14G055400.1	Glyma.14G055400	Glyma.14G055400.1.p						Other - Neuronal PAS domain-containing protein 4 [Theobroma cacao]			2		NA	NA	NA	NA	NA	NA	NA	2.20875	NA	NA	-8.91064	-5.93761
Glyma.06G127700.4	Glyma.06G127700	Glyma.06G127700.4.p	PF13672	IPR011009|IPR000719|IPR006843	Protein kinase-like domain superfamily|Protein kinase domain|Plastid lipid-associated protein/fibrillin conserved domain	ORG1	OBP3-responsive gene 1	Other - PAP14	GO:0003824	catalytic activity	4		NA	NA	NA	NA	NA	NA	NA	NA	NA	NA	11.7049	10.5796
Glyma.03G001600.2	Glyma.03G001600	Glyma.03G001600.2.p	PF01190	IPR010028|IPR036412|IPR005519|IPR023214|IPR014403	Acid phosphatase, plant|HAD-like superfamily|Acid phosphatase, class B-like|HAD superfamily|Vegetative storage protein/acid phosphatase		HAD superfamily, subfamily IIIB acid phosphatase	Other - Phosphatase activity			1		NA	NA	3.52851	8.64646	NA	NA	NA	NA	NA	NA	NA	NA
Glyma.02G206000.3	Glyma.02G206000	Glyma.02G206000.3.p	PF00197	IPR007573	QWRF family		Family of unknown function (DUF566)	Other - Photosyntesis - SCO3			3		NA	NA	NA	NA	NA	NA	-10.4352	-10.7276	NA	NA	NA	NA
Glyma.17G216600.2	Glyma.17G216600	Glyma.17G216600.2.p		IPR042266|IPR008580	PPPDE putative peptidase domain superfamily|PPPDE putative peptidase domain		PPPDE putative thiol peptidase family protein	Other - PPPDE			1		NA	NA	NA	NA	NA	NA	NA	NA	NA	NA	-2.65227	-2.52368
Glyma.18G256800.1	Glyma.18G256800	Glyma.18G256800.1.p		IPR018391|IPR011047|IPR025666|IPR002372	Pyrrolo-quinoline quinone beta-propeller repeat|Quinoprotein alcohol dehydrogenase-like superfamily|Pyrrolo-quinoline quinone-like domain|Pyrrolo-quinoline quinone repeat			Other - PQQ			2		NA	NA	NA	NA	NA	NA	6.9539	NA	NA	NA	-7.24995	-6.85278
Glyma.03G108000.1	Glyma.03G108000	Glyma.03G108000.1.p						Other - PREDICTED: uncharacterized protein LOC100779874 [Glycine max]			2		NA	NA	NA	NA	NA	NA	2.19517	NA	NA	NA	-5.04856	-4.58208
Glyma.09G239900.1	Glyma.09G239900	Glyma.09G239900.1.p	PF12142,PF00264,PF12143	IPR018391|IPR011047|IPR002372	Pyrrolo-quinoline quinone beta-propeller repeat|Quinoprotein alcohol dehydrogenase-like superfamily|Pyrrolo-quinoline quinone repeat			Other - PQQ			1		NA	NA	NA	NA	NA	NA	NA	NA	NA	NA	-4.65678	-4.26756
Glyma.17G233300.1	Glyma.17G233300	Glyma.17G233300.1.p						Other - PREDICTED: uncharacterized protein LOC100791560 [Glycine max]			2		NA	NA	NA	NA	NA	NA	NA	NA	NA	NA	-1.88291	-2.13334
Glyma.03G002600.1	Glyma.03G002600	Glyma.03G002600.1.p	PF14510,PF00005,PF08370,PF01061	IPR040293|IPR021099	Protein WHAT'S THIS FACTOR 1-like|Plant organelle RNA recognition domain	AtWTF1,WTF1	Ubiquitin carboxyl-terminal hydrolase family protein	Other - RPD1			6		NA	NA	NA	NA	NA	NA	NA	NA	NA	NA	2.18669	2.4268
Glyma.16G182200.4	Glyma.16G182200	Glyma.16G182200.4.p		IPR001119	S-layer homology domain			Other - S-layer homology domain			6		NA	NA	NA	NA	NA	NA	NA	NA	NA	NA	7.21491	7.42989
Glyma.05G029800.3	Glyma.05G029800	Glyma.05G029800.3.p	PF04564	IPR036013|IPR001107	Band 7/SPFH domain superfamily|Band 7 domain	ATHIR1,HIR1	SPFH/Band 7/PHB domain-containing membrane-associated protein family	Other - SPFH			2		NA	NA	NA	NA	NA	NA	1.71186	NA	NA	NA	-2.50542	-2.0699
Glyma.06G065600.3	Glyma.06G065600	Glyma.06G065600.3.p	PF08276,PF00954,PF01453,PF07714	IPR027705|IPR001107|IPR036013	Flotillin family|Band 7 domain|Band 7/SPFH domain superfamily		SPFH/Band 7/PHB domain-containing membrane-associated protein family	Other - SPFH			3		NA	NA	10.5226	10.0555	NA	NA	NA	NA	NA	NA	NA	-9.87497
Glyma.02G105600.2	Glyma.02G105600	Glyma.02G105600.2.p	PF00285	IPR015915|IPR006652	Kelch-type beta propeller|Kelch repeat type 1		Galactose oxidase/kelch repeat superfamily protein	Other - SKP1 (F-box)			2	1	NA	NA	NA	NA	NA	NA	2.04231	2.9899	NA	NA	NA	NA
Glyma.20G226500.1	Glyma.20G226500	Glyma.20G226500.1.p		IPR007726	SS18 family	AN3,ATGIF1,GIF,GIF1	SSXT family protein	Other - SS18			4		NA	NA	NA	NA	NA	NA	NA	NA	NA	NA	3.16981	3.01915
Glyma.04G180900.4	Glyma.04G180900	Glyma.04G180900.4.p		IPR036412|IPR003337|IPR023214|IPR006379|IPR001830	HAD-like superfamily|Trehalose-phosphatase|HAD superfamily|HAD-superfamily hydrolase, subfamily IIB|Glycosyl transferase, family 20	ATTPS9,TPS9	trehalose-phosphatase/synthase 9	Other - threalose	GO:0003824, GO:0046351, GO:0016138, GO:0016137, GO:0009312, GO:0009311, GO:0005992, GO:0005991	Catalytic activity, disaccharide biosynthetic/ metabolic process, glycoside biosynthetic/ metabolic process, oligosaccharide biosynthetic/ metabolic process, threalose byosinthetic/metabolic process	2		NA	NA	NA	NA	NA	NA	10.1698	10.3464	NA	NA	-9.50221	-10.2636
Glyma.14G171700.1	Glyma.14G171700	Glyma.14G171700.1.p	PF00646,PF14299	IPR036412|IPR003337|IPR023214|IPR006379	HAD-like superfamily|Trehalose-phosphatase|HAD superfamily|HAD-superfamily hydrolase, subfamily IIB		Haloacid dehalogenase-like hydrolase (HAD) superfamily protein	Other - threalose	GO:0003824, GO:0046351, GO:0016138, GO:0016137, GO:0009312, GO:0009311, GO:0005992, GO:0005991	Catalytic activity, disaccharide biosynthetic/ metabolic process, glycoside biosynthetic/ metabolic process, oligosaccharide biosynthetic/ metabolic process, trehalose biosynthetic/ metabolic process	2		NA	NA	2.03181	NA	NA	NA	NA	NA	NA	NA	-3.91152	-2.33604
Glyma.01G134600.6	Glyma.01G134600	Glyma.01G134600.6.p	PF02866,PF00056	IPR000537	UbiA prenyltransferase family	ATHPT,HPT1,TPT1,VTE2	homogentisate phytyltransferase 1	Other - Tocopherol biosynthesis	GO:0016740, GO:0003824	transferase activity, catalytic activity	2		NA	NA	NA	NA	NA	NA	NA	2.70212	NA	NA	-7.94922	-4.65439
Glyma.15G194600.2	Glyma.15G194600	Glyma.15G194600.2.p		IPR020846|IPR036259|IPR003663|IPR005829|IPR005828	Major facilitator superfamily domain|MFS transporter superfamily|Sugar/inositol transporter|Sugar transporter, conserved site|Major facilitator, sugar transporter-like	ATINT2,INT2	inositol transporter 2	Other - transporter - INT2			1		NA	NA	9.02867	9.57825	NA	NA	NA	NA	NA	NA	NA	-10.2816
Glyma.06G104800.4	Glyma.06G104800	Glyma.06G104800.4.p	PF00497,PF13458,PF00060	IPR036412|IPR006379|IPR003337|IPR023214	HAD-like superfamily|HAD-superfamily hydrolase, subfamily IIB|Trehalose-phosphatase|HAD superfamily		Haloacid dehalogenase-like hydrolase (HAD) superfamily protein	Other - threalose	GO:0003824, GO:0046351, GO:0016138, GO:0016137, GO:0009312, GO:0009311, GO:0005992, GO:0005991	Catalytic activity, disaccharide biosynthetic/ metabolic process, glycoside biosynthetic/ metabolic process, oligosaccharide biosynthetic/ metabolic process, threalose byosinthetic/metabolic process	2		NA	NA	NA	NA	NA	NA	NA	NA	NA	NA	-12.614	-11.5899
Glyma.07G109200.1	Glyma.07G109200	Glyma.07G109200.1.p	PF02341					Other - Zinc ion-binding protein			2		NA	NA	NA	NA	NA	NA	2.69024	2.6755	NA	NA	NA	-2.61413
Glyma.20G216200.1	Glyma.20G216200	Glyma.20G216200.1.p		IPR040278	UPF0426 protein			Other - UPF0426 protein			6		NA	NA	NA	NA	NA	NA	NA	NA	NA	NA	2.454	2.76922
Glyma.07G112000.1	Glyma.07G112000	Glyma.07G112000.1.p	PF13242	IPR023222|IPR008797	PsbQ-like domain superfamily|Oxygen-evolving enhancer protein 3	PSBQ,PSBQ-2,PSII-Q	photosystem II subunit Q-2	Photosyntesis - PSII-Q	GO:0043169, GO:0043167, GO:0046872	cation binding, metal/ion binding	1	3	NA	NA	2.59005	NA	NA	NA	NA	NA	NA	NA	-2.69355	-2.73743
Glyma.14G095000.7	Glyma.14G095000	Glyma.14G095000.7.p		IPR027417|IPR033756|IPR019591|IPR000808|IPR028601	P-loop containing nucleoside triphosphate hydrolase|Flagellum site-determining protein YlxH/ Fe-S cluster assembling factor NBP35|Mrp/NBP35 ATP-binding protein|Mrp, conserved site|Cytosolic Fe-S cluster assembly factor NUBP1/Nbp35	ATNBP35,NBP35	nucleotide binding protein 35	Other NBP3			3		NA	NA	9.19067	8.64873	NA	NA	NA	NA	NA	NA	NA	NA
Glyma.06G150300.2	Glyma.06G150300	Glyma.06G150300.2.p	PF03106	IPR008796	Photosystem I reaction centre subunit N, chloroplastic	PSAN	photosystem I reaction center subunit PSI-N, chloroplast, putative / PSI-N, putative (PSAN)	Photosyntesis - PsaN			1	3	NA	NA	4.63762	NA	NA	NA	NA	NA	NA	NA	-3.82085	-4.02267
Glyma.02G126300.1	Glyma.02G126300	Glyma.02G126300.1.p	PF03767	IPR027409|IPR018370|IPR027413|IPR027410|IPR001844|IPR002423	GroEL-like apical domain superfamily|Chaperonin Cpn60, conserved site|GroEL-like equatorial domain superfamily|TCP-1-like chaperonin intermediate domain superfamily|Chaperonin Cpn60|Chaperonin Cpn60/TCP-1 family		TCP-1/cpn60 chaperonin family protein	Photosyntesis - rubisco			6	4	NA	NA	NA	NA	NA	NA	NA	NA	NA	NA	5.78035	7.38359
Glyma.01G037200.1	Glyma.01G037200	Glyma.01G037200.1.p	PF08263,PF13855,PF00069	IPR033739|IPR024079|IPR006026|IPR021190|IPR036365|IPR002477|IPR001818	Peptidase M10A, catalytic domain|Metallopeptidase, catalytic domain superfamily|Peptidase, metallopeptidase|Peptidase M10A|PGBD-like superfamily|Peptidoglycan binding-like|Peptidase M10, metallopeptidase		Matrixin family protein	Plant defense - 3MMP	GO:0003824, GO:0043169, GO:0043167, GO:0046872, GO:0046914	Catalytic activity, cation binding, metal/ion binding, transition metal ion binding	2		NA	NA	NA	NA	NA	NA	2.02387	2.30965	NA	NA	-3.82189	NA
Glyma.03G144800.3	Glyma.03G144800	Glyma.03G144800.3.p	PF00390,PF03949	IPR004001|IPR004000|IPR020902	Actin, conserved site|Actin family|Actin/actin-like conserved site	ACT11	actin-11	Plant defense - Actin 11 - Cytoesqueleton			2		NA	NA	NA	NA	NA	NA	27.6287	13.3798	NA	NA	-28.7076	-13.296
Glyma.06G019500.1	Glyma.06G019500	Glyma.06G019500.1.p	PF00232	IPR013057	Amino acid transporter, transmembrane domain		Transmembrane amino acid transporter family protein	Plant defense - amino acid transporter			2		NA	NA	NA	NA	NA	NA	NA	-3.00469	NA	NA	-11.6477	-4.38449
Glyma.06G226500.1	Glyma.06G226500	Glyma.06G226500.1.p	PF00282	IPR036533|IPR003103|IPR039773	BAG domain superfamily|BAG domain|Molecular chaperone regulator BAG	ATBAG1,BAG1	BCL-2-associated athanogene 1	Plant defense - BCL-2			3		NA	NA	7.93076	8.15025	NA	NA	-7.88421	-8.4156	NA	NA	NA	NA
Glyma.14G156400.1	Glyma.14G156400	Glyma.14G156400.1.p	PF03169	IPR013149|IPR013154|IPR011032|IPR002328|IPR036291	Alcohol dehydrogenase, C-terminal|Alcohol dehydrogenase, N-terminal|GroES-like superfamily|Alcohol dehydrogenase, zinc-type, conserved site|NAD(P)-binding domain superfamily	ADH,ADH1,ATADH,ATADH1	alcohol dehydrogenase 1	Plant defense - Cell wall related - (lignin) alcohol dehydrogenase	GO:0004222, GO:0009790, GO:0003824, GO:0043169, GO:0043167,GO:0046872	metalloendopeptidase activity, embryonic development, catalytic activity, cation binding, metal/ion binding			NA	NA	NA	NA	NA	NA	8.5611	4.75808	NA	NA	NA	-8.53943
Glyma.11G164700.1	Glyma.11G164700	Glyma.11G164700.1.p	PF00135	IPR001509|IPR036291	NAD-dependent epimerase/dehydratase|NAD(P)-binding domain superfamily		NAD(P)-binding Rossmann-fold superfamily protein	Plant defense - Cell wall related - (lignin) CCR1			5		NA	NA	NA	NA	NA	NA	-2.40424	-2.68674	NA	NA	NA	NA
Glyma.03G147800.1	Glyma.03G147800	Glyma.03G147800.1.p	PF07690	IPR004265	Dirigent protein		Disease resistance-responsive (dirigent-like protein) family protein	Plant defense - Cell wall related - (lignin) Dirigent 22			2		NA	NA	NA	NA	NA	NA	NA	NA	NA	NA	-10.8515	-3.88736
Glyma.01G127100.1	Glyma.01G127100	Glyma.01G127100.1.p	PF01370	IPR004265	Dirigent protein		Disease resistance-responsive (dirigent-like protein) family protein	Plant defense - Cell wall related - (lignin) Dirigent 22			2		NA	NA	NA	NA	NA	NA	2.63562	2.89331	NA	NA	-4.64336	NA
Glyma.11G164000.1	Glyma.11G164000	Glyma.11G164000.1.p	PF06232	IPR001117|IPR011706|IPR008972|IPR034285|IPR033138|IPR017761|IPR034289|IPR002355|IPR011707|IPR034288	Multicopper oxidase, type 1|Multicopper oxidase, type 2|Cupredoxin|Laccase, second cupredoxin domain|Multicopper oxidases, conserved site|Laccase|Laccase, third cupredoxin domain|Multicopper oxidase, copper-binding site|Multicopper oxidase, type 3|Laccase, first cupredoxin domain	LAC3	laccase 3	Plant defense - Cell wall related - (lignin) Laccase	GO:0004222, GO:0009790, GO:0003824, GO:0043169, GO:0043167,GO:0046872	metalloendopeptidase activity, embryonic development, catalytic activity, cation binding, metal/ion binding	2		NA	NA	NA	NA	NA	NA	NA	NA	NA	NA	-6.32811	-4.73521
Glyma.18G057200.1	Glyma.18G057200	Glyma.18G057200.1.p		IPR001117|IPR011706|IPR008972|IPR034285|IPR033138|IPR034289|IPR034288|IPR002355|IPR017761|IPR011707	Multicopper oxidase, type 1|Multicopper oxidase, type 2|Cupredoxin|Laccase, second cupredoxin domain|Multicopper oxidases, conserved site|Laccase, third cupredoxin domain|Laccase, first cupredoxin domain|Multicopper oxidase, copper-binding site|Laccase|Multicopper oxidase, type 3	LAC3	laccase 3	Plant defense - Cell wall related - (lignin) Laccase	GO:0004222, GO:0009790, GO:0003824, GO:0043169, GO:0043167,GO:0046872	metalloendopeptidase activity, embryonic development, catalytic activity, cation binding, metal/ion binding	2		NA	NA	NA	NA	NA	NA	NA	NA	NA	NA	-6.55866	-4.76429
Glyma.14G221500.1	Glyma.14G221500	Glyma.14G221500.1.p	PF00394,PF07732,PF07731	IPR036908|IPR009009|IPR036749|IPR007112|IPR007118|IPR007117|IPR002963	RlpA-like domain superfamily|RlpA-like protein, double-psi beta-barrel domain|Expansin, cellulose-binding-like domain superfamily|Expansin/pollen allergen, DPBB domain|Expansin/Lol pI|Expansin, cellulose-binding-like domain|Expansin	ATEXP11,ATEXPA11,ATHEXP ALPHA 1.14,EXP11,EXPA11	expansin 11	Plant defense - Cell wall related - Expansin			6	4	NA	NA	-2.03051	NA	NA	NA	NA	NA	NA	NA	2.59326	2.78937
Glyma.01G240300.1	Glyma.01G240300	Glyma.01G240300.1.p	PF01554	IPR011050|IPR000070|IPR006501|IPR035513|IPR012334|IPR033131|IPR018040	Pectin lyase fold/virulence factor|Pectinesterase, catalytic|Pectinesterase inhibitor domain|Invertase/pectin methylesterase inhibitor domain superfamily|Pectin lyase fold|Pectinesterase, Asp active site|Pectinesterase, Tyr active site	ATPMEPCRA,PMEPCRA	methylesterase PCR A	Plant defense - Cell wall related - PME (PMEPCRA)	GO:0003824, GO:0004857, GO:0030234	Catalytic activity, enzyme inhibitor/regulator activity			NA	NA	NA	NA	NA	NA	1.57083	2.15013	NA	NA	NA	NA
Glyma.01G138100.1	Glyma.01G138100	Glyma.01G138100.1.p	PF00314	IPR006633|IPR011050|IPR000070|IPR006501|IPR035513|IPR012334|IPR033131|IPR018040	Carbohydrate-binding/sugar hydrolysis domain|Pectin lyase fold/virulence factor|Pectinesterase, catalytic|Pectinesterase inhibitor domain|Invertase/pectin methylesterase inhibitor domain superfamily|Pectin lyase fold|Pectinesterase, Asp active site|Pectinesterase, Tyr active site		Plant invertase/pectin methylesterase inhibitor superfamily	Plant defense - Cell wall related - PMEI	GO:0003824, GO:0004857, GO:0030234	Catalytic activity, enzyme inhibitor/regulator activity	2		NA	NA	NA	NA	NA	NA	6.41703	7.73254	NA	NA	-9.67584	-9.50268
Glyma.17G065100.1	Glyma.17G065100	Glyma.17G065100.1.p		IPR010713|IPR008263|IPR016455|IPR013320|IPR008264|IPR000757	Xyloglucan endo-transglycosylase, C-terminal|Glycoside hydrolase, family 16, active site|Xyloglucan endotransglucosylase/hydrolase|Concanavalin A-like lectin/glucanase domain superfamily|Beta-glucanase|Glycoside hydrolase family 16	XTH23,XTR6	xyloglucan endotransglycosylase 6	Plant defense - Cell wall related - XTH	GO:0003824, GO:0016798, GO:0004553, GO:0016762, GO:0005975	Catalytic activity, hydrolase activity, acting on glycosyl bonds, hydrolase activity, hydrolyzing O-glycosyl compounds, xyloglucan:xyloglucosyl transferase activity, carbohydrate metabolic process	2		NA	NA	NA	NA	NA	NA	2.88955	2.45815	NA	NA	NA	NA
Glyma.20G097500.3	Glyma.20G097500	Glyma.20G097500.3.p		IPR005541|IPR005540|IPR005539	KNOX2|KNOX1|ELK domain	ATK1,KNAT2	KNOTTED-like from Arabidopsis thaliana 2	Plant defense - Cell walll related - KNAT2	GO:0030528, GO:0043565	transcription regulator activity, sequence-specific DNA binding	2		NA	NA	NA	NA	NA	NA	NA	NA	NA	NA	-2.43821	-2.70301
Glyma.04G064100.2	Glyma.04G064100	Glyma.04G064100.2.p	PF05278	IPR005541|IPR005540	KNOX2|KNOX1	KNAT3	KNOTTED1-like homeobox gene 3	Plant defense - Cell walll related - KNAT3	GO:0003700, GO:0030528, GO:0043565	transcription factor activity, transcription regulator activity, sequence-specific DNA binding	2		NA	NA	3.82939	NA	NA	NA	NA	NA	NA	NA	-3.18645	-2.67857
Glyma.02G101100.1	Glyma.02G101100	Glyma.02G101100.1.p		IPR040265	Protein CHUP1-like	CHUP1	Hydroxyproline-rich glycoprotein family protein	Plant defense - CHUP1			2		NA	NA	NA	NA	NA	NA	NA	NA	NA	NA	-1.77054	-2.38152
Glyma.12G067000.1	Glyma.12G067000	Glyma.12G067000.1.p	PF00690,PF00702,PF00122	IPR036396|IPR017972|IPR001128|IPR002401	Cytochrome P450 superfamily|Cytochrome P450, conserved site|Cytochrome P450|Cytochrome P450, E-class, group I	CYP93D1	cytochrome P450, family 93, subfamily D, polypeptide 1	Plant defense - CYP (p450)	GO:0016491, GO:0016705, GO:0055114, GO:0003824, GO:0043169, GO:0009055, GO:0020037, GO:0043167, GO:0005506, GO:0046872, GO:0046906, GO:0046914	oxidoreductase activity, oxidoreductase activity, acting on paired donors, with incorporation or reduction of molecular oxygen, oxidation reduction, transition metal ion binding, cation binding, electron carrier activity, heme binding, iron/metal/ion binding, tetrapyrrole binding	2		NA	NA	NA	NA	NA	NA	NA	NA	NA	NA	-7.45942	-8.91609
Glyma.03G160100.1	Glyma.03G160100	Glyma.03G160100.1.p	NA	IPR036396|IPR001128|IPR002401	Cytochrome P450 superfamily|Cytochrome P450|Cytochrome P450, E-class, group I	CYP94B1	cytochrome P450, family 94, subfamily B, polypeptide 1	Plant defense - CYP (p450)	GO:0016491, GO:0016705, GO:0055114, GO:0003824, GO:0043169, GO:0009055, GO:0020037, GO:0043167, GO:0005506, GO:0046872, GO:0046906, GO:0046914	oxidoreductase activity, oxidoreductase activity, acting on paired donors, with incorporation or reduction of molecular oxygen, oxidation reduction, transition metal ion binding, cation binding, electron carrier activity, heme binding, iron/metal/ion binding, tetrapyrrole binding	2		NA	NA	NA	NA	NA	NA	3.58219	4.91748	NA	NA	-7.27919	-3.88242
Glyma.08G140400.2	Glyma.08G140400	Glyma.08G140400.2.p	PF02893	IPR036396|IPR017972|IPR001128|IPR002401	Cytochrome P450 superfamily|Cytochrome P450, conserved site|Cytochrome P450|Cytochrome P450, E-class, group I	CYP71B34	cytochrome P450, family 71, subfamily B, polypeptide 34	Plant defense - CYP (p450)	GO:0016491, GO:0016705, GO:0055114, GO:0003824, GO:0043169, GO:0009055, GO:0020037, GO:0043167, GO:0005506, GO:0046872, GO:0046906, GO:0046914	oxidoreductase activity, oxidoreductase activity, acting on paired donors, with incorporation or reduction of molecular oxygen, oxidation reduction, cation binding, electron carrier activity, heme binding, transition metal ion binding, iron/metal/ion binding, tetrapyrrole binding	2		NA	NA	NA	NA	NA	NA	10.7695	11.0946	NA	NA	-11.0668	-11.0117
Glyma.11G108300.1	Glyma.11G108300	Glyma.11G108300.1.p	PF08263,PF13855,PF00069	IPR036396|IPR017972|IPR001128|IPR002401	Cytochrome P450 superfamily|Cytochrome P450, conserved site|Cytochrome P450|Cytochrome P450, E-class, group I	CYP76C1	cytochrome P450, family 76, subfamily C, polypeptide 1	Plant defense - CYP (p450)	GO:0016491, GO:0016705, GO:0003824	oxidoreductase activity, oxidoreductase activity, acting on paired donors, with incorporation or reduction of molecular oxygen, catalytic activity	6	4	NA	NA	-2.6859	NA	NA	NA	NA	NA	NA	NA	2.20924	2.22895
Glyma.20G188000.1	Glyma.20G188000	Glyma.20G188000.1.p		IPR036396|IPR017972|IPR001128|IPR002401	Cytochrome P450 superfamily|Cytochrome P450, conserved site|Cytochrome P450|Cytochrome P450, E-class, group I	CYP77A4	cytochrome P450, family 77, subfamily A, polypeptide 4	Plant defense - CYP (p450)	GO:0016491, GO:0016705, GO:0055114, GO:0003824, GO:0043169, GO:0009055, GO:0020037, GO:0043167, GO:0005506, GO:0046872, GO:0046906, GO:0046914	oxidoreductase activity, oxidoreductase activity, acting on paired donors, with incorporation or reduction of molecular oxygen, oxidation reduction, transition metal ion binding, cation binding, electron carrier activity, heme binding, iron/metal/ion binding, tetrapyrrole binding			NA	NA	1.54491	NA	NA	NA	NA	NA	NA	NA	-2.12721	-1.92936
Glyma.13G173500.1	Glyma.13G173500	Glyma.13G173500.1.p	NA	IPR036396|IPR017972|IPR001128|IPR002401	Cytochrome P450 superfamily|Cytochrome P450, conserved site|Cytochrome P450|Cytochrome P450, E-class, group I	CYP93D1	cytochrome P450, family 93, subfamily D, polypeptide 1	Plant defense - CYP (p450)	GO:0016491, GO:0016705, GO:0055114, GO:0003824, GO:0043169, GO:0009055, GO:0020037, GO:0043167, GO:0005506, GO:0046872, GO:0046906, GO:0046914	oxidoreductase activity, oxidoreductase activity, acting on paired donors, with incorporation or reduction of molecular oxygen, oxidation reduction, transition metal ion binding, cation binding, electron carrier activity, heme binding, iron/metal/ion binding, tetrapyrrole binding	2		NA	NA	NA	NA	NA	NA	2.57796	2.64618	NA	NA	-3.48954	NA
Glyma.17G227500.2	Glyma.17G227500	Glyma.17G227500.2.p		IPR036396|IPR017972|IPR001128|IPR002401	Cytochrome P450 superfamily|Cytochrome P450, conserved site|Cytochrome P450|Cytochrome P450, E-class, group I	CYP711A1,MAX1	cytochrome P450, family 711, subfamily A, polypeptide 1	Plant defense - CYP (p450)	GO:0016491, GO:0016705, GO:0055114, GO:0003824, GO:0043169, GO:0009055, GO:0020037, GO:0043167, GO:0005506, GO:0046872, GO:0046906, GO:0046914	oxidoreductase activity, oxidoreductase activity, acting on paired donors, with incorporation or reduction of molecular oxygen, oxidation reduction, transition metal ion binding, cation binding, electron carrier activity, heme binding, iron/metal/ion binding, tetrapyrrole binding	2		NA	NA	NA	NA	NA	NA	4.04941	3.97091	NA	NA	NA	-7.0569
Glyma.03G189900.1	Glyma.03G189900	Glyma.03G189900.1.p	PF00560,PF00069	IPR036396|IPR017972|IPR001128|IPR002401	Cytochrome P450 superfamily|Cytochrome P450, conserved site|Cytochrome P450|Cytochrome P450, E-class, group I	CYP76G1	cytochrome P450, family 76, subfamily G, polypeptide 1	Plant defense - CYP (p450)	GO:0016491, GO:0016705, GO:0003824	oxidoreductase activity, oxidoreductase activity, acting on paired donors, with incorporation or reduction of molecular oxygen, catalytic activity	4		NA	NA	NA	NA	NA	NA	-2.05804	-2.82624	NA	NA	3.837	2.69036
Glyma.09G048900.1	Glyma.09G048900	Glyma.09G048900.1.p	PF03181	IPR036396|IPR017972|IPR001128|IPR002401	Cytochrome P450 superfamily|Cytochrome P450, conserved site|Cytochrome P450|Cytochrome P450, E-class, group I	CYP81D3	cytochrome P450, family 81, subfamily D, polypeptide 3	Plant defense - CYP (p450)	GO:0016491, GO:0016705, GO:0055114, GO:0003824, GO:0043169, GO:0009055, GO:0020037, GO:0043167, GO:0005506, GO:0046872, GO:0046906, GO:0046914	oxidoreductase activity, oxidoreductase activity, acting on paired donors, with incorporation or reduction of molecular oxygen, oxidation reduction, transition metal ion binding, cation binding, electron carrier activity, heme binding, iron/metal/ion binding, tetrapyrrole binding	2		NA	NA	NA	NA	NA	NA	2.78005	3.27142	NA	NA	-5.06401	NA
Glyma.09G049300.1	Glyma.09G049300	Glyma.09G049300.1.p	PF12609	IPR036396|IPR017972|IPR001128|IPR002401	Cytochrome P450 superfamily|Cytochrome P450, conserved site|Cytochrome P450|Cytochrome P450, E-class, group I	CYP81D3	cytochrome P450, family 81, subfamily D, polypeptide 3	Plant defense - CYP (p450)	GO:0016491, GO:0016705, GO:0055114, GO:0003824, GO:0043169, GO:0009055, GO:0020037, GO:0043167, GO:0005506, GO:0046872, GO:0046906, GO:0046914	oxidoreductase activity, oxidoreductase activity, acting on paired donors, with incorporation or reduction of molecular oxygen, oxidation reduction, transition metal ion binding, cation binding, electron carrier activity, heme binding, iron/metal/ion binding, tetrapyrrole binding	2		NA	NA	NA	NA	NA	NA	3.13228	3.49611	NA	NA	-5.83756	NA
Glyma.05G152600.1	Glyma.05G152600	Glyma.05G152600.1.p	PF06888	IPR036396|IPR001128|IPR002401	Cytochrome P450 superfamily|Cytochrome P450|Cytochrome P450, E-class, group I	CYP71A20	cytochrome P450, family 71, subfamily A, polypeptide 20	Plant defense - CYP (p450)	GO:0016491, GO:0016705, GO:0055114, GO:0003824, GO:0043169, GO:0009055, GO:0020037, GO:0043167, GO:0005506, GO:0046872, GO:0046906, GO:0046914	oxidoreductase activity, oxidoreductase activity, acting on paired donors, with incorporation or reduction of molecular oxygen, oxidation reduction, transition metal ion binding, cation binding, electron carrier activity, heme binding, iron/metal/ion binding, tetrapyrrole binding	1		NA	NA	7.52614	NA	NA	NA	NA	NA	NA	NA	-7.72048	-7.78091
Glyma.18G205100.1	Glyma.18G205100	Glyma.18G205100.1.p		IPR005202	Transcription factor GRAS	RGL,RGL1	RGA-like 1	Plant defense - DRRG			2	1	NA	NA	NA	NA	NA	NA	NA	NA	NA	NA	-6.2693	-4.73438
Glyma.02G005400.1	Glyma.02G005400	Glyma.02G005400.1.p	PF07168	IPR008480	Protein of unknown function DUF761, plant			Plant defense - DUF761			2		NA	NA	NA	NA	NA	NA	1.6425	NA	NA	NA	-3.17009	-3.01952
Glyma.08G307600.1	Glyma.08G307600	Glyma.08G307600.1.p	PF13540,PF00415	IPR021109|IPR001969|IPR032799|IPR034161|IPR033121|IPR032861|IPR001461	Aspartic peptidase domain superfamily|Aspartic peptidase, active site|Xylanase inhibitor, C-terminal|Pepsin-like domain, plant|Peptidase family A1 domain|Xylanase inhibitor, N-terminal|Aspartic peptidase A1 family		Eukaryotic aspartyl protease family protein	Plant defense - enzime - NEP1	GO:0003824	Catalytic activity			NA	NA	NA	NA	NA	NA	1.82403	2.05276	NA	NA	-3.12414	NA
Glyma.19G045800.7	Glyma.19G045800	Glyma.19G045800.7.p		IPR035952|IPR022764	Rhomboid-like superfamily|Peptidase S54, rhomboid domain		Rhomboid-related intramembrane serine protease family protein	Plant defense - enzime - Rhomboid-related	GO:0003824	catalytic activity	2		NA	NA	NA	NA	NA	NA	10.7549	NA	NA	NA	-10.1764	-9.20811
Glyma.06G202200.1	Glyma.06G202200	Glyma.06G202200.1.p		IPR036628|IPR027417|IPR028299|IPR018368|IPR003959|IPR003593|IPR001270|IPR041546|IPR004176	Clp, N-terminal domain superfamily|P-loop containing nucleoside triphosphate hydrolase|ClpA/B, conserved site 2|ClpA/B, conserved site 1|ATPase, AAA-type, core|AAA+ ATPase domain|ClpA/B family|ClpA/ClpB, AAA lid domain|Clp, N-terminal	ATHSP101,HOT1,HSP101	heat shock protein 101	Plant defense - Heatshock			3		NA	NA	3.2596	2.48931	NA	NA	NA	NA	NA	NA	NA	-2.22606
Glyma.09G198300.2	Glyma.09G198300	Glyma.09G198300.2.p	PF07690	IPR009071|IPR036910	High mobility group box domain|High mobility group box domain superfamily	HMG BETA 1,HMGB2,NFD02,NFD2	high mobility group B2	Plant defense - HMGB3			4		NA	NA	NA	NA	NA	NA	NA	NA	NA	NA	11.3047	11.1424
Glyma.05G164800.1	Glyma.05G164800	Glyma.05G164800.1.p	PF03106	IPR002781	Transmembrane protein TauE-like		Sulfite exporter TauE/SafE family protein	Plant defense - HR - TauE			1		NA	NA	NA	NA	NA	NA	NA	NA	NA	NA	-3.112	-2.44123
Glyma.05G166800.1	Glyma.05G166800	Glyma.05G166800.1.p	PF07011	IPR001478|IPR011990|IPR013026|IPR036034	PDZ domain|Tetratricopeptide-like helical domain superfamily|Tetratricopeptide repeat-containing domain|PDZ superfamily	ZKT	protein containing PDZ domain, a K-box domain, and a TPR region	Plant defense - LPA1			1		NA	NA	2.43343	1.85843	NA	NA	NA	NA	NA	NA	NA	NA
Glyma.03G041000.1	Glyma.03G041000	Glyma.03G041000.1.p	PF01764	IPR038595|IPR007612|IPR025659	LURP-one-related superfamily|LURP-one-related|Tubby-like, C-terminal		Protein of unknown function (DUF567)	Plant defense - LURP			2		NA	NA	NA	NA	NA	NA	NA	NA	NA	NA	-3.41266	-3.07311
Glyma.01G129000.1	Glyma.01G129000	Glyma.01G129000.1.p		IPR007612|IPR038595|IPR025659	LURP-one-related|LURP-one-related superfamily|Tubby-like, C-terminal		Protein of unknown function (DUF567)	Plant defense - LURP			2		NA	NA	NA	NA	NA	NA	2.98931	2.60204	NA	NA	NA	NA
Glyma.03G040900.1	Glyma.03G040900	Glyma.03G040900.1.p	PF13912	IPR038595|IPR007612|IPR025659	LURP-one-related superfamily|LURP-one-related|Tubby-like, C-terminal		Protein of unknown function (DUF567)	Plant defense - LURP			2		NA	NA	NA	NA	NA	NA	2.02398	2.58293	NA	NA	-4.1938	NA
Glyma.09G046400.1	Glyma.09G046400	Glyma.09G046400.1.p	PF12609	IPR026992|IPR005123|IPR027443	Non-haem dioxygenase N-terminal domain|Oxoglutarate/iron-dependent dioxygenase|Isopenicillin N synthase-like		2-oxoglutarate (2OG) and Fe(II)-dependent oxygenase superfamily protein	Plant defense - NO - SRG1	GO:0016491, GO:0016705, GO:0055114, GO:0003824	oxidoreductase activity, oxidoreductase activity, acting on paired donors, with incorporation or reduction of molecular oxygen, oxidation reduction	2		NA	NA	NA	NA	NA	NA	2.64981	2.93593	NA	NA	-4.18232	NA
Glyma.08G021800.1	Glyma.08G021800	Glyma.08G021800.1.p	PF02987					Plant defense - NPR1 homolog			2		NA	NA	NA	NA	NA	NA	2.37223	2.61244	NA	NA	NA	-3.12064
Glyma.15G010500.1	Glyma.15G010500	Glyma.15G010500.1.p	PF04564	NA			Late embryogenesis abundant protein (LEA) family protein	Plant defense - NPR1 homolog			4		NA	NA	NA	NA	NA	NA	NA	5.92677	NA	NA	6.2601	8.63162
Glyma.07G168600.3	Glyma.07G168600	Glyma.07G168600.3.p		IPR015797|IPR020084|IPR000086	NUDIX hydrolase-like domain superfamily|NUDIX hydrolase, conserved site|NUDIX hydrolase domain	atnudt17,NUDT17	nudix hydrolase homolog 17	Plant defense - NUD17 - need to check	GO:0003824	catalytic activity	2		NA	NA	NA	NA	NA	NA	7.50146	7.15243	NA	NA	NA	-7.07053
Glyma.17G006100.1	Glyma.17G006100	Glyma.17G006100.1.p		IPR004648|IPR004813	Tetrapeptide transporter, OPT1/isp4|Oligopeptide transporter, OPT superfamily	ATOPT3,OPT3	oligopeptide transporter	Plant defense - OPT3			2		NA	NA	NA	NA	NA	NA	2.05776	2.03462	NA	NA	NA	-1.944
Glyma.02G154500.1	Glyma.02G154500	Glyma.02G154500.1.p	PF04525					Plant defense - other - CONSTANS-LIKE 13			2		NA	NA	NA	NA	NA	NA	NA	NA	NA	NA	-7.56169	-4.13099
Glyma.10G035200.6	Glyma.10G035200	Glyma.10G035200.6.p	PF00862,PF05116,PF00534	IPR029058|IPR002921	Alpha/Beta hydrolase fold|Fungal lipase-like domain		alpha/beta-Hydrolases superfamily protein	Plant defense - other - Glycosyl transferase	GO:0003824	catalytic activity	4		NA	NA	NA	NA	NA	NA	NA	NA	NA	NA	8.34492	7.98988
Glyma.13G057800.1	Glyma.13G057800	Glyma.13G057800.1.p	PF01476	IPR000811|IPR011833|IPR035090	Glycosyl transferase, family 35|Glycogen/starch/alpha-glucan phosphorylase|Phosphorylase pyridoxal-phosphate attachment site		Glycosyl transferase, family 35	Plant defense - other - Glycosyl transferase	GO:0008184, GO:0004645, GO:0016740, GO:0003824	glycogen phosphorylase activity; transferase activity, catalytic activity	4		NA	NA	NA	NA	NA	NA	NA	NA	NA	NA	2.14294	1.80251
Glyma.02G184200.1	Glyma.02G184200	Glyma.02G184200.1.p	PF05050,PF08241	IPR002213|IPR035595	UDP-glucuronosyl/UDP-glucosyltransferase|UDP-glycosyltransferase family, conserved site		UDP-Glycosyltransferase superfamily protein	Plant defense - other - Glycosyl transferase	GO:0016740, GO:0003824	transferase activity, catalytic activity	2		NA	NA	NA	NA	NA	NA	2.57215	2.71722	NA	NA	-6.37137	-3.20154
Glyma.17G166500.1	Glyma.17G166500	Glyma.17G166500.1.p		IPR002213|IPR035595	UDP-glucuronosyl/UDP-glucosyltransferase|UDP-glycosyltransferase family, conserved site	UGT84B1	UDP-glucosyl transferase 84B1	Plant defense - other - Glycosyl transferase	GO:0016740, GO:0003824	transferase activity, catalytic activity	2		NA	NA	NA	NA	NA	NA	NA	NA	NA	NA	-5.10486	-5.41741
Glyma.05G033600.1	Glyma.05G033600	Glyma.05G033600.1.p	PF02358,PF00982					Plant defense - other - Glycosyl transferase			2		NA	NA	NA	NA	NA	NA	NA	8.0875	NA	NA	-9.29409	-3.60611
Glyma.08G348500.1	Glyma.08G348500	Glyma.08G348500.1.p	PF07690	IPR002213|IPR035595	UDP-glucuronosyl/UDP-glucosyltransferase|UDP-glycosyltransferase family, conserved site	UGT73B4	UDP-glycosyltransferase 73B4	Plant defense - other - Glycosyl transferase	GO:0016740, GO:0003824	transferase activity, catalytic activity	6		NA	NA	NA	NA	NA	NA	NA	9.33612	NA	NA	2.48061	3
Glyma.06G174800.1	Glyma.06G174800	Glyma.06G174800.1.p	PF06966	IPR000169|IPR000668|IPR038765|IPR039417|IPR025660|IPR013201|IPR025661	Cysteine peptidase, cysteine active site|Peptidase C1A, papain C-terminal|Papain-like cysteine peptidase superfamily|Papain-like cysteine endopeptidase|Cysteine peptidase, histidine active site|Cathepsin propeptide inhibitor domain (I29)|Cysteine peptidase, asparagine active site		Cysteine proteinases superfamily protein	Plant defense - PCD	GO:0003824	Catalytic activity	1	3	NA	NA	2.39191	NA	NA	NA	NA	NA	NA	NA	-2.80335	-3.66488
Glyma.12G008700.3	Glyma.12G008700	Glyma.12G008700.3.p	PF00854	IPR026992|IPR005123|IPR027443	Non-haem dioxygenase N-terminal domain|Oxoglutarate/iron-dependent dioxygenase|Isopenicillin N synthase-like		2-oxoglutarate (2OG) and Fe(II)-dependent oxygenase superfamily protein	Plant defense - PCD - 2OG oxygenase	GO:0016491, GO:0016705, GO:0055114, GO:0003824	oxidoreductase activity, oxidoreductase activity, acting on paired donors, with incorporation or reduction of molecular oxygen, oxidation reduction, catalytic activity	2		NA	NA	NA	NA	NA	NA	2.82146	2.38685	NA	NA	NA	NA
Glyma.12G111400.1	Glyma.12G111400	Glyma.12G111400.1.p	PF05922,PF02225,PF00082	IPR002110|IPR036770|IPR026961|IPR020683	Ankyrin repeat|Ankyrin repeat-containing domain superfamily|PGG domain|Ankyrin repeat-containing domain		ankyrin repeat family protein	Plant defense - PCD - ACD6			2		NA	NA	NA	NA	NA	NA	NA	NA	NA	NA	-2.3322	-2.06044
Glyma.07G076100.1	Glyma.07G076100	Glyma.07G076100.1.p	NA	IPR000008|IPR035892	C2 domain|C2 domain superfamily	BAL,BAP2	BON association protein 2	Plant defense - PCD - BAP2			2		NA	NA	NA	NA	NA	NA	NA	NA	NA	NA	-3.86475	-3.63684
Glyma.16G145600.1	Glyma.16G145600	Glyma.16G145600.1.p		IPR004326	Mlo-related protein	ATMLO12,MLO12	Seven transmembrane MLO family protein	Plant defense - PCD - MLO	GO:0006950, GO:0050896	response to stress, response to stimulus	2		NA	NA	NA	NA	NA	NA	1.7994	2.91871	NA	NA	NA	NA
Glyma.01G091100.1	Glyma.01G091100	Glyma.01G091100.1.p	PF03018	IPR003593|IPR027417|IPR017871|IPR013525|IPR003439	AAA+ ATPase domain|P-loop containing nucleoside triphosphate hydrolase|ABC transporter, conserved site|ABC-2 type transporter|ABC transporter-like		ABC-2 type transporter family protein	Plant defense - PEN3 (ABC-2 transporter)	GO:0003824	Catalytic activity	4		NA	NA	NA	NA	NA	NA	NA	2.72305	NA	NA	5.09159	9.49722
Glyma.15G019200.6	Glyma.15G019200	Glyma.15G019200.6.p		IPR027417|IPR013581|IPR003439|IPR034003|IPR003593|IPR013525	P-loop containing nucleoside triphosphate hydrolase|Plant PDR ABC transporter associated|ABC transporter-like|ATP-binding cassette transporter, PDR-like subfamily G, domain 2|AAA+ ATPase domain|ABC-2 type transporter	ATPDR1,PDR1	pleiotropic drug resistance 1	Plant defense - PEN3 (PDR ABC-transporter)	GO:0003824	catalytic activity	6		NA	NA	NA	NA	NA	NA	NA	-7.53402	NA	NA	8.06349	8.97677
Glyma.13G361900.1	Glyma.13G361900	Glyma.13G361900.1.p	PF00561	IPR027417|IPR013581|IPR034001|IPR029481|IPR003439|IPR034003|IPR013525|IPR003593	P-loop containing nucleoside triphosphate hydrolase|Plant PDR ABC transporter associated|ATP-binding cassette transporter, PDR-like subfamily G, domain 1|ABC-transporter N-terminal domain|ABC transporter-like|ATP-binding cassette transporter, PDR-like subfamily G, domain 2|ABC-2 type transporter|AAA+ ATPase domain	ABCG40,ATABCG40,ATPDR12,PDR12	pleiotropic drug resistance 12	Plant defense - PEN3 (PDR ABC-transporter)	GO:0003824	Catalytic activity	2		NA	NA	NA	NA	NA	NA	2.60186	2.63551	NA	NA	-3.27084	NA
Glyma.02G048600.1	Glyma.02G048600	Glyma.02G048600.1.p		IPR026992|IPR005123|IPR027443	Non-haem dioxygenase N-terminal domain|Oxoglutarate/iron-dependent dioxygenase|Isopenicillin N synthase-like	F3\'H,F3H,TT6	flavanone 3-hydroxylase	Plant defense - Phenolic compound - F3H	GO:0016491, GO:0016705, GO:0003824	oxidoreductase activity, oxidoreductase activity, acting on paired donors, with incorporation or reduction of molecular oxygen, catalytic activity	6		NA	NA	NA	NA	NA	NA	NA	NA	NA	NA	7.19863	8.48638
Glyma.02G034000.1	Glyma.02G034000	Glyma.02G034000.1.p	PF00069,PF00139	IPR016160|IPR016161|IPR015590|IPR016162|IPR029510|IPR016163	Aldehyde dehydrogenase, cysteine active site|Aldehyde/histidinol dehydrogenase|Aldehyde dehydrogenase domain|Aldehyde dehydrogenase, N-terminal|Aldehyde dehydrogenase, glutamic acid active site|Aldehyde dehydrogenase, C-terminal	ALDH2B,ALDH2B7	aldehyde dehydrogenase 2B7	Plant defense - Phenylpropanoid biosynthesis	GO:0016491, GO:0055114, GO:0003824	oxidoreductase activity, oxidation reduction, catalytic activity			NA	NA	NA	NA	NA	NA	1.87749	1.91263	NA	NA	-2.10827	NA
Glyma.01G031500.1	Glyma.01G031500	Glyma.01G031500.1.p	PF01471,PF00413	IPR016160|IPR016161|IPR015590|IPR016162|IPR029510|IPR016163	Aldehyde dehydrogenase, cysteine active site|Aldehyde/histidinol dehydrogenase|Aldehyde dehydrogenase domain|Aldehyde dehydrogenase, N-terminal|Aldehyde dehydrogenase, glutamic acid active site|Aldehyde dehydrogenase, C-terminal	ALDH2B,ALDH2B7	aldehyde dehydrogenase 2B7	Plant defense - Phenylpropanoid biosynthesis	GO:0016491, GO:0055114, GO:0003824	oxidoreductase activity, oxidation reduction, catalytic activity	2		NA	NA	NA	NA	NA	NA	1.69122	NA	NA	NA	-2.52718	-2.03893
Glyma.09G070300.1	Glyma.09G070300	Glyma.09G070300.1.p	PF01063	IPR016162|IPR029510|IPR016163|IPR016161|IPR015590	Aldehyde dehydrogenase, N-terminal|Aldehyde dehydrogenase, glutamic acid active site|Aldehyde dehydrogenase, C-terminal|Aldehyde/histidinol dehydrogenase|Aldehyde dehydrogenase domain	ALDH7B4	aldehyde dehydrogenase 7B4	Plant defense - Phenylpropanoid biosynthesis	GO:0016491, GO:0003824	oxidoreductase activity, catalytic activity	6		NA	NA	NA	NA	NA	NA	-1.56577	NA	NA	NA	2.02299	1.95945
Glyma.07G192700.1	Glyma.07G192700	Glyma.07G192700.1.p	PF03662	IPR029058|IPR001563|IPR018202	Alpha/Beta hydrolase fold|Peptidase S10, serine carboxypeptidase|Serine carboxypeptidase, serine active site	scpl31	serine carboxypeptidase-like 31	Plant defense - Phenylpropanoid biosynthesis	GO:0003824	Catalytic activity	2	2	NA	NA	NA	NA	NA	NA	3.70479	NA	NA	NA	-4.90549	-6.36939
Glyma.01G004200.2	Glyma.01G004200	Glyma.01G004200.2.p	PF13855,PF07714,PF12819	IPR002935|IPR029063	Class I-like SAM-dependent O-methyltransferase|S-adenosyl-L-methionine-dependent methyltransferase		S-adenosyl-L-methionine-dependent methyltransferases superfamily protein	Plant defense - Phenylpropanoid biosynthesis - CCoAOMT	GO:0016740, GO:0003824, GO:0008171	transferase activity, catalytic activity, O-methyltransferase activity	2		NA	NA	NA	NA	NA	NA	2.53989	3.58968	NA	NA	-5.69056	NA
Glyma.01G228700.1	Glyma.01G228700	Glyma.01G228700.1.p	PF00561	IPR016039|IPR018088|IPR011141|IPR001099|IPR012328	Thiolase-like|Chalcone/stilbene synthase, active site|Polyketide synthase, type III|Chalcone/stilbene synthase, N-terminal|Chalcone/stilbene synthase, C-terminal	ATCHS,CHS,TT4	Chalcone and stilbene synthase family protein	Plant defense - Phenylpropanoid biosynthesis - CHS	GO:0003824, GO:0004312, GO:0006633, GO:0006631, GO:0004315	Catalytic activity, fatty acid synthase activity, fatty acid biosynthetic/ metabolic process, 3-oxoacyl-[acyl-carrier-protein] synthase activity	2		NA	NA	NA	NA	NA	NA	2.00818	2.23128	NA	NA	-4.50004	NA
Glyma.20G176100.1	Glyma.20G176100	Glyma.20G176100.1.p		IPR012967|IPR036388|IPR001077|IPR016461|IPR036390|IPR029063	Plant methyltransferase dimerisation|Winged helix-like DNA-binding domain superfamily|O-methyltransferase domain|O-methyltransferase COMT-type|Winged helix DNA-binding domain superfamily|S-adenosyl-L-methionine-dependent methyltransferase	ATOMT1,OMT1	O-methyltransferase 1	Plant defense - Phenylpropanoid biosynthesis - COMT	GO:0003824	Catalytic activity	4		NA	NA	NA	NA	NA	NA	-2.00357	NA	NA	NA	3.6599	2.69811
Glyma.07G087400.1	Glyma.07G087400	Glyma.07G087400.1.p	NA	IPR016160|IPR016161|IPR015590|IPR016162|IPR029510|IPR016163	Aldehyde dehydrogenase, cysteine active site|Aldehyde/histidinol dehydrogenase|Aldehyde dehydrogenase domain|Aldehyde dehydrogenase, N-terminal|Aldehyde dehydrogenase, glutamic acid active site|Aldehyde dehydrogenase, C-terminal	ALDH1A,ALDH2C4,REF1	aldehyde dehydrogenase 2C4	Plant defense - Phenylpropanoid biosynthesis - REF1	GO:0016491, GO:0055114, GO:0003824	oxidoreductase activity, oxidation reduction, catalytic activity	2		NA	NA	NA	NA	NA	NA	1.74157	NA	NA	NA	-3.21479	-2.39668
Glyma.08G179400.3	Glyma.08G179400	Glyma.08G179400.3.p	PF00847	IPR039928	LNK family		dentin sialophosphoprotein-related	Plant defense - Phenylpropanoid biosynthesis - TF - LNK1 - Co-repressor			3		NA	NA	5.27704	5.01767	NA	NA	NA	NA	NA	NA	NA	NA
Glyma.11G154700.10	Glyma.11G154700	Glyma.11G154700.10.p	PF04554	IPR039928	LNK family			Plant defense - Phenylpropanoid biosynthesis - TF - LNK1 - Co-repressor			3		NA	NA	8.90806	10.4078	NA	NA	NA	NA	NA	NA	NA	-9.47136
Glyma.11G154700.9	Glyma.11G154700	Glyma.11G154700.9.p		IPR039928	LNK family			Plant defense - Phenylpropanoid biosynthesis - TF - LNK1 - Co-repressor			1		NA	NA	9.77124	10.4787	NA	NA	NA	NA	NA	NA	NA	-10.6008
Glyma.13G094100.1	Glyma.13G094100	Glyma.13G094100.1.p	NA	IPR035940|IPR001283|IPR002413|IPR014044|IPR018244	cysteine-rich repeat secretory protein		CAP (Cysteine-rich secretory proteins, Antigen 5, and Pathogenesis-related 1 protein) superfamily protein	Plant defense - PR-protein - PR-1			3		NA	NA	3.10964	2.10876	NA	NA	-3.00328	NA	NA	NA	2.65181	NA
Glyma.17G066100.1	Glyma.17G066100	Glyma.17G066100.1.p		IPR035940|IPR001283|IPR002413|IPR014044|IPR018244	CAP superfamily|Cysteine-rich secretory protein-related|Venom allergen 5-like|CAP domain|Allergen V5/Tpx-1-related, conserved site		CAP (Cysteine-rich secretory proteins, Antigen 5, and Pathogenesis-related 1 protein) superfamily protein	Plant defense - PR-protein - PR-1			3		NA	NA	3.88401	3.07526	NA	NA	-3.17391	NA	NA	NA	NA	NA
Glyma.17G030200.1	Glyma.17G030200	Glyma.17G030200.1.p		IPR023393|IPR000916|IPR024949	START-like domain superfamily|Bet v I/Major latex protein|Bet v I type allergen			Plant defense - PR-protein - PR-10	GO:0009607, GO:0006950	response to biotic stimulus, response to stress	2		NA	NA	NA	NA	NA	NA	1.68477	NA	NA	NA	-4.07583	-2.40334
Glyma.17G030300.1	Glyma.17G030300	Glyma.17G030300.1.p		IPR023393|IPR000916|IPR024949	START-like domain superfamily|Bet v I/Major latex protein|Bet v I type allergen			Plant defense - PR-protein - PR-10	GO:0009607, GO:0006950	response to biotic stimulus, response to stress	2		NA	NA	NA	NA	NA	NA	1.64509	NA	NA	NA	-5.02115	-2.65736
Glyma.01G078800.1	Glyma.01G078800	Glyma.01G078800.1.p	PF00156	IPR027923|IPR036312|IPR016140	Hydrophobic seed protein domain|Bifunctional inhibitor/plant lipid transfer protein/seed storage helical domain superfamily|Bifunctional inhibitor/plant lipid transfer protein/seed storage helical domain		Bifunctional inhibitor/lipid-transfer protein/seed storage 2S albumin superfamily protein	Plant defense - PR-Protein - PR-14			1		NA	NA	NA	NA	NA	NA	NA	NA	NA	NA	-3.61629	-3.44277
Glyma.16G188800.1	Glyma.16G188800	Glyma.16G188800.1.p		IPR036312|IPR016140	Bifunctional inhibitor/plant lipid transfer protein/seed storage helical domain superfamily|Bifunctional inhibitor/plant lipid transfer protein/seed storage helical domain		Bifunctional inhibitor/lipid-transfer protein/seed storage 2S albumin superfamily protein	Plant defense - PR-Protein - PR-14			2		NA	NA	NA	NA	NA	NA	NA	NA	NA	NA	-3.44261	-2.92627
Glyma.15G119100.1	Glyma.15G119100	Glyma.15G119100.1.p		IPR027923|IPR036312|IPR016140	Hydrophobic seed protein domain|Bifunctional inhibitor/plant lipid transfer protein/seed storage helical domain superfamily|Bifunctional inhibitor/plant lipid transfer protein/seed storage helical domain		Bifunctional inhibitor/lipid-transfer protein/seed storage 2S albumin superfamily protein	Plant defense - PR-Protein - PR-14			4		NA	NA	-4.77437	NA	NA	NA	NA	-7.61401	NA	NA	5.76608	8.74549
Glyma.17G139800.1	Glyma.17G139800	Glyma.17G139800.1.p		IPR027923|IPR036312|IPR016140	Hydrophobic seed protein domain|Bifunctional inhibitor/plant lipid transfer protein/seed storage helical domain superfamily|Bifunctional inhibitor/plant lipid transfer protein/seed storage helical domain		Bifunctional inhibitor/lipid-transfer protein/seed storage 2S albumin superfamily protein	Plant defense - PR-Protein - PR-14			4		NA	NA	NA	NA	NA	NA	NA	2.82491	NA	NA	4.06424	3.86918
Glyma.13G048800.1	Glyma.13G048800	Glyma.13G048800.1.p	PF16499	IPR005200|IPR040451|IPR040720	Endo-1,3(4)-beta-glucanase|Glycosyl hydrolase family 81, N-terminal|Glycosyl hydrolase family 81, C-terminal domain		glycosyl hydrolase family 81 protein	Plant defense - PR-protein - PR-2 (glucanase)	GO:0016998, GO:0044036, GO:0071554	Cell wall macromolecule catabolic/metabolic process, cell wall organization or biogenesis	wall	macromolecule	NA	NA	NA	NA	NA	NA	2.09762	2.89071	NA	NA	-3.94419	-2.07239
Glyma.07G236000.1	Glyma.07G236000	Glyma.07G236000.1.p	PF14008,PF16656,PF00149	IPR008928|IPR012341|IPR024746	Six-hairpin glycosidase superfamily|Six-hairpin glycosidase-like superfamily|Glycosyl hydrolase family 100		Plant neutral invertase family protein	Plant defense - PR-protein - PR-3 - glycosyl hydrolase	GO:0003824, GO:0016798, GO:0004553	Catalytic activity, hydrolase activity, acting on glycosyl bonds, hydrolase activity, hydrolyzing O-glycosyl compounds			NA	NA	NA	NA	NA	NA	1.97124	1.69534	NA	NA	NA	NA
Glyma.08G150500.1	Glyma.08G150500	Glyma.08G150500.1.p		IPR001360|IPR017853|IPR033132	Glycoside hydrolase family 1|Glycoside hydrolase superfamily|Glycosyl hydrolases family 1, N-terminal conserved site	BGLU17	beta glucosidase 17	Plant defense - PR-protein - PR-3 - glycosyl hydrolase	GO:0003824, GO:0016798, GO:0004553	Catalytic activity, hydrolase activity, acting on glycosyl bonds, hydrolase activity, hydrolyzing O-glycosyl compounds	2		NA	NA	NA	NA	NA	NA	NA	NA	NA	NA	-11.4219	-5.0317
Glyma.10G017000.1	Glyma.10G017000	Glyma.10G017000.1.p		IPR033126|IPR012341|IPR018221|IPR008928|IPR001701	Glycosyl hydrolases family 9, Asp/Glu active sites|Six-hairpin glycosidase-like superfamily|Glycoside hydrolase family 9, His active site|Six-hairpin glycosidase superfamily|Glycoside hydrolase family 9	AtGH9B13,GH9B13	glycosyl hydrolase 9B13	Plant defense - PR-protein - PR-3 - glycosyl hydrolase	GO:0003824, GO:0016798, GO:0004553	Catalytic activity, hydrolase activity, acting on glycosyl bonds, hydrolase activity, hydrolyzing O-glycosyl compounds	1		NA	NA	2.6148	NA	NA	NA	NA	NA	NA	NA	-2.91716	-3.30362
Glyma.20G225200.1	Glyma.20G225200	Glyma.20G225200.1.p		IPR036908|IPR001153|IPR018226	RlpA-like domain superfamily|Barwin domain|Barwin, conserved site	HEL,PR-4,PR4	pathogenesis-related 4	Plant defense - PR-protein - PR-4	GO:0042742, GO:0051704, GO:0009617, GO:0009620, GO:0006950, GO:0050896	defense response to bacterium/fungus, multi-organism process, response to stress, response to stimulus	2		NA	NA	NA	NA	NA	NA	8.78439	9.08369	NA	NA	-9.08227	NA
Glyma.18G231400.1	Glyma.18G231400	Glyma.18G231400.1.p		IPR035995|IPR000877	Bowman-Birk type proteinase inhibitor|Proteinase inhibitor I12, Bowman-Birk			Plant defense - PR-Protein - PR-6	GO:0004866, GO:0061135, GO:0004857, GO:0030234, GO:0030414, GO:0061134, GO:0004867	endopeptidase inhibitor/regulator activity, enzyme inhibitor/ regulator activity, peptidase inhibitor/regulator activity, serine-type endopeptidase inhibitor activity	2	1	NA	NA	NA	NA	NA	NA	3.61473	2.88134	NA	NA	NA	NA
Glyma.17G146400.2	Glyma.17G146400	Glyma.17G146400.2.p		IPR013783|IPR008962|IPR016763|IPR000535	Immunoglobulin-like fold|PapD-like superfamily|Vesicle-associated membrane-protein-associated protein|Major sperm protein (MSP) domain		Plant VAMP (vesicle-associated membrane protein) family protein	Plant defense - PVA21	Plant defense - PVA24	Plant defense - PVA25	Plant defense - PVA26	Plant defense - PVA27	NA	NA	7.09928	7.41084	NA	NA	NA	NA	NA	NA	NA	NA
Glyma.17G241500.2	Glyma.17G241500	Glyma.17G241500.2.p		IPR005516	Remorin, C-terminal		Remorin family protein	Plant defense - Remorim			4		NA	NA	NA	NA	NA	NA	NA	NA	NA	NA	10.2841	10.8047
Glyma.04G075400.1	Glyma.04G075400	Glyma.04G075400.1.p	PF00320	NA			RING/U-box superfamily protein	Plant defense - RING finger	GO:0043169, GO:0043167, GO:0046872, GO:0046914	cation binding, metal/ion binding, transition metal ion binding	2		NA	NA	NA	NA	NA	NA	5.60176	6.85301	NA	NA	NA	NA
Glyma.01G097900.1	Glyma.01G097900	Glyma.01G097900.1.p	PF01040	IPR036465|IPR001841|IPR013083|IPR002035	von Willebrand factor A-like domain superfamily|Zinc finger, RING-type|Zinc finger, RING/FYVE/PHD-type|von Willebrand factor, type A		Zinc finger (C3HC4-type RING finger) family protein	Plant defense - Ring Finger - C3HC4	GO:0043169, GO:0043167, GO:0046872, GO:0046914	cation binding, metal/ion binding, transition metal ion binding	2		NA	NA	NA	NA	NA	NA	NA	NA	NA	NA	-2.26281	-2.20785
Glyma.04G153400.1	Glyma.04G153400	Glyma.04G153400.1.p	PF14510,PF08370,PF00005,PF01061	IPR001841|IPR013083	Zinc finger, RING-type|Zinc finger, RING/FYVE/PHD-type		RING/U-box superfamily protein	Plant defense - RING finger RING/FYVE/PHD-type	GO:0003824, GO:0043169, GO:0043167, GO:0046872, GO:0046914	Catalytic activity, cation binding, metal/ion binding, transition metal ion binding	2	1	NA	NA	NA	NA	NA	NA	NA	NA	NA	NA	-6.15543	-6.2767
Glyma.13G170300.1	Glyma.13G170300	Glyma.13G170300.1.p	PF08100,PF00891	IPR001841|IPR013083	Zinc finger, RING-type|Zinc finger, RING/FYVE/PHD-type		RING/U-box superfamily protein	Plant defense - RING finger RING/FYVE/PHD-type			6		NA	NA	NA	NA	NA	NA	NA	NA	NA	NA	3.77367	4.01863
Glyma.10G044200.3	Glyma.10G044200	Glyma.10G044200.3.p		IPR013083|IPR016181|IPR019786|IPR001965|IPR032308|IPR011011|IPR019787	Zinc finger, RING/FYVE/PHD-type|Acyl-CoA N-acyltransferase|Zinc finger, PHD-type, conserved site|Zinc finger, PHD-type|Jas TPL-binding domain|Zinc finger, FYVE/PHD-type|Zinc finger, PHD-finger		Acyl-CoA N-acyltransferase with RING/FYVE/PHD-type zinc finger domain	Plant defense - RING finger RING/FYVE/PHD-type			4		NA	NA	NA	12.6169	NA	NA	-12.7919	-12.8794	NA	NA	13.8845	NA
Glyma.15G012900.1	Glyma.15G012900	Glyma.15G012900.1.p	PF02183,PF00046	IPR011016|IPR001841|IPR013083	Zinc finger, RING-CH-type|Zinc finger, RING-type|Zinc finger, RING/FYVE/PHD-type		RING/U-box superfamily protein	Plant defense - RING finger RING/FYVE/PHD-type			5		NA	NA	NA	NA	NA	NA	-5.78772	-9.72858	NA	NA	NA	10.0574
Glyma.13G232800.1	Glyma.13G232800	Glyma.13G232800.1.p		IPR001841|IPR013083	Zinc finger, RING-type|Zinc finger, RING/FYVE/PHD-type		RING/U-box superfamily protein	Plant defense - RING finger RING/FYVE/PHD-type	GO:0003824, GO:0043169, GO:0043167, GO:0046872, GO:0046914	Catalytic activity, cation binding, metal/ion binding, transition metal ion binding	2		NA	NA	NA	NA	NA	NA	2.40541	NA	NA	NA	-9.73217	-5.62782
Glyma.03G083200.2	Glyma.03G083200	Glyma.03G083200.2.p	PF03087	IPR036412|IPR041492|IPR006439|IPR010237	HAD-like superfamily|Haloacid dehalogenase-like hydrolase|HAD hydrolase, subfamily IA|Pyrimidine 5-nucleotidase		Haloacid dehalogenase-like hydrolase (HAD) superfamily protein	Plant defense - Ripening-related protein			2		NA	NA	NA	NA	NA	NA	2.23097	2.05223	NA	NA	NA	NA
Glyma.08G007400.1	Glyma.08G007400	Glyma.08G007400.1.p	PF03195	IPR001251|IPR036273|IPR036865|IPR011074	CRAL-TRIO lipid binding domain|CRAL/TRIO, N-terminal domain superfamily|CRAL-TRIO lipid binding domain superfamily|CRAL/TRIO, N-terminal domain		Sec14p-like phosphatidylinositol transfer family protein	Plant defense - SEC14			1		NA	NA	NA	NA	NA	NA	NA	NA	NA	NA	-8.4867	-7.91026
Glyma.04G134100.1	Glyma.04G134100	Glyma.04G134100.1.p				ATSFH12,SFH12	SEC14-like 12	Plant defense - SEC14			2		NA	NA	NA	NA	NA	NA	NA	2.38428	NA	NA	-4.97713	-3.8011
Glyma.02G124900.1	Glyma.02G124900	Glyma.02G124900.1.p	PF00248	IPR026992|IPR005123|IPR027443	Non-haem dioxygenase N-terminal domain|Oxoglutarate/iron-dependent dioxygenase|Isopenicillin N synthase-like	ATSRG1,SRG1	senescence-related gene 1	Plant defense - SEN1			3	3	NA	NA	9.57723	9.02886	NA	NA	NA	NA	NA	NA	NA	-9.2958
Glyma.01G238800.1	Glyma.01G238800	Glyma.01G238800.1.p	PF00847	IPR020846|IPR005829|IPR036259|IPR005828|IPR003663	Major facilitator superfamily domain|Sugar transporter, conserved site|MFS transporter superfamily|Major facilitator, sugar transporter-like|Sugar/inositol transporter	ATSTP13,MSS1,STP13	Major facilitator superfamily protein	Plant defense - STP13			2		NA	NA	NA	NA	NA	NA	3.19768	2.92474	NA	NA	-2.90654	NA
Glyma.08G035300.3	Glyma.08G035300	Glyma.08G035300.3.p		IPR020846|IPR036259|IPR003663|IPR005829|IPR005828	Major facilitator superfamily domain|MFS transporter superfamily|Sugar/inositol transporter|Sugar transporter, conserved site|Major facilitator, sugar transporter-like	AtSTP14,STP14	sugar transporter 14	Plant defense - STP14			2		NA	NA	NA	NA	NA	NA	NA	-3.74314	NA	NA	-2.8966	-4.82243
Glyma.16G116200.3	Glyma.16G116200	Glyma.16G116200.3.p		IPR001680|IPR036322|IPR015943	WD40 repeat|WD40-repeat-containing domain superfamily|WD40/YVTN repeat-like-containing domain superfamily		Transducin/WD40 repeat-like superfamily protein	Plant defense - STXBP5			5		NA	NA	NA	NA	NA	NA	-3.50206	-8.75781	NA	NA	4.36387	NA
Glyma.19G197800.1	Glyma.19G197800	Glyma.19G197800.1.p		IPR006458|IPR038933	Ovate protein family, C-terminal|Ovate protein family		Ovate family protein	Plant defense - TF - OFP			1		NA	NA	NA	NA	NA	NA	NA	NA	NA	NA	-3.16157	-3.15529
Glyma.11G186700.2	Glyma.11G186700	Glyma.11G186700.2.p	PF00197	IPR004827	Basic-leucine zipper domain		Basic-leucine zipper (bZIP) transcription factor family protein	Plant defense - TF - bZIP	GO:0030528, GO:0043565	transcription regulator activity, sequence-specific DNA binding	2		NA	NA	NA	NA	NA	NA	NA	NA	NA	NA	-6.67968	-9.1566
Glyma.13G045300.1	Glyma.13G045300	Glyma.13G045300.1.p	PF03106					Plant defense - TF - GATA 14			2		NA	NA	NA	NA	NA	NA	NA	NA	NA	NA	-3.4637	-2.73895
Glyma.07G038400.1	Glyma.07G038400	Glyma.07G038400.1.p	PF00954,PF01453,PF00069	IPR031137|IPR014977|IPR014978	Growth-regulating factor|WRC domain|Glutamine-Leucine-Glutamine, QLQ	AtGRF5,GRF5	growth-regulating factor 5	Plant defense - TF - GRF4	GO:0003824	Catalytic activity	4		NA	NA	NA	NA	NA	NA	NA	NA	NA	NA	5.25238	3.14317
Glyma.11G008500.1	Glyma.11G008500	Glyma.11G008500.1.p	PF00083	IPR031137|IPR014977|IPR014978	Growth-regulating factor|WRC domain|Glutamine-Leucine-Glutamine, QLQ	AtGRF5,GRF5	growth-regulating factor 5	Plant defense - TF - GRF5	GO:0003824	Catalytic activity	6		NA	NA	NA	NA	NA	NA	NA	NA	NA	NA	2.55726	2.41997
Glyma.09G068700.1	Glyma.09G068700	Glyma.09G068700.1.p		IPR031137|IPR014977|IPR014978	Growth-regulating factor|WRC domain|Glutamine-Leucine-Glutamine, QLQ	AtGRF5,GRF5	growth-regulating factor 5	Plant defense - TF - GRF5	GO:0003824	Catalytic activity	6		NA	NA	-1.91709	NA	NA	NA	NA	NA	NA	NA	2.71915	2.40043
Glyma.16G071700.2	Glyma.16G071700	Glyma.16G071700.2.p		IPR004883	Lateral organ boundaries, LOB	LBD25	LOB domain-containing protein 25	Plant defense - TF - LOB			2		NA	NA	NA	NA	NA	NA	NA	NA	NA	NA	-7.49442	-8.29833
Glyma.12G196700.1	Glyma.12G196700	Glyma.12G196700.1.p	NA	IPR036638|IPR011598	Helix-loop-helix DNA-binding domain superfamily|Myc-type, basic helix-loop-helix (bHLH) domain	bHLH105,ILR3	basic helix-loop-helix (bHLH) DNA-binding superfamily protein	Plant defense - TF - Myc-type - bHLH105					NA	NA	NA	NA	NA	NA	-1.92033	-1.93213	NA	NA	NA	NA
Glyma.15G063000.1	Glyma.15G063000	Glyma.15G063000.1.p		IPR036638|IPR011598	Helix-loop-helix DNA-binding domain superfamily|Myc-type, basic helix-loop-helix (bHLH) domain	bHLH105,ILR3	basic helix-loop-helix (bHLH) DNA-binding superfamily protein	Plant defense - TF - Myc-type - bHLH105			1		NA	NA	4.24914	NA	NA	NA	NA	NA	NA	NA	-3.23443	-4.36692
Glyma.09G150000.2	Glyma.09G150000	Glyma.09G150000.2.p	PF00280	IPR036638|IPR011598|IPR015660	Helix-loop-helix DNA-binding domain superfamily|Myc-type, basic helix-loop-helix (bHLH) domain|Achaete-scute transcription factor-related		basic helix-loop-helix (bHLH) DNA-binding superfamily protein	Plant defense - TF - Myc-type - Myc-type - bHLH			2		NA	NA	NA	NA	NA	NA	3.58791	5.27038	NA	NA	NA	NA
Glyma.20G248100.1	Glyma.20G248100	Glyma.20G248100.1.p		IPR036638|IPR011598	Helix-loop-helix DNA-binding domain superfamily|Myc-type, basic helix-loop-helix (bHLH) domain		basic helix-loop-helix (bHLH) DNA-binding superfamily protein	Plant defense - TF - Myc-type - bHLH128-like			2		NA	NA	NA	NA	NA	NA	NA	NA	NA	NA	-2.99821	-2.04001
Glyma.U035800.1	Glyma.U035800	Glyma.U035800.1.p		IPR036638|IPR011598|IPR015660	Helix-loop-helix DNA-binding domain superfamily|Myc-type, basic helix-loop-helix (bHLH) domain|Achaete-scute transcription factor-related		basic helix-loop-helix (bHLH) DNA-binding superfamily protein	Plant defense - TF - Myc-type - bHLH36-like			2		NA	NA	NA	NA	NA	NA	NA	NA	NA	NA	-4.24965	-2.81915
Glyma.17G155900.1	Glyma.17G155900	Glyma.17G155900.1.p		IPR036638|IPR011598	Helix-loop-helix DNA-binding domain superfamily|Myc-type, basic helix-loop-helix (bHLH) domain		basic helix-loop-helix (bHLH) DNA-binding superfamily protein	Plant defense - TF - Myc-type - bHLH36-like			4		NA	NA	NA	NA	NA	NA	NA	NA	NA	NA	3.47861	2.32084
Glyma.14G051600.1	Glyma.14G051600	Glyma.14G051600.1.p	PF03789,PF03790,PF03791	NA			Copper transport protein family	Plant defense - TF - Myelin 1-like	GO:0043169, GO:0043167, GO:0046872	cation binding, metal/ion binding	2		NA	NA	NA	NA	NA	NA	NA	1.65462	NA	NA	-4.06194	-4.80222
Glyma.12G223600.3	Glyma.12G223600	Glyma.12G223600.3.p	PF02365					Plant defense - TF - NAC			1		NA	NA	4.19494	3.857	NA	NA	NA	NA	NA	NA	NA	-4.2904
Glyma.18G301500.1	Glyma.18G301500	Glyma.18G301500.1.p		IPR003441|IPR036093	NAC domain|NAC domain superfamily	ANAC083,NAC083,VNI2	NAC domain containing protein 83	Plant defense - TF - NAC					NA	NA	NA	NA	NA	NA	NA	9.19028	NA	NA	-1.91329	-1.49363
Glyma.13G030900.1	Glyma.13G030900	Glyma.13G030900.1.p	PF03514	IPR003441|IPR036093	NAC domain|NAC domain superfamily	ANAC002,ATAF1	NAC (No Apical Meristem) domain transcriptional regulator superfamily protein	Plant defense - TF - NAC - ANAC002			2		NA	NA	NA	NA	NA	NA	2.15309	2.17169	NA	NA	NA	NA
Glyma.14G030700.1	Glyma.14G030700	Glyma.14G030700.1.p	PF03105,PF03124	IPR003441|IPR036093	NAC domain|NAC domain superfamily	anac042,NAC042	NAC domain containing protein 42	Plant defense - TF - NAC - ANAC042			2		NA	NA	NA	NA	NA	NA	NA	NA	NA	NA	-4.15549	-5.58473
Glyma.18G110700.1	Glyma.18G110700	Glyma.18G110700.1.p		IPR003441|IPR036093	NAC domain|NAC domain superfamily	anac042,NAC042	NAC domain containing protein 42	Plant defense - TF - NAC - ANAC042			2		NA	NA	NA	NA	NA	NA	NA	NA	NA	NA	-5.98629	-4.035
Glyma.02G284300.1	Glyma.02G284300	Glyma.02G284300.1.p	PF01740,PF00916	IPR003441|IPR036093	NAC domain|NAC domain superfamily	anac042,NAC042	NAC domain containing protein 42	Plant defense - TF - NAC - ANAC042			2		NA	NA	NA	NA	NA	NA	2.66912	3.00958	NA	NA	-5.08944	-3.0786
Glyma.15G200100.1	Glyma.15G200100	Glyma.15G200100.1.p		IPR006734	Protein of unknown function DUF597		PLATZ transcription factor family protein	Plant defense - TF - PLATZ			4		NA	NA	NA	NA	NA	NA	NA	NA	NA	NA	5.80858	2.97969
Glyma.12G020900.1	Glyma.12G020900	Glyma.12G020900.1.p	PF04640					Plant defense - TF - PLATZ			2		NA	NA	NA	NA	NA	NA	NA	NA	NA	NA	-11.5117	-12.1239
Glyma.06G125100.1	Glyma.06G125100	Glyma.06G125100.1.p		IPR036955|IPR016177|IPR001471	AP2/ERF domain superfamily|DNA-binding domain superfamily|AP2/ERF domain	CRF4	cytokinin response factor 4	Plant defense - TF - PTI6-like	GO:0030528	transcription regulator activity	4		NA	NA	NA	NA	NA	NA	NA	NA	NA	NA	3.71766	2.5593
Glyma.13G237400.1	Glyma.13G237400	Glyma.13G237400.1.p	PF00560,PF08263,PF13855,PF00069	IPR036893|IPR017238|IPR004333	SBP domain superfamily|Squamosa promoter-binding protein|SBP domain	SPL3	squamosa promoter binding protein-like 3	Plant defense - TF - SPL			2		NA	NA	NA	NA	NA	NA	5.17244	7.54326	NA	NA	-7.89103	-4.73213
Glyma.03G208400.1	Glyma.03G208400	Glyma.03G208400.1.p	PF03106					Plant defense - TF - WRKY			2		NA	NA	NA	NA	NA	NA	NA	3.51383	NA	NA	-10.06	-3.07352
Glyma.09G034300.1	Glyma.09G034300	Glyma.09G034300.1.p	PF03514	IPR003657|IPR036576	WRKY domain|WRKY domain superfamily	ATWRKY23,WRKY23	WRKY DNA-binding protein 23	Plant defense - TF - WRKY 23	GO:0030528, GO:0043565	transcription regulator activity, sequence-specific DNA binding	2		NA	NA	NA	NA	NA	NA	NA	NA	NA	NA	-4.44181	-3.46793
Glyma.04G238300.1	Glyma.04G238300	Glyma.04G238300.1.p	PF05479	IPR003657|IPR036576	WRKY domain|WRKY domain superfamily	ATWRKY30,WRKY30	WRKY DNA-binding protein 30	Plant defense - TF - WRKY 30	GO:0003700, GO:0030528, GO:0043565	transcription factor activity, transcription regulator activity, sequence-specific DNA binding	2		NA	NA	NA	NA	NA	NA	2.5354	3.27893	NA	NA	NA	-3.55254
Glyma.06G307700.1	Glyma.06G307700	Glyma.06G307700.1.p	PF00230	IPR003657|IPR036576	WRKY domain|WRKY domain superfamily	ATWRKY6,WRKY6	WRKY family transcription factor	Plant defense - TF - WRKY 6	GO:0003700, GO:0030528, GO:0043565	transcription factor activity, transcription regulator activity, sequence-specific DNA binding	2		NA	NA	NA	NA	NA	NA	2.63076	3.13188	NA	NA	-2.70245	NA
Glyma.09G005700.1	Glyma.09G005700	Glyma.09G005700.1.p	PF03195	IPR003657|IPR036576	WRKY domain|WRKY domain superfamily	ATWRKY6,WRKY6	WRKY family transcription factor	Plant defense - TF - WRKY 6	GO:0003700, GO:0030528, GO:0043565	transcription factor activity, transcription regulator activity, sequence-specific DNA binding	2		NA	NA	NA	NA	NA	NA	1.95655	2.22741	NA	NA	-2.35211	NA
Glyma.15G110300.1	Glyma.15G110300	Glyma.15G110300.1.p		IPR003657|IPR036576	WRKY domain|WRKY domain superfamily	ATWRKY6,WRKY6	WRKY family transcription factor	Plant defense - TF - WRKY 6	GO:0003700, GO:0030528, GO:0043565	transcription factor activity, transcription regulator activity, sequence-specific DNA binding	2		NA	NA	NA	NA	NA	NA	2.10438	2.29313	NA	NA	-2.98769	NA
Glyma.03G109100.1	Glyma.03G109100	Glyma.03G109100.1.p	NA	IPR003657|IPR036576	WRKY domain|WRKY domain superfamily		WRKY family transcription factor	Plant defense - TF - WRKY12	GO:0030528, GO:0043565	transcription regulator activity, sequence-specific DNA binding	1		NA	NA	NA	NA	NA	NA	NA	NA	NA	NA	-3.09221	-2.06096
Glyma.06G131800.1	Glyma.06G131800	Glyma.06G131800.1.p		IPR004648|IPR004813	Tetrapeptide transporter, OPT1/isp4|Oligopeptide transporter, OPT superfamily	ATOPT6,OPT6	oligopeptide transporter 1	Plant defense - Transporter - OPT6			2		NA	NA	NA	NA	NA	NA	2.50637	2.61467	NA	NA	-2.23562	-2.52571
Glyma.12G084500.1	Glyma.12G084500	Glyma.12G084500.1.p		IPR013057	Amino acid transporter, transmembrane domain	ATGAT1,GAT1	Transmembrane amino acid transporter family protein	Plant defense - transporter - amino acid transporter			2	1	NA	NA	NA	NA	NA	NA	2.32483	2.32036	NA	NA	NA	NA
Glyma.16G062600.1	Glyma.16G062600	Glyma.16G062600.1.p		IPR013057	Amino acid transporter, transmembrane domain	LHT1	lysine histidine transporter 1	Plant defense - transporter - amino acid transporter					NA	NA	NA	NA	NA	NA	1.90928	1.93543	NA	NA	NA	NA
Glyma.13G340500.3	Glyma.13G340500	Glyma.13G340500.3.p	PF12695	IPR018108|IPR002113|IPR002067|IPR023395	Mitochondrial substrate/solute carrier|Adenine nucleotide translocator 1|Mitochondrial carrier protein|Mitochondrial carrier domain superfamily	AAC2	ADP/ATP carrier 2	Plant defense - transporter - ANT			2		NA	NA	NA	NA	NA	NA	NA	NA	NA	NA	-11.0608	-10.8484
Glyma.11G179100.1	Glyma.11G179100	Glyma.11G179100.1.p	PF00197	IPR020966	Aluminum-activated malate transporter		Aluminium activated malate transporter family protein	Plant defense - Transporter - GABA - Malate transporter			1		NA	NA	NA	NA	NA	NA	NA	NA	NA	NA	-8.08438	-8.08455
Glyma.07G083800.1	Glyma.07G083800	Glyma.07G083800.1.p	PF00197					Plant defense - trypsin and protease inhibitor			2		NA	NA	NA	NA	NA	NA	NA	NA	NA	NA	-3.42836	-2.65411
Glyma.U029700.1	Glyma.U029700	Glyma.U029700.1.p		IPR011989|IPR016024|IPR013083|IPR003613	Armadillo-like helical|Armadillo-type fold|Zinc finger, RING/FYVE/PHD-type|U box domain		ARM repeat superfamily protein	Plant defense - U-Box	GO:0003824	Catalytic activity			NA	NA	NA	NA	NA	NA	1.70927	1.60307	NA	NA	-2.2887	NA
Glyma.05G055100.1	Glyma.05G055100	Glyma.05G055100.1.p	PF00046	IPR036312|IPR016140	Bifunctional inhibitor/plant lipid transfer protein/seed storage helical domain superfamily|Bifunctional inhibitor/plant lipid transfer protein/seed storage helical domain		Bifunctional inhibitor/lipid-transfer protein/seed storage 2S albumin superfamily protein	Plant defense - VAS			2		NA	NA	NA	NA	NA	NA	2.09237	2.1527	NA	NA	-2.34314	NA
Glyma.20G064500.1	Glyma.20G064500	Glyma.20G064500.1.p		IPR008889|IPR039609	VQ|VQ motif-containing protein 15/22		VQ motif-containing protein	Plant defense - VQ motif			2		NA	NA	NA	NA	NA	NA	NA	NA	NA	NA	-5.5747	-2.75497
Glyma.02G239800.1	Glyma.02G239800	Glyma.02G239800.1.p	PF05678	NA		ATOXS3,OXS3	oxidative stress 3	Plant defense - VQ motif			2		NA	NA	NA	NA	NA	NA	NA	10.4919	NA	NA	-3.39842	-3.10726
Glyma.05G198400.1	Glyma.05G198400	Glyma.05G198400.1.p	PF04525	IPR039611|IPR008889|IPR039829	VQ motif-containing protein 4/11/13/19/31/33|VQ|VQ motif-containing protein 31		VQ motif-containing protein	Plant defense - VQ motif			2		NA	NA	NA	NA	NA	NA	NA	4.17805	NA	NA	-9.38654	-4.80224
Glyma.15G126800.2	Glyma.15G126800	Glyma.15G126800.2.p		IPR011989|IPR016024	Armadillo-like helical|Armadillo-type fold		Transducin/WD40 repeat-like superfamily protein	Plant defense - WD40			4		NA	NA	NA	NA	NA	NA	NA	NA	NA	NA	9.02724	8.94777
Glyma.17G074300.1	Glyma.17G074300	Glyma.17G074300.1.p		IPR011333|IPR000210|IPR003131	SKP1/BTB/POZ domain superfamily|BTB/POZ domain|Potassium channel tetramerisation-type BTB domain		BTB/POZ domain with WD40/YVTN repeat-like protein	Plant defense - WD40			2		NA	NA	NA	NA	NA	NA	NA	-8.65107	NA	NA	-2.53415	-2.2286
Glyma.01G036800.1	Glyma.01G036800	Glyma.01G036800.1.p		IPR019775|IPR001680|IPR015943|IPR036322|IPR017986	WD40 repeat, conserved site|WD40 repeat|WD40/YVTN repeat-like-containing domain superfamily|WD40-repeat-containing domain superfamily|WD40-repeat-containing domain		Transducin/WD40 repeat-like superfamily protein	Plant defense - WD40			2		NA	NA	NA	NA	NA	NA	NA	-1.86488	NA	NA	-2.64932	-2.64611
Glyma.11G234300.1	Glyma.11G234300	Glyma.11G234300.1.p	PF03106	IPR009798|IPR032710	Wound-induced protein Wun1-like|NTF2-like domain superfamily	ATWI-12,SAG20,WI12	senescence associated gene 20	Plant defense - Wun1-like			2		NA	NA	NA	NA	NA	NA	1.85143	2.32412	NA	NA	-1.70397	-2.08194
Glyma.18G022700.1	Glyma.18G022700	Glyma.18G022700.1.p		IPR009798|IPR016533|IPR032710	Wound-induced protein Wun1-like|Wound-induced protein 1/12, subgroup|NTF2-like domain superfamily	ATWI-12,SAG20,WI12	senescence associated gene 20	Plant defense - Wun1-like			2		NA	NA	NA	NA	NA	NA	2.32347	2.66061	NA	NA	NA	-1.76984
Glyma.20G115600.1	Glyma.20G115600	Glyma.20G115600.1.p		IPR010402|IPR000315	CCT domain|B-box-type zinc finger		B-box type zinc finger protein with CCT domain	Plant defense - Zinc Finger Col16	GO:0043169, GO:0043167, GO:0046872, GO:0046914	cation binding, metal/ion binding, transition metal ion binding	2		NA	NA	NA	NA	NA	NA	1.78806	2.36287	NA	NA	NA	NA
Glyma.12G189500.1	Glyma.12G189500	Glyma.12G189500.1.p	PF02458	IPR012391|IPR011498|IPR004843|IPR006186|IPR015915|IPR041758|IPR029052	Serine/threonine protein phosphatase, BSU1|Kelch repeat type 2|Calcineurin-like phosphoesterase domain, ApaH type|Serine/threonine-specific protein phosphatase/bis(5-nucleosyl)-tetraphosphatase|Kelch-type beta propeller|Phosphatase BSL, C-terminal metallophosphatase domain|Metallo-dependent phosphatase-like	BSL2	BRI1 suppressor 1 (BSU1)-like 2	Receptor - BRI1 supressor - BSU1-like2	GO:0003824	Catalytic activity	1		NA	NA	NA	NA	NA	NA	NA	-7.12876	NA	NA	-6.51096	-12.4889
Glyma.05G009200.1	Glyma.05G009200	Glyma.05G009200.1.p	NA	IPR011009|IPR008271|IPR000719	Protein kinase-like domain superfamily|Serine/threonine-protein kinase, active site|Protein kinase domain	PID2	AGC (cAMP-dependent, cGMP-dependent and protein kinase C) kinase family protein	Receptor - RLK - PID2	GO:0003824	Catalytic activity	6		NA	NA	-2.0223	NA	NA	NA	NA	NA	NA	NA	3.04249	2.84882
Glyma.07G094100.1	Glyma.07G094100	Glyma.07G094100.1.p	NA	IPR011009|IPR008271|IPR032872|IPR000719|IPR017441|IPR025287	Protein kinase-like domain superfamily|Serine/threonine-protein kinase, active site|Wall-associated receptor kinase, C-terminal|Protein kinase domain|Protein kinase, ATP binding site|Wall-associated receptor kinase, galacturonan-binding domain		Protein kinase superfamily protein	Receptor - Wall asssociated kinase - WAK	GO:0016740, GO:0003824, GO:0016301, GO:0016773, GO:0043687, GO:0006468, GO:0004672, GO:0006464	transferase activity, catalytic activity, kinase activity, phosphotransferase activity, alcohol group as acceptor, post-translational protein modification, protein kinase activity	1		NA	NA	NA	NA	NA	NA	NA	NA	NA	NA	-7.72825	-7.47451
Glyma.02G100300.1	Glyma.02G100300	Glyma.02G100300.1.p	PF14531,PF03822	IPR011009|IPR008271|IPR000719|IPR024171|IPR001245|IPR017441|IPR025287	Protein kinase-like domain superfamily|Serine/threonine-protein kinase, active site|Protein kinase domain|S-receptor-like serine/threonine-protein kinase|Serine-threonine/tyrosine-protein kinase, catalytic domain|Protein kinase, ATP binding site|Wall-associated receptor kinase, galacturonan-binding domain		Protein kinase superfamily protein	Receptor - Wall asssociated kinase - WAK	GO:0016740, GO:0030246, GO:0003824, GO:0016301, GO:0001871, GO:0016773, GO:0030247, GO:0043687, GO:0006468, GO:0004672, GO:0006464	transferase activity, carbohydrate binding, catalytic activity, kinase activity, pattern binding, phosphotransferase activity, alcohol group as acceptor, polysaccharide binding, post-translational protein modification, protein amino-acid modification, protein kinase activity	2		NA	NA	NA	NA	NA	NA	2.11587	NA	NA	NA	-2.86449	-2.61023
Glyma.13G033500.2	Glyma.13G033500	Glyma.13G033500.2.p	PF00248	IPR011009|IPR008271|IPR000719|IPR001245|IPR017441|IPR025287	Protein kinase-like domain superfamily|Serine/threonine-protein kinase, active site|Protein kinase domain|Serine-threonine/tyrosine-protein kinase, catalytic domain|Protein kinase, ATP binding site|Wall-associated receptor kinase, galacturonan-binding domain		Protein kinase superfamily protein	Receptor - Wall asssociated kinase - WAK	GO:0016740, GO:0030246, GO:0003824, GO:0016301, GO:0001871, GO:0016773, GO:0030247, GO:0043687, GO:0006468, GO:0004672	transferase activity, carbohydrate binding, catalytic activity, kinase activity, pattern binding, phosphotransferase activity, alcohol group as acceptor, polysaccharide binding, post-translational protein modification, protein amino-acid modification, protein kinase activity	2		NA	NA	NA	NA	NA	NA	NA	7.27668	NA	NA	-10.1985	-10.2171
Glyma.02G023900.1	Glyma.02G023900	Glyma.02G023900.1.p	NA	IPR035897|IPR000157	Toll/interleukin-1 receptor homology (TIR) domain superfamily|Toll/interleukin-1 receptor homology (TIR) domain		Disease resistance protein (TIR-NBS-LRR class) family	Receptor NLR - TIR-NBS-LRR			2		NA	NA	NA	NA	NA	NA	2.33538	2.81859	NA	NA	-4.20715	-2.56105
Glyma.13G076200.1	Glyma.13G076200	Glyma.13G076200.1.p	NA	IPR027417|IPR032675|IPR035897|IPR002182|IPR011713|IPR000157	P-loop containing nucleoside triphosphate hydrolase|Leucine-rich repeat domain superfamily|Toll/interleukin-1 receptor homology (TIR) domain superfamily|NB-ARC|Leucine-rich repeat 3|Toll/interleukin-1 receptor homology (TIR) domain		disease resistance protein (TIR-NBS-LRR class), putative	Receptor NLR - TIR-NBS-LRR			2		NA	NA	NA	NA	NA	NA	8.06074	8.16571	NA	NA	-8.3569	-8.08354
Glyma.19G135800.1	Glyma.19G135800	Glyma.19G135800.1.p		IPR041118|IPR027417|IPR032675|IPR038005|	Rx, N-terminal|P-loop containing nucleoside triphosphate hydrolase|Leucine-rich repeat domain superfamily|Virus X resistance protein-like, coiled-coil domain|NB-ARC		LRR and NB-ARC domains-containing disease resistance protein	Receptor NLR - CC-NBS-LRR			1		NA	NA	NA	NA	NA	NA	NA	NA	NA	NA	-2	-2.07526
Glyma.09G210600.1	Glyma.09G210600	Glyma.09G210600.1.p	NA	IPR041118|IPR027417|IPR032675|IPR038005|IPR002182	Rx, N-terminal|P-loop containing nucleoside triphosphate hydrolase|Leucine-rich repeat domain superfamily|Virus X resistance protein-like, coiled-coil domain|NB-ARC	RPM1,RPS3	NB-ARC domain-containing disease resistance protein	Receptor NLR - CC-NB-LRR - RPM1/RPS3			2		NA	NA	NA	NA	NA	NA	2.09532	2.50181	NA	NA	-4.53168	NA
Glyma.12G221600.1	Glyma.12G221600	Glyma.12G221600.1.p	NA	IPR035897|IPR000157	Toll/interleukin-1 receptor homology (TIR) domain superfamily|Toll/interleukin-1 receptor homology (TIR) domain		Toll-Interleukin-Resistance (TIR) domain family protein	Receptor NLR - sensor TIR			2		NA	NA	NA	NA	NA	NA	NA	4.64021	NA	NA	-7.92992	-7.35453
Glyma.06G248700.1	Glyma.06G248700	Glyma.06G248700.1.p	PF00232	IPR035897|IPR000157	Toll/interleukin-1 receptor homology (TIR) domain superfamily|Toll/interleukin-1 receptor homology (TIR) domain		Toll-Interleukin-Resistance (TIR) domain family protein	Receptor NLR - sensor TIR			1		NA	NA	7.11236	NA	NA	NA	NA	NA	NA	NA	-8.03819	-8.03599
Glyma.16G210600.3	Glyma.16G210600	Glyma.16G210600.3.p		IPR027417|IPR032675|IPR003593|IPR036390|IPR002182|IPR035897|IPR000157	P-loop containing nucleoside triphosphate hydrolase|Leucine-rich repeat domain superfamily|AAA+ ATPase domain|Winged helix DNA-binding domain superfamily|NB-ARC|Toll/interleukin-1 receptor homology (TIR) domain superfamily|Toll/interleukin-1 receptor homology (TIR) domain		Disease resistance protein (TIR-NBS-LRR class) family	Receptor NLR - TIR-NBS-LRR			2		NA	NA	-5.45549	NA	NA	NA	NA	NA	NA	NA	-10.2119	-6.85956
Glyma.18G127900.1	Glyma.18G127900	Glyma.18G127900.1.p		IPR035897|IPR000157	Toll/interleukin-1 receptor homology (TIR) domain superfamily|Toll/interleukin-1 receptor homology (TIR) domain	RLM3	disease resistance protein (TIR-NBS class), putative	Receptor NLR - TIR-NBS-LRR			2		NA	NA	NA	NA	NA	NA	3.40377	NA	NA	NA	-4.08453	-3.2524
Glyma.16G214300.1	Glyma.16G214300	Glyma.16G214300.1.p		IPR027417|IPR007541|IPR003593|IPR002182|IPR035897|IPR000157	P-loop containing nucleoside triphosphate hydrolase|Uncharacterised protein family, basic secretory protein|AAA+ ATPase domain|NB-ARC|Toll/interleukin-1 receptor homology (TIR) domain superfamily|Toll/interleukin-1 receptor homology (TIR) domain		disease resistance protein (TIR-NBS-LRR class), putative	Receptor NLR - TIR-NBS-LRR			2		NA	NA	NA	NA	NA	NA	2.4643	3.13171	NA	NA	-4.62842	NA
Glyma.20G139300.1	Glyma.20G139300	Glyma.20G139300.1.p		IPR011009|IPR008271|IPR000719|IPR002902|IPR001245|IPR038408	Protein kinase-like domain superfamily|Serine/threonine-protein kinase, active site|Protein kinase domain|Gnk2-homologous domain|Serine-threonine/tyrosine-protein kinase, catalytic domain|Gnk2-homologous domain superfamily	CRK25	cysteine-rich RLK (RECEPTOR-like protein kinase) 25	Receptor PRR - RLK - GNK2	GO:0016740, GO:0003824, GO:0016301, GO:0016773, GO:0043687, GO:0006468, GO:0004672, GO:0006464	transferase activity, catalytic activity, kinase activity, phosphotransferase activity, alcohol group as acceptor, post-translational protein modification, protein kinase activity	2		NA	NA	NA	NA	NA	NA	NA	NA	NA	NA	-3.258	-2.35747
Glyma.11G206700.3	Glyma.11G206700	Glyma.11G206700.3.p	PF14476	IPR011009|IPR008271|IPR000719|IPR002902|IPR017441|IPR038408	Protein kinase-like domain superfamily|Serine/threonine-protein kinase, active site|Protein kinase domain|Gnk2-homologous domain|Protein kinase, ATP binding site|Gnk2-homologous domain superfamily	CRK2	cysteine-rich RLK (RECEPTOR-like protein kinase) 2	Receptor PRR - RLK - GNK2	GO:0016740, GO:0003824, GO:0016301, GO:0016773, GO:0043687, GO:0006468, GO:0004672	transferase activity, catalytic activity, kinase activity, phosphotransferase activity, alcohol group as acceptor, post-translational protein modification, protein kinase activity	2		NA	NA	NA	NA	NA	NA	NA	NA	NA	NA	-6.50903	-2.99738
Glyma.20G137500.1	Glyma.20G137500	Glyma.20G137500.1.p		IPR011009|IPR008271|IPR000719|IPR002902|IPR017441|IPR038408	Protein kinase-like domain superfamily|Serine/threonine-protein kinase, active site|Protein kinase domain|Gnk2-homologous domain|Protein kinase, ATP binding site|Gnk2-homologous domain superfamily	CRK29	cysteine-rich RLK (RECEPTOR-like protein kinase) 29	Receptor PRR - RLK - GNK2	GO:0016740, GO:0003824, GO:0016301, GO:0016773, GO:0043687, GO:0006468, GO:0004672, GO:0006464	transferase activity, catalytic activity, kinase activity, phosphotransferase activity, alcohol group as acceptor, post-translational protein modification, protein kinase activity	2		NA	NA	NA	NA	NA	NA	NA	NA	NA	NA	-8.41886	-7.63632
Glyma.04G127100.1	Glyma.04G127100	Glyma.04G127100.1.p	PF13912	IPR011009|IPR008271|IPR000719|IPR002902|IPR001245|IPR038408	Protein kinase-like domain superfamily|Serine/threonine-protein kinase, active site|Protein kinase domain|Gnk2-homologous domain|Serine-threonine/tyrosine-protein kinase, catalytic domain|Gnk2-homologous domain superfamily	CRK10,RLK4	cysteine-rich RLK (RECEPTOR-like protein kinase) 10	Receptor PRR - RLK - GNK2	GO:0003824	Catalytic activity	2		NA	NA	NA	NA	NA	NA	2.05874	2.30034	NA	NA	-3.98112	NA
Glyma.20G139000.1	Glyma.20G139000	Glyma.20G139000.1.p		IPR011009|IPR008271|IPR000719|IPR002902|IPR017441|IPR038408	Protein kinase-like domain superfamily|Serine/threonine-protein kinase, active site|Protein kinase domain|Gnk2-homologous domain|Protein kinase, ATP binding site|Gnk2-homologous domain superfamily	CRK26	cysteine-rich RLK (RECEPTOR-like protein kinase) 26	Receptor PRR - RLK - GNK2	GO:0016740, GO:0003824, GO:0016301, GO:0016773, GO:0043687, GO:0006468, GO:0004672, GO:0006464	transferase activity, catalytic activity, kinase activity, phosphotransferase activity, alcohol group as acceptor, post-translational protein modification, protein kinase activity	2		NA	NA	NA	NA	NA	NA	2.86361	NA	NA	NA	-10.6375	-11.3333
Glyma.16G008500.1	Glyma.16G008500	Glyma.16G008500.1.p		IPR011009|IPR008271|IPR001245|IPR017441|IPR000719	Protein kinase-like domain superfamily|Serine/threonine-protein kinase, active site|Serine-threonine/tyrosine-protein kinase, catalytic domain|Protein kinase, ATP binding site|Protein kinase domain		Protein kinase superfamily protein	Receptor PRR - RLK	GO:0016740, GO:0003824, GO:0016301, GO:0016773, GO:0043687, GO:0006468, GO:0004672, GO:0006464	transferase activity, catalytic activity, kinase activity, phosphotransferase activity, alcohol group as acceptor, post-translational protein modification, protein kinase activity	2		NA	NA	3.39637	NA	NA	NA	NA	NA	NA	NA	-6.00439	-3.55143
Glyma.02G270700.1	Glyma.02G270700	Glyma.02G270700.1.p	PF03018	IPR011009|IPR017441|IPR001245|IPR008271|IPR000719	Protein kinase-like domain superfamily|Protein kinase, ATP binding site|Serine-threonine/tyrosine-protein kinase, catalytic domain|Serine/threonine-protein kinase, active site|Protein kinase domain	CERK1,LYSM RLK1	chitin elicitor receptor kinase 1	Receptor PRR - RLK - CERK1 (LysM domain)	GO:0016740, GO:0003824, GO:0016301, GO:0016773, GO:0043687, GO:0006468, GO:0004672, GO:0006464	transferase activity, catalytic activity, kinase activity, phosphotransferase activity, alcohol group as acceptor, post-translational protein modification, protein kinase activity	2		NA	NA	NA	NA	NA	NA	NA	-7.39624	NA	NA	-3.44558	-3.80276
Glyma.15G111300.1	Glyma.15G111300	Glyma.15G111300.1.p		IPR011009|IPR008271|IPR000719|IPR001245|IPR018392|IPR017441|IPR020008	Protein kinase-like domain superfamily|Serine/threonine-protein kinase, active site|Protein kinase domain|Serine-threonine/tyrosine-protein kinase, catalytic domain|LysM domain|Protein kinase, ATP binding site|GlyGly-CTERM domain	CERK1,LYSM RLK1	chitin elicitor receptor kinase 1	Receptor PRR - RLK - CERK1 (LysM domain)			5		NA	NA	NA	NA	NA	NA	-2.76018	-4.11415	NA	NA	3.00431	NA
Glyma.06G258400.1	Glyma.06G258400	Glyma.06G258400.1.p	PF12734	IPR011009|IPR008271|IPR000719|IPR024171|IPR000858|IPR001245|IPR003609|IPR036426|IPR001480|IPR021820	Protein kinase-like domain superfamily|Serine/threonine-protein kinase, active site|Protein kinase domain|S-receptor-like serine/threonine-protein kinase|S-locus glycoprotein domain|Serine-threonine/tyrosine-protein kinase, catalytic domain|PAN/Apple domain|Bulb-type lectin domain superfamily|Bulb-type lectin domain|S-locus receptor kinase, C-terminal	ARK3,RK3	receptor kinase 3	Receptor PRR - RLK - Lectin (Lec domain)	GO:0003824	Catalytic activity	6		NA	NA	-1.71439	NA	NA	NA	-6.20745	NA	NA	NA	6.76428	3.63407
Glyma.11G123400.1	Glyma.11G123400	Glyma.11G123400.1.p	PF08276,PF00954,PF01453,PF07714					Receptor PRR - RLK - Lectin (Lec domain)			2		NA	NA	NA	NA	NA	NA	10.5014	7.13968	NA	NA	NA	-10.07
Glyma.13G303800.2	Glyma.13G303800	Glyma.13G303800.2.p	PF08244,PF00251	IPR011009|IPR008271|IPR000719|IPR000858|IPR003609|IPR036426|IPR001245|IPR001480	Protein kinase-like domain superfamily|Serine/threonine-protein kinase, active site|Protein kinase domain|S-locus glycoprotein domain|PAN/Apple domain|Bulb-type lectin domain superfamily|Serine-threonine/tyrosine-protein kinase, catalytic domain|Bulb-type lectin domain		S-locus lectin protein kinase family protein	Receptor PRR - RLK - Lectin (Lec domain)	GO:0016740, GO:0003824, GO:0007154, GO:0008037, GO:0016301, GO:0051704, GO:0032501, GO:0009875, GO:0009856, GO:0016773, GO:0043687, GO:0006468, GO:0004672, GO:0048544, GO:0000003, GO:0048610, GO:0022414	transferase activity, catalytic activity, call comunication, cell recognition, kinase activity, multi-organism process, multicellular organismal process, pollen-pistil interaction, pollination, phosphotransferase activity, alcohol group as acceptor, post-translational protein modification	2		NA	NA	NA	NA	NA	NA	NA	9.86587	NA	NA	-11.6156	-10.7049
Glyma.16G093900.1	Glyma.16G093900	Glyma.16G093900.1.p		IPR011009|IPR008271|IPR000719|IPR024171|IPR000858|IPR003609|IPR001245|IPR036426|IPR000742|IPR001480	Protein kinase-like domain superfamily|Serine/threonine-protein kinase, active site|Protein kinase domain|S-receptor-like serine/threonine-protein kinase|S-locus glycoprotein domain|PAN/Apple domain|Serine-threonine/tyrosine-protein kinase, catalytic domain|Bulb-type lectin domain superfamily|EGF-like domain|Bulb-type lectin domain		S-locus lectin protein kinase family protein	Receptor PRR - RLK - Lectin (Lec domain)	GO:0016740, GO:0003824, GO:0007154, GO:0008037, GO:0016301, GO:0051704, GO:0032501, GO:0009875, GO:0009856, GO:0016773, GO:0043687, GO:0006468, GO:0004672, GO:0006464, GO:0048544, GO:0000003, GO:0048610, GO:0022414	transferase activity, catalytic activity, call comunication, cell recognition, kinase activity, multi-organism process, multicellular organismal process, pollen-pistil interaction, pollination, phosphotransferase activity, alcohol group as acceptor, post-translational protein modification, protein kinase activity	2		NA	NA	NA	NA	NA	NA	1.78308	NA	NA	NA	-3.04794	-2.02931
Glyma.06G262700.1	Glyma.06G262700	Glyma.06G262700.1.p		IPR011009|IPR008271|IPR000719|IPR024171|IPR000858|IPR003609|IPR036426|IPR001245|IPR001480|IPR017441	Protein kinase-like domain superfamily|Serine/threonine-protein kinase, active site|Protein kinase domain|S-receptor-like serine/threonine-protein kinase|S-locus glycoprotein domain|PAN/Apple domain|Bulb-type lectin domain superfamily|Serine-threonine/tyrosine-protein kinase, catalytic domain|Bulb-type lectin domain|Protein kinase, ATP binding site	ARK3,RK3	receptor kinase 3	Receptor PRR - RLK - Lectin (Lec domain)	GO:0016740, GO:0003824, GO:0007154, GO:0008037, GO:0016301, GO:0051704, GO:0032501, GO:0009875, GO:0009856, GO:0016773, GO:0043687, GO:0006468, GO:0004672, GO:0006464, GO:0048544, GO:0000003, GO:0048610, GO:0022414	transferase activity, catalytic activity, call comunication, cell recognition, kinase activity, multi-organism process, multicellular organismal process, pollen-pistil interaction, pollination, phosphotransferase activity, alcohol group as acceptor, post-translational protein modification, protein kinase activity	2		NA	NA	NA	NA	NA	NA	NA	2.52016	NA	NA	-3.90267	-2.0383
Glyma.07G188800.1	Glyma.07G188800	Glyma.07G188800.1.p	PF00383	IPR011009|IPR008271|IPR000719|IPR024171|IPR000858|IPR003609|IPR036426|IPR001245|IPR001480	Protein kinase-like domain superfamily|Serine/threonine-protein kinase, active site|Protein kinase domain|S-receptor-like serine/threonine-protein kinase|S-locus glycoprotein domain|PAN/Apple domain|Bulb-type lectin domain superfamily|Serine-threonine/tyrosine-protein kinase, catalytic domain|Bulb-type lectin domain	B120	S-locus lectin protein kinase family protein	Receptor PRR - RLK - Lectin (Lec domain)	GO:0003824, GO:0007154, GO:0008037, GO:0051704, GO:0032501, GO:0009875, GO:0009856, GO:0048544, GO:0000003, GO:0048610, GO:0022414	Catalytic activity, Cell comunication, cell recognition, multi-organism process, multicellular organismal process, pollen-pistil interaction, pollination	2		NA	NA	NA	NA	NA	NA	2.59016	2.43539	NA	NA	-2.094	NA
Glyma.12G140200.1	Glyma.12G140200	Glyma.12G140200.1.p	PF03641	IPR011009|IPR008271|IPR000719|IPR024171|IPR000858|IPR003609|IPR036426|IPR001245|IPR001480|IPR017441	Protein kinase-like domain superfamily|Serine/threonine-protein kinase, active site|Protein kinase domain|S-receptor-like serine/threonine-protein kinase|S-locus glycoprotein domain|PAN/Apple domain|Bulb-type lectin domain superfamily|Serine-threonine/tyrosine-protein kinase, catalytic domain|Bulb-type lectin domain|Protein kinase, ATP binding site	ARK3,RK3	receptor kinase 3	Receptor PRR - RLK - Lectin (Lec domain)	GO:0003824, GO:0007154, GO:0008037, GO:0051704, GO:0032501, GO:0009875, GO:0009856, GO:0048544, GO:0000003, GO:0048610, GO:0022414	Catalytic activity, Cell comunication, cell recognition, multi-organism process, multicellular organismal process, pollen-pistil interaction, pollination	2		NA	NA	NA	NA	NA	NA	2.41412	2.79625	NA	NA	-10.6974	NA
Glyma.05G119600.5	Glyma.05G119600	Glyma.05G119600.5.p	PF00112	IPR011009|IPR013210|IPR008271|IPR000719|IPR032675|IPR017441|IPR031048	Protein kinase-like domain superfamily|Leucine-rich repeat-containing N-terminal, plant-type|Serine/threonine-protein kinase, active site|Protein kinase domain|Leucine-rich repeat domain superfamily|Protein kinase, ATP binding site|Somatic embryogenesis receptor kinase	ATBAK1,ATSERK3,BAK1,ELG,RKS10,SERK3	BRI1-associated receptor kinase	Receptor PRR - RLK - Lectin RLK - BAK1	GO:0016740, GO:0003824, GO:0016301, GO:0016773, GO:0043687, GO:0004672	transferase activity, catalytic activity, kinase activity, phosphotransferase activity, alcohol group as acceptor, post-translational protein modification, protein kinase activity	2		NA	NA	NA	NA	NA	NA	NA	2.91542	NA	NA	-7.35524	-7.89114
Glyma.11G141400.2	Glyma.11G141400	Glyma.11G141400.2.p	PF00560,PF00069,PF13855					Receptor PRR - RLK - LRR-RLK (LRR domain)			1		NA	NA	2.251	2.19268	NA	NA	NA	NA	NA	NA	NA	NA
Glyma.03G165800.1	Glyma.03G165800	Glyma.03G165800.1.p		IPR011009|IPR013210|IPR000719|IPR008266|IPR032675|IPR001611|IPR003591	Protein kinase-like domain superfamily|Leucine-rich repeat-containing N-terminal, plant-type|Protein kinase domain|Tyrosine-protein kinase, active site|Leucine-rich repeat domain superfamily|Leucine-rich repeat|Leucine-rich repeat, typical subtype		Leucine-rich repeat receptor-like protein kinase family protein	Receptor PRR - RLK - LRR-RLK (LRR domain)	GO:0016740, GO:0003824, GO:0016301, GO:0016773, GO:0043687, GO:0006468, GO:0004672, GO:0006464	transferase activity, catalytic activity, kinase activity, phosphotransferase activity, alcohol group as acceptor, post-translational protein modification, protein kinase activity	2		NA	NA	NA	NA	NA	NA	NA	NA	NA	NA	-4.97043	-3.02602
Glyma.03G166300.1	Glyma.03G166300	Glyma.03G166300.1.p		IPR011009|IPR000719|IPR008266|IPR032675|IPR017441|IPR001611|IPR003591	Protein kinase-like domain superfamily|Protein kinase domain|Tyrosine-protein kinase, active site|Leucine-rich repeat domain superfamily|Protein kinase, ATP binding site|Leucine-rich repeat|Leucine-rich repeat, typical subtype		Leucine-rich repeat receptor-like protein kinase family protein	Receptor PRR - RLK - LRR-RLK (LRR domain)	GO:0016740, GO:0003824, GO:0016301, GO:0016773, GO:0043687, GO:0006468, GO:0004672, GO:0006464	transferase activity, catalytic activity, kinase activity, phosphotransferase activity, alcohol group as acceptor, post-translational protein modification, protein kinase activity	2		NA	NA	NA	NA	NA	NA	NA	NA	NA	NA	-5.73342	-8.29841
Glyma.18G199000.2	Glyma.18G199000	Glyma.18G199000.2.p		IPR011009|IPR013210|IPR000719|IPR008266|IPR032675|IPR001611|IPR003591	Protein kinase-like domain superfamily|Leucine-rich repeat-containing N-terminal, plant-type|Protein kinase domain|Tyrosine-protein kinase, active site|Leucine-rich repeat domain superfamily|Leucine-rich repeat|Leucine-rich repeat, typical subtype		Leucine-rich repeat receptor-like protein kinase family protein	Receptor PRR - RLK - LRR-RLK (LRR domain)	GO:0016740, GO:0030246, GO:0003824, GO:0016301, GO:0016773, GO:0043687, GO:0006468, GO:0004672	transferase activity, carbohydrate binding, catalytic activity, kinase activity, phosphotransferase activity, alcohol group as acceptor, post-translational protein modification, protein amino acid modification, protein kinase activity	1		NA	NA	NA	NA	NA	NA	NA	NA	NA	NA	-7.33243	-6.63761
Glyma.02G302600.1	Glyma.02G302600	Glyma.02G302600.1.p	PF13855,PF00069	IPR011009|IPR013210|IPR008271|IPR000719|IPR032675|IPR017441|IPR001611|IPR003591	Protein kinase-like domain superfamily|Leucine-rich repeat-containing N-terminal, plant-type|Serine/threonine-protein kinase, active site|Protein kinase domain|Leucine-rich repeat domain superfamily|Protein kinase, ATP binding site|Leucine-rich repeat|Leucine-rich repeat, typical subtype		Leucine-rich receptor-like protein kinase family protein	Receptor PRR - RLK - LRR-RLK (LRR domain)	GO:0016740, GO:0003824, GO:0016301, GO:0016773, GO:0043687, GO:0006468, GO:0004672, GO:0006464	transferase activity, catalytic activity, kinase activity, phosphotransferase activity, alcohol group as acceptor, post-translational protein modification, protein kinase activity	2		NA	NA	NA	NA	NA	NA	NA	NA	NA	NA	-3.41008	-3.24625
Glyma.07G013700.1	Glyma.07G013700	Glyma.07G013700.1.p	PF14215	IPR011009|IPR008271|IPR000719|IPR032675|IPR001245|IPR017441|IPR001611|IPR024788	Protein kinase-like domain superfamily|Serine/threonine-protein kinase, active site|Protein kinase domain|Leucine-rich repeat domain superfamily|Serine-threonine/tyrosine-protein kinase, catalytic domain|Protein kinase, ATP binding site|Leucine-rich repeat|Malectin-like domain		Leucine-rich repeat protein kinase family protein	Receptor PRR - RLK - LRR-RLK (LRR domain)	GO:0016740, GO:0003824, GO:0016301, GO:0016773, GO:0043687, GO:0006468, GO:0004672, GO:0006464	transferase activity, catalytic activity, kinase activity, phosphotransferase activity, alcohol group as acceptor, post-translational protein modification, protein kinase activity	2	1	NA	NA	NA	NA	NA	NA	NA	NA	NA	NA	-6.09714	-6.26889
Glyma.16G064100.1	Glyma.16G064100	Glyma.16G064100.1.p		IPR011009|IPR013210|IPR000719|IPR008266|IPR032675|IPR001611|IPR003591	Protein kinase-like domain superfamily|Leucine-rich repeat-containing N-terminal, plant-type|Protein kinase domain|Tyrosine-protein kinase, active site|Leucine-rich repeat domain superfamily|Leucine-rich repeat|Leucine-rich repeat, typical subtype		Leucine-rich repeat receptor-like protein kinase family protein	Receptor PRR - RLK - LRR-RLK (LRR domain)	GO:0003824	Catalytic activity	2		NA	NA	NA	NA	NA	NA	1.88872	2.21408	NA	NA	-3.36855	NA
Glyma.18G198800.1	Glyma.18G198800	Glyma.18G198800.1.p		IPR011009|IPR013210|IPR000719|IPR008266|IPR032675|IPR001611|IPR003591	Protein kinase-like domain superfamily|Leucine-rich repeat-containing N-terminal, plant-type|Protein kinase domain|Tyrosine-protein kinase, active site|Leucine-rich repeat domain superfamily|Leucine-rich repeat|Leucine-rich repeat, typical subtype		Protein kinase family protein with leucine-rich repeat domain	Receptor PRR - RLK - LRR-RLK (LRR domain)	GO:0016740, GO:0003824, GO:0016301, GO:0016773, GO:0043687, GO:0006468, GO:0004672, GO:0006464	transferase activity, catalytic activity, kinase activity, phosphotransferase activity, alcohol group as acceptor, post-translational protein modification, protein kinase activity	2	1	NA	NA	NA	NA	NA	NA	NA	2.16139	NA	NA	-3.06325	-2.75076
Glyma.01G004800.1	Glyma.01G004800	Glyma.01G004800.1.p	PF05153	IPR011009|IPR008271|IPR000719|IPR032675|IPR001245|IPR017441|IPR001611|IPR024788	Protein kinase-like domain superfamily|Serine/threonine-protein kinase, active site|Protein kinase domain|Leucine-rich repeat domain superfamily|Serine-threonine/tyrosine-protein kinase, catalytic domain|Protein kinase, ATP binding site|Leucine-rich repeat|Malectin-like domain	RHS16	root hair specific 16	Receptor PRR - RLK - LRR-RLK (LRR domain)	GO:0016740, GO:0003824, GO:0016301, GO:0016773, GO:0043687, GO:0006468, GO:0004672, GO:0006464	transferase activity, catalytic activity, kinase activity, phosphotransferase activity, alcohol group as acceptor, post-translational protein modification, protein kinase activity	2		NA	NA	NA	NA	NA	NA	2.49666	NA	NA	NA	-6.10895	-2.93298
Glyma.16G078900.1	Glyma.16G078900	Glyma.16G078900.1.p		IPR011009|IPR013210|IPR008271|IPR000719|IPR032675|IPR017441|IPR001611|IPR003591	Protein kinase-like domain superfamily|Leucine-rich repeat-containing N-terminal, plant-type|Serine/threonine-protein kinase, active site|Protein kinase domain|Leucine-rich repeat domain superfamily|Protein kinase, ATP binding site|Leucine-rich repeat|Leucine-rich repeat, typical subtype		Protein kinase family protein with leucine-rich repeat domain	Receptor PRR - RLK - LRR-RLK (LRR domain)	GO:0003824	Catalytic activity	2		NA	NA	NA	NA	NA	NA	2.90589	3.39637	NA	NA	-5.92165	NA
Glyma.01G007500.1	Glyma.01G007500	Glyma.01G007500.1.p	PF00005,PF00664	IPR011009|IPR013210|IPR008271|IPR000719|IPR032675|IPR017441|IPR001611|IPR003591	Protein kinase-like domain superfamily|Leucine-rich repeat-containing N-terminal, plant-type|Serine/threonine-protein kinase, active site|Protein kinase domain|Leucine-rich repeat domain superfamily|Protein kinase, ATP binding site|Leucine-rich repeat|Leucine-rich repeat, typical subtype		Protein kinase family protein with leucine-rich repeat domain	Receptor PRR - RLK - LRR-RLK (LRR domain)			2		NA	NA	NA	NA	NA	NA	2.11579	2.97753	NA	NA	-5.12649	NA
Glyma.14G144300.1	Glyma.14G144300	Glyma.14G144300.1.p	NA	IPR011009|IPR008271|IPR013210|IPR000719|IPR032675|IPR017441|IPR001611|IPR003591	Protein kinase-like domain superfamily|Serine/threonine-protein kinase, active site|Leucine-rich repeat-containing N-terminal, plant-type|Protein kinase domain|Leucine-rich repeat domain superfamily|Protein kinase, ATP binding site|Leucine-rich repeat|Leucine-rich repeat, typical subtype		Protein kinase family protein with leucine-rich repeat domain	Receptor PRR - RLK - LRR-RLK (LRR domain)	GO:0003824	Catalytic activity	2		NA	NA	NA	NA	NA	NA	2.05282	2.3899	NA	NA	-3.45643	NA
Glyma.13G270200.1	Glyma.13G270200	Glyma.13G270200.1.p	PF03760	IPR001480|IPR036426	Bulb-type lectin domain|Bulb-type lectin domain superfamily		D-mannose binding lectin protein with Apple-like carbohydrate-binding domain	Receptor PRR - RLP - Lectin (Lec domain)			2	1	NA	NA	NA	NA	NA	NA	NA	NA	NA	NA	-7.26714	-7.75442
Glyma.18G185400.1	Glyma.18G185400	Glyma.18G185400.1.p		IPR011009|IPR008271|IPR000719|IPR013320|IPR017441|IPR001220	Protein kinase-like domain superfamily|Serine/threonine-protein kinase, active site|Protein kinase domain|Concanavalin A-like lectin/glucanase domain superfamily|Protein kinase, ATP binding site|Legume lectin domain	RLK	receptor lectin kinase	Receptor PRR - RLP - Lectin (Lec domain)	GO:0016740, GO:0030246, GO:0003824, GO:0016301, GO:0016773, GO:0043687, GO:0006468, GO:0004672, GO:0006464	transferase activity, carbohydrate binding, catalytic activity, kinase activity, phosphotransferase activity, alcohol group as acceptor, post-translational protein modification, protein amino acid modification, protein kinase activity			NA	NA	NA	NA	NA	NA	NA	NA	NA	NA	-2.22091	-1.86814
Glyma.07G154100.1	Glyma.07G154100	Glyma.07G154100.1.p		IPR011009|IPR008271|IPR000719|IPR013320|IPR017441|IPR001220	Protein kinase-like domain superfamily|Serine/threonine-protein kinase, active site|Protein kinase domain|Concanavalin A-like lectin/glucanase domain superfamily|Protein kinase, ATP binding site|Legume lectin domain	LECRKA4.2	lectin receptor kinase a4.1	Receptor PRR - RLP - Lectin (Lec domain)	GO:0016740, GO:0030246, GO:0003824, GO:0016301, GO:0016773, GO:0043687, GO:0006468, GO:0004672, GO:0006464	transferase activity, carbohydrate binding, catalytic activity, kinase activity, phosphotransferase activity, alcohol group as acceptor, post-translational protein modification, protein amino acid modification, protein kinase activity	2		NA	NA	NA	NA	NA	NA	2.61997	3.16143	NA	NA	-7.05339	-3.8626
Glyma.07G080700.1	Glyma.07G080700	Glyma.07G080700.1.p	PF00197	IPR011009|IPR008271|IPR000719|IPR024171|IPR000858|IPR036426|IPR001480|IPR017441	Protein kinase-like domain superfamily|Serine/threonine-protein kinase, active site|Protein kinase domain|S-receptor-like serine/threonine-protein kinase|S-locus glycoprotein domain|Bulb-type lectin domain superfamily|Bulb-type lectin domain|Protein kinase, ATP binding site		S-locus lectin protein kinase family protein	Receptor PRR - RLP - Lectin (Lec domain)	GO:0003824, GO:0007154, GO:0008037, GO:0051704, GO:0032501, GO:0009875, GO:0009856, GO:0048544, GO:0000003, GO:0048610, GO:0022414	Catalytic activity, Cell comunication, cell recognition, multi-organism process, multicellular organismal process, pollen-pistil interaction, pollination	2		NA	NA	NA	NA	NA	NA	2.58709	2.30792	NA	NA	NA	NA
Glyma.07G184000.1	Glyma.07G184000	Glyma.07G184000.1.p	PF01301	IPR011009|IPR008271|IPR000719|IPR024171|IPR013320|IPR017441|IPR001220	Protein kinase-like domain superfamily|Serine/threonine-protein kinase, active site|Protein kinase domain|S-receptor-like serine/threonine-protein kinase|Concanavalin A-like lectin/glucanase domain superfamily|Protein kinase, ATP binding site|Legume lectin domain		Concanavalin A-like lectin protein kinase family protein	Receptor PRR - RLP - Lectin (Lec domain)	GO:0016740, GO:0030246, GO:0003824, GO:0016301, GO:0016773, GO:0043687, GO:0006468, GO:0004672, GO:0006464	transferase activity, carbohydrate binding, catalytic activity, kinase activity, phosphotransferase activity, alcohol group as acceptor, post-translational protein modification, protein amino acid modification, protein kinase activity	2		NA	NA	NA	NA	NA	NA	NA	NA	NA	NA	-2.78724	-1.98006
Glyma.12G144500.1	Glyma.12G144500	Glyma.12G144500.1.p	PF06522	IPR011009|IPR008271|IPR000719|IPR024171|IPR000858|IPR003609|IPR036426|IPR001245|IPR000742|IPR001480	Protein kinase-like domain superfamily|Serine/threonine-protein kinase, active site|Protein kinase domain|S-receptor-like serine/threonine-protein kinase|S-locus glycoprotein domain|PAN/Apple domain|Bulb-type lectin domain superfamily|Serine-threonine/tyrosine-protein kinase, catalytic domain|EGF-like domain|Bulb-type lectin domain		S-locus lectin protein kinase family protein	Receptor PRR - RLP - Lectin (Lec domain)	GO:0016740, GO:0003824, GO:0007154, GO:0008037, GO:0016301, GO:0051704, GO:0032501, GO:0009875, GO:0009856, GO:0016773, GO:0043687, GO:0006468, GO:0004672, GO:0006464, GO:0048544, GO:0000003, GO:0048610, GO:0022414	transferase activity, catalytic activity, call comunication, cell recognition, kinase activity, multi-organism process, multicellular organismal process, pollen-pistil interaction, pollination, phosphotransferase activity, alcohol group as acceptor, post-translational protein modification, protein kinase activity	2		NA	NA	NA	NA	NA	NA	10.8	8.94144	NA	NA	-10.3095	-8.85716
Glyma.10G228600.1	Glyma.10G228600	Glyma.10G228600.1.p	PF12481	IPR032675|IPR001611|IPR013210|IPR003591	Leucine-rich repeat domain superfamily|Leucine-rich repeat|Leucine-rich repeat-containing N-terminal, plant-type|Leucine-rich repeat, typical subtype		disease resistance family protein / LRR family protein	Receptor PRR - RLP - LRR (LRR domain)			2		NA	NA	NA	NA	NA	NA	NA	10.6275	NA	NA	-7.46275	-6.31807
Glyma.16G169500.1	Glyma.16G169500	Glyma.16G169500.1.p		IPR032675|IPR001611|IPR003591	Leucine-rich repeat domain superfamily|Leucine-rich repeat|Leucine-rich repeat, typical subtype	AtRLP32,RLP32	receptor like protein 32	Receptor PRR - RLP - LRR-RLP 32			2		NA	NA	NA	NA	NA	NA	NA	NA	NA	NA	-2.75869	-2.40766
Glyma.01G120000.1	Glyma.01G120000	Glyma.01G120000.1.p		IPR032675|IPR001611|IPR013210|IPR003591	Leucine-rich repeat domain superfamily|Leucine-rich repeat|Leucine-rich repeat-containing N-terminal, plant-type|Leucine-rich repeat, typical subtype	AtRLP7,RLP7	receptor like protein 7	Receptor PRR - RLP -LRR-RLP 21			2		NA	NA	5.56131	NA	NA	NA	NA	NA	NA	NA	-8.53807	-4.63249
Glyma.07G144000.1	Glyma.07G144000	Glyma.07G144000.1.p		IPR032675	Leucine-rich repeat domain superfamily	AtRLP21,RLP21	receptor like protein 21	Receptor PRR - RLP -LRR-RLP 21			2		NA	NA	NA	NA	NA	NA	3.03271	NA	NA	NA	-6.1294	-4.13156
Glyma.01G239600.1	Glyma.01G239600	Glyma.01G239600.1.p		IPR029058|IPR013094|IPR002168	Alpha/Beta hydrolase fold|Alpha/beta hydrolase fold-3|Lipase, GDXG, putative histidine active site		alpha/beta-Hydrolases superfamily protein	Secondary metabolyte - Flavonoid biosynthesis - HIDH	GO:0003824	Catalytic activity	2		NA	NA	NA	NA	NA	NA	2.46884	2.43734	NA	NA	-2.90521	NA
Glyma.11G149100.1	Glyma.11G149100	Glyma.11G149100.1.p		IPR016170|IPR016164|IPR006094|IPR016169|IPR036318|IPR006093|IPR015345|IPR016166|IPR016167	Cytokinin dehydrogenase, C-terminal domain superfamily|FAD-linked oxidase-like, C-terminal|FAD linked oxidase, N-terminal|FAD-binding, type PCMH, subdomain 2|FAD-binding, type PCMH-like superfamily|Oxygen oxidoreductase covalent FAD-binding site|Cytokinin dehydrogenase 1, FAD/cytokinin binding domain|FAD-binding domain, PCMH-type|FAD-binding, type PCMH, subdomain 1	ATCKX6,ATCKX7,CKX6	cytokinin oxidase/dehydrogenase 6	Secondary metabolyte - Flavonoid biosynthesis - Oxidoreductase			5		NA	NA	NA	NA	NA	NA	-4.14042	-4.13516	NA	NA	3.12408	NA
Glyma.19G042900.1	Glyma.19G042900	Glyma.19G042900.1.p		IPR002872|IPR029041|IPR015659	Proline dehydrogenase domain|FAD-linked oxidoreductase-like|Proline oxidase family		Methylenetetrahydrofolate reductase family protein	Secondary metabolyte - Flavonoid biosynthesis - Oxidoreductase	GO:0016491, GO:0055114, GO:0003824	oxidoreductase activity, oxidation reduction, catalytic activity	2		NA	NA	NA	NA	NA	NA	2.67215	3.12325	NA	NA	-3.21741	NA
Glyma.04G086300.3	Glyma.04G086300	Glyma.04G086300.3.p	PF10950	IPR012302|IPR037062|IPR001891|IPR015884|IPR036291|IPR012301	Malic enzyme, NAD-binding|Malic enzyme, N-terminal domain superfamily|Malic oxidoreductase|Malic enzyme, conserved site|NAD(P)-binding domain superfamily|Malic enzyme, N-terminal domain	ATNADP-ME3,NADP-ME3	NADP-malic enzyme 3	Secondary metabolyte - Flavonoid biosynthesis - Oxidoreductase	GO:0016491, GO:0055114, GO:0003824	oxidoreductase activity, oxidation reduction, catalytic activity	2	1	NA	NA	NA	NA	NA	NA	3.64077	2.85569	NA	NA	-3.38752	NA
Glyma.10G023300.3	Glyma.10G023300	Glyma.10G023300.3.p		IPR011009|IPR017441|IPR008271|IPR000719	Protein kinase-like domain superfamily|Protein kinase, ATP binding site|Serine/threonine-protein kinase, active site|Protein kinase domain		Protein kinase family protein	Signal transduction - Protein kinase activity	GO:0016740, GO:0003824, GO:0016301, GO:0016773, GO:0043687, GO:0006468, GO:0004672	transferase activity, catalytic activity, kinase activity, phosphotransferase activity, alcohol group as acceptor, post-translational protein modification, protein kinase activity	2		NA	NA	NA	NA	NA	NA	9.69925	NA	NA	NA	-9.99586	-9.64225
Glyma.20G105300.1	Glyma.20G105300	Glyma.20G105300.1.p		IPR011009|IPR000719|IPR001245|IPR008271|IPR002912	Protein kinase-like domain superfamily|Protein kinase domain|Serine-threonine/tyrosine-protein kinase, catalytic domain|Serine/threonine-protein kinase, active site|ACT domain		ACT-like protein tyrosine kinase family protein	Signal transduction - Protein kinase activity	GO:0003824	Catalytic activity	2	1	NA	NA	NA	NA	NA	NA	2.33219	4.23158	NA	NA	NA	-3.5873
Glyma.18G070800.1	Glyma.18G070800	Glyma.18G070800.1.p		IPR040389	Cyclin-dependent protein kinase inhibitor SMR			Signal transduction - Protein kinase activity - CDK - SMR3-like			2		NA	NA	NA	NA	NA	NA	NA	NA	NA	NA	-2.17311	-2.02327
Glyma.11G039800.1	Glyma.11G039800	Glyma.11G039800.1.p	PF13962	IPR007650	Zf-FLZ domain		Protein of unknown function (DUF581)	Signal transduction - Protein kinase activity - DUF581 (kinase)					NA	NA	NA	NA	NA	NA	NA	NA	NA	NA	2.03023	1.67949
Glyma.05G127600.1	Glyma.05G127600	Glyma.05G127600.1.p	PF03140	IPR003657|IPR036576	WRKY domain|WRKY domain superfamily	ATWRKY28,WRKY28	WRKY DNA-binding protein 28	Signal transduction - Ca2(+) - Decoder - WRKY28	GO:0003700, GO:0030528, GO:0043565	transcription factor activity, transcription regulator activity, sequence-specific DNA binding	2		NA	NA	NA	NA	NA	NA	3.17078	2.61955	NA	NA	-4.86987	NA
Glyma.06G155100.1	Glyma.06G155100	Glyma.06G155100.1.p	NA	IPR010734|IPR001841|IPR013083	Copine|Zinc finger, RING-type|Zinc finger, RING/FYVE/PHD-type		Copine (Calcium-dependent phospholipid-binding protein) family	Signal transduction - Ca2(+) - Sensor - binding			4		NA	NA	NA	NA	NA	NA	NA	NA	NA	NA	3.14502	2.71058
Glyma.12G230100.1	Glyma.12G230100	Glyma.12G230100.1.p	PF02780,PF02779,PF13292					Signal transduction - Ca2(+) - Sensor - Ca+/calmodoulin			2		NA	NA	NA	NA	NA	NA	NA	NA	NA	NA	-3.21324	-5.46366
Glyma.15G124400.2	Glyma.15G124400	Glyma.15G124400.2.p		IPR032816	SNARE associated Golgi protein		SNARE associated Golgi protein family	Signal transduction - Ca2(+) - TMEM64			2		NA	NA	NA	NA	NA	NA	2.15793	2.6231	NA	NA	NA	NA
Glyma.16G025400.1	Glyma.16G025400	Glyma.16G025400.1.p		IPR018490|IPR000595|IPR005821|IPR014710	Cyclic nucleotide-binding-like|Cyclic nucleotide-binding domain|Ion transport domain|RmlC-like jelly roll fold	ATCNGC13,CNGC13	cyclic nucleotide-gated channel 13	Signal transduction - Ca2(+) Encoder - CNGC			2		NA	NA	NA	NA	NA	NA	3.72897	7.20155	NA	NA	-9.10486	-5.77556
Glyma.07G004300.1	Glyma.07G004300	Glyma.07G004300.1.p	PF07714	IPR006068|IPR008250|IPR024750|IPR023299|IPR023298|IPR036412|IPR018303|IPR006408|IPR001757|IPR023214|IPR004014	Cation-transporting P-type ATPase, C-terminal|P-type ATPase, A domain superfamily|Calcium-transporting P-type ATPase, N-terminal autoinhibitory domain|P-type ATPase, cytoplasmic domain N|P-type ATPase, transmembrane domain superfamily|HAD-like superfamily|P-type ATPase, phosphorylation site|P-type ATPase, subfamily IIB|P-type ATPase|HAD superfamily|Cation-transporting P-type ATPase, N-terminal	ACA9,ATACA9	autoinhibited Ca(2+)-ATPase 9	Signal transduction - Ca2(+) Encoder - ACA	GO:0043169, GO:0043167, GO:0046872	cation binding, metal/ion binding	2	1	NA	NA	NA	NA	NA	NA	2.15705	1.97147	NA	NA	-2.80852	NA
Glyma.04G020700.1	Glyma.04G020700	Glyma.04G020700.1.p		IPR038796	At1g76070-like			Signal transduction - Ca2(+) Encoder - At1g76070			2		NA	NA	NA	NA	NA	NA	3.3079	NA	NA	NA	-4.32737	-2.58358
Glyma.07G226500.1	Glyma.07G226500	Glyma.07G226500.1.p		IPR017103|IPR001320|IPR028082|IPR001638|IPR001828	Ionotropic glutamate receptor, plant|Ionotropic glutamate receptor|Periplasmic binding protein-like I|Solute-binding protein family 3/N-terminal domain of MltF|Receptor, ligand binding region	ATGLR2.8,GLR2.8	glutamate receptor 2.8	Signal transduction - Ca2(+) Encoder - GLR channel			2		NA	NA	NA	NA	NA	NA	NA	8.99718	NA	NA	-7.63592	-8.25588
Glyma.04G245000.1	Glyma.04G245000	Glyma.04G245000.1.p	NA	IPR002048|IPR011992|IPR039647|IPR018247	EF-hand domain|EF-hand domain pair|EF-hand domain pair protein CML-like|EF-Hand 1, calcium-binding site		Calcium-binding EF-hand family protein	Signal transduction - Ca2(+) Sensor - Calcium binding	GO:0043169, GO:0043167, GO:0046872	cation binding, metal/ion binding	2		NA	NA	3.48674	NA	NA	NA	NA	NA	NA	NA	-5.58521	-3.76801
Glyma.03G157800.1	Glyma.03G157800	Glyma.03G157800.1.p	PF12142,PF00264,PF12143	IPR002048|IPR011992|IPR018247	EF-hand domain|EF-hand domain pair|EF-Hand 1, calcium-binding site	CML11	calmodulin-like 11	Signal transduction - Ca2(+) Sensor - Calmodulin	GO:0043169, GO:0043167, GO:0046872	cation binding, metal/ion binding	2		NA	NA	3.92826	NA	NA	NA	NA	NA	NA	NA	-5.62931	-3.75339
Glyma.01G049500.1	Glyma.01G049500	Glyma.01G049500.1.p	NA	IPR002048|IPR011992|IPR039647|IPR018247	EF-hand domain|EF-hand domain pair|EF-hand domain pair protein CML-like|EF-Hand 1, calcium-binding site		Calcium-binding EF-hand family protein	Signal transduction - Ca2(+) Sensor - Calmodulin	GO:0043169, GO:0043167, GO:0046872	cation binding, metal/ion binding	1		NA	NA	6.80255	NA	NA	NA	NA	NA	NA	NA	-7.77242	-7.32723
Glyma.05G175300.1	Glyma.05G175300	Glyma.05G175300.1.p	PF08880,PF08879	IPR001757|IPR008250|IPR023298|IPR023299|IPR036412|IPR006415|IPR023214|IPR004014	P-type ATPase|P-type ATPase, A domain superfamily|P-type ATPase, transmembrane domain superfamily|P-type ATPase, cytoplasmic domain N|HAD-like superfamily|P-type ATPase, subfamily IIIB|HAD superfamily|Cation-transporting P-type ATPase, N-terminal	ATECA3,ECA3	endoplasmic reticulum-type calcium-transporting ATPase 3	Signal transduction - Ca2(+) Sensor - Calmodulin binding			4		NA	NA	8.69302	NA	NA	NA	-8.65587	NA	NA	NA	8.07338	8.99597
Glyma.11G157200.1	Glyma.11G157200	Glyma.11G157200.1.p	PF00752,PF00867	IPR002048|IPR011992|IPR039647|IPR018247	EF-hand domain|EF-hand domain pair|EF-hand domain pair protein CML-like|EF-Hand 1, calcium-binding site	CML37,CML39	calmodulin like 37	Signal transduction - Ca2(+) Sensor - Calmodulin Calcium binding	GO:0043169, GO:0043167, GO:0046872	cation binding, metal/ion binding	2		NA	NA	NA	NA	NA	NA	NA	-7.14097	NA	NA	-6.16948	-4.18029
Glyma.16G059300.1	Glyma.16G059300	Glyma.16G059300.1.p		IPR002048|IPR011992|IPR039647|IPR018247	EF-hand domain|EF-hand domain pair|EF-hand domain pair protein CML-like|EF-Hand 1, calcium-binding site	CML38	calmodulin-like 38	Signal transduction - Ca2(+) Sensor - Calmodulin Calcium binding	GO:0043169, GO:0043167, GO:0046872	cation binding, metal/ion binding			NA	NA	NA	NA	NA	NA	2.16276	3.35879	NA	NA	-10.2474	NA
Glyma.03G232500.2	Glyma.03G232500	Glyma.03G232500.2.p	NA	IPR012416	CALMODULIN-BINDING PROTEIN60		Calmodulin-binding protein	Signal transduction - Ca2(+) Sensor - Calmodulin Calcium binding			2		NA	NA	NA	NA	NA	NA	NA	-9.49554	NA	NA	-3.67707	-2.81176
Glyma.10G238300.1	Glyma.10G238300	Glyma.10G238300.1.p	PF14531,PF03822	IPR025064|IPR027417|IPR000048	Domain of unknown function DUF4005|P-loop containing nucleoside triphosphate hydrolase|IQ motif, EF-hand binding site	IQD24	IQ-domain 24	Signal transduction - Ca2(+) Sensor - Calmodulin interaction - DUF4005			1		NA	NA	2.19677	NA	NA	NA	NA	NA	NA	NA	-2.61692	-2.8495
Glyma.15G084100.1	Glyma.15G084100	Glyma.15G084100.1.p		IPR011009|IPR008271|IPR000719|IPR017441|IPR018451|IPR004041	Protein kinase-like domain superfamily|Serine/threonine-protein kinase, active site|Protein kinase domain|Protein kinase, ATP binding site|NAF/FISL domain|NAF domain	ATWL4,CIPK12,SnRK3.9,WL4	CBL-interacting protein kinase 12	Signal transduction - Ca2(+) Sensor - CIPK12	GO:0003824	Catalytic activity	2	1	NA	NA	NA	NA	NA	NA	2.51948	2.0062	NA	NA	NA	-1.85392
Glyma.12G185400.1	Glyma.12G185400	Glyma.12G185400.1.p	PF12680	IPR002048|IPR011992|IPR018247	EF-hand domain|EF-hand domain pair|EF-Hand 1, calcium-binding site		Calcium-binding EF-hand family protein	Signal transduction - Ca2(+) Sensor - EF-hand Calcium binding	GO:0043169, GO:0043167, GO:0046872	cation binding, metal/ion binding	2	1	NA	NA	NA	NA	NA	NA	2.13688	2.20429	NA	NA	-2.00987	NA
Glyma.14G060900.4	Glyma.14G060900	Glyma.14G060900.4.p	PF00249	IPR001790	Ribosomal protein L10P		Ribosomal protein L10 family protein	Signal transduction - L10			2		NA	NA	NA	NA	NA	NA	8.76835	NA	NA	NA	-8.22716	-10.5488
Glyma.19G255500.4	Glyma.19G255500	Glyma.19G255500.4.p		IPR000595|IPR000048|IPR018490|IPR005821|IPR014710	Cyclic nucleotide-binding domain|IQ motif, EF-hand binding site|Cyclic nucleotide-binding-like|Ion transport domain|RmlC-like jelly roll fold	ATCNGC1,CNGC1	cyclic nucleotide gated channel 1	Signal transduction - Ca2(+) Encoder - CNGC			2		NA	NA	NA	NA	NA	NA	NA	NA	NA	NA	-7.11147	-4.92855
Glyma.07G105700.1	Glyma.07G105700	Glyma.07G105700.1.p	PF14476	IPR011009|IPR017441|IPR008271|IPR000719	Protein kinase-like domain superfamily|Protein kinase, ATP binding site|Serine/threonine-protein kinase, active site|Protein kinase domain	ATMKK9,MKK9	MAP kinase kinase 9	Signal transduction - MAPKs - MAPKK - MKK9	GO:0003824	Catalytic activity			NA	NA	NA	NA	NA	NA	1.654	1.92601	NA	NA	NA	-1.79614
Glyma.11G243900.1	Glyma.11G243900	Glyma.11G243900.1.p	PF02358,PF00982	IPR020422|IPR000387|IPR029021|IPR016130|IPR029006|IPR000340	Dual specificity protein phosphatase domain|Tyrosine specific protein phosphatases domain|Protein-tyrosine phosphatase-like|Protein-tyrosine phosphatase, active site|ADF-H/Gelsolin-like domain superfamily|Dual specificity phosphatase, catalytic domain	ATMKP1,MKP1	mitogen-activated protein kinase phosphatase 1	Signal transduction - MAPKs - MPK1	GO:0003824	Catalytic activity			NA	NA	NA	NA	NA	NA	1.89646	1.96712	NA	NA	-2.62298	NA
Glyma.17G220800.1	Glyma.17G220800	Glyma.17G220800.1.p		IPR005467|IPR004358|IPR003661|IPR011006|IPR036097|IPR001789|IPR036890|IPR003594	Histidine kinase domain|Signal transduction histidine kinase-related protein, C-terminal|Signal transduction histidine kinase, dimerisation/phosphoacceptor domain|CheY-like superfamily|Signal transduction histidine kinase, dimerisation/phosphoacceptor domain superfamily|Signal transduction response regulator, receiver domain|Histidine kinase/HSP90-like ATPase superfamily|Histidine kinase/HSP90-li…	AHK5,CKI2,HK5	histidine kinase 5	Signal transduction - MAPKs - Protein kinase activity - HK	GO:0030528, GO:0003824	transcription regulator activity, catalytic activity	4		NA	NA	NA	NA	NA	NA	-2.25405	NA	NA	NA	3.43655	2.07315
Glyma.11G230000.2	Glyma.11G230000	Glyma.11G230000.2.p	PF00407	IPR017946|IPR000008|IPR001192|IPR035892|IPR000909|IPR001711	PLC-like phosphodiesterase, TIM beta/alpha-barrel domain superfamily|C2 domain|Phosphoinositide phospholipase C family|C2 domain superfamily|Phosphatidylinositol-specific phospholipase C, X domain|Phospholipase C, phosphatidylinositol-specific, Y domain		Phosphoinositide-specific phospholipase C family protein	Signal transduction - Ca2(+)/calmodoulin - PLC			4		NA	NA	-7.99916	-5.03332	NA	NA	NA	NA	NA	NA	NA	NA
Glyma.06G003100.1	Glyma.06G003100	Glyma.06G003100.1.p		IPR007942	Phospholipase-like	pEARLI4	Arabidopsis phospholipase-like protein (PEARLI 4) family	Signal transduction - Phospholipase signaling			2		NA	NA	NA	NA	NA	NA	2.64929	3.30378	NA	NA	-6.45252	NA
Glyma.15G172800.2	Glyma.15G172800	Glyma.15G172800.2.p		NA			Ribosomal protein L18ae family	Signal transduction - L18					NA	NA	NA	NA	NA	NA	NA	NA	NA	NA	-8.70526	-2.73143
Glyma.01G215100.1	Glyma.01G215100	Glyma.01G215100.1.p	PF13912	IPR011402|IPR015679|IPR024632|IPR000008|IPR035892|IPR001736	Phospholipase D, plant|Phospholipase D family|Phospholipase D, C-terminal|C2 domain|C2 domain superfamily|Phospholipase D/Transphosphatidylase	PLDBETA,PLDBETA1	phospholipase D beta 1	Signal transduction - Phospholipase signaling - PLD	GO:0003824	Catalytic activity	2		NA	NA	NA	NA	NA	NA	NA	3.41382	NA	NA	-4.68017	-2.22981
Glyma.03G159000.1	Glyma.03G159000	Glyma.03G159000.1.p	PF05368	IPR029058|IPR002921	Alpha/Beta hydrolase fold|Fungal lipase-like domain		alpha/beta-Hydrolases superfamily protein	Signal transduction - Phospholipase signaling	GO:0003824	Catalytic activity	6		NA	NA	NA	NA	NA	NA	NA	NA	NA	NA	2.67923	2.47115
Glyma.03G113400.1	Glyma.03G113400	Glyma.03G113400.1.p	PF08246,PF00112	IPR006534|IPR023298|IPR008250|IPR023299|IPR036412|IPR001757|IPR004014|IPR018303	P-type ATPase, subfamily IIIA|P-type ATPase, transmembrane domain superfamily|P-type ATPase, A domain superfamily|P-type ATPase, cytoplasmic domain N|HAD-like superfamily|P-type ATPase|Cation-transporting P-type ATPase, N-terminal|P-type ATPase, phosphorylation site	AHA11,HA11	H(+)-ATPase 11	Signal transduction - Phosphorilation			6		NA	NA	NA	NA	NA	NA	NA	2.3529	NA	NA	2.21858	5.45188
Glyma.02G217600.1	Glyma.02G217600	Glyma.02G217600.1.p	PF01453,PF00069	IPR029033|IPR013078	Histidine phosphatase superfamily|Histidine phosphatase superfamily, clade-1		Phosphoglycerate mutase family protein	Signal transduction - phosphorilation			2		NA	NA	NA	-5.48754	NA	NA	4.34526	4.75328	NA	NA	NA	NA
Glyma.12G030600.1	Glyma.12G030600	Glyma.12G030600.1.p	PF16656,PF00149	IPR000909|IPR017946	Phosphatidylinositol-specific phospholipase C, X domain|PLC-like phosphodiesterase, TIM beta/alpha-barrel domain superfamily		PLC-like phosphodiesterases superfamily protein	Signal transduction - Phospholipase signaling - PLC			2		NA	NA	NA	NA	NA	NA	2.09325	2.38759	NA	NA	NA	NA
Glyma.05G216100.1	Glyma.05G216100	Glyma.05G216100.1.p	PF01048					Signal transduction - Phosphorilase			4		NA	NA	NA	NA	NA	NA	NA	NA	NA	NA	2.27904	1.72779
Glyma.08G217400.1	Glyma.08G217400	Glyma.08G217400.1.p	PF00320	IPR000425|IPR022357|IPR023271|IPR034294	Major intrinsic protein|Major intrinsic protein, conserved site|Aquaporin-like|Aquaporin transporter	NIP6,NIP6;1,NLM7	NOD26-like intrinsic protein 6;1	Signal transduction - ROS - Encoder - aquaporin (NOD26-like)			2		NA	NA	NA	NA	NA	NA	NA	2.72403	NA	NA	-2.48056	-1.97236
Glyma.18G229100.1	Glyma.18G229100	Glyma.18G229100.1.p		IPR021659	NADH dehydrogenase-like complex, subunit S			Signal transduction - ROS - Encoder/Decoder - NQR			2		NA	NA	3.44825	NA	NA	NA	NA	NA	NA	NA	-4.20762	-4.93317
Glyma.13G174100.1	Glyma.13G174100	Glyma.13G174100.1.p	PF00117	IPR002109|IPR011905|IPR036249	Glutaredoxin|Glutaredoxin-like, plant II|Thioredoxin-like superfamily	GRX480,roxy19	Thioredoxin superfamily protein	Signal transduction - ROS - glutaredoxin - Redox state	GO:0016491, GO:0003824, GO:0015036, GO:0009055, GO:0015035	oxidoreductase activity, catalytic activity, disulfide oxidoreductase activity, electron carrier activity, protein disulfide oxidoreductase activity	2		NA	NA	NA	NA	NA	NA	NA	4.0548	NA	NA	-8.84364	-4.22119
Glyma.09G015500.5	Glyma.09G015500	Glyma.09G015500.5.p	PF01490	IPR006357|IPR036412|IPR006349|IPR023214	HAD-superfamily hydrolase, subfamily IIA|HAD-like superfamily|2-phosphoglycolate phosphatase, eukaryotic|HAD superfamily	ATPGLP2,ATPK5,PGLP2	2-phosphoglycolate phosphatase 2	Signal transduction - ROS - PGLP2 - Redox related			6		NA	NA	NA	NA	NA	NA	-10.7474	NA	NA	NA	11.338	11.9294
Glyma.19G233900.1	Glyma.19G233900	Glyma.19G233900.1.p		IPR002048|IPR011992|IPR039261|IPR013623|IPR017938|IPR013121|IPR018247|IPR000778|IPR013112|IPR013130|IPR017927	EF-hand domain|EF-hand domain pair|Ferredoxin-NADP reductase (FNR), nucleotide-binding domain|NADPH oxidase Respiratory burst|Riboflavin synthase-like beta-barrel|Ferric reductase, NAD binding domain|EF-Hand 1, calcium-binding site|Cytochrome b245, heavy chain|FAD-binding 8|Ferric reductase transmembrane component-like domain|FAD-binding domain, ferredoxin reductase-type	ATRBOHB,ATRBOHB-BETA,RBOHB	respiratory burst oxidase homolog B	Signal transduction - ROS - RBOH	GO:0016491, GO:0016705, GO:0055114, GO:0003824, GO:0043169, GO:0009055, GO:0020037, GO:0043167, GO:0005506, GO:0046872, GO:0004601	oxidoreductase activity, oxidoreductase activity, acting on paired donors, with incorporation or reduction of molecular oxygen, oxidation reduction, cation binding, electron carrier activity, heme binding, iron/metal/ion binding, peroxidase activity	2		NA	NA	NA	NA	NA	NA	3.86791	3.22093	NA	NA	NA	-3.13257
Glyma.07G073800.2	Glyma.07G073800	Glyma.07G073800.2.p		IPR002347|IPR036291	Short-chain dehydrogenase/reductase SDR|NAD(P)-binding domain superfamily		NAD(P)-binding Rossmann-fold superfamily protein	Signal transduction - ROS - Redox related gene	GO:0016491, GO:0003824	oxidoreductase activity, catalytic activity	2		NA	NA	NA	NA	NA	NA	8.79986	9.17396	NA	NA	NA	-9.09138
Glyma.18G041600.1	Glyma.18G041600	Glyma.18G041600.1.p		IPR011057|IPR006913	Mss4-like superfamily|Glutathione-dependent formaldehyde-activating enzyme/centromere protein V		carbon-sulfur lyases	Signal transduction - ROS - Regulation	GO:0003824	Catalytic activity	2		NA	NA	NA	NA	NA	NA	3.12427	2.85587	NA	NA	-4.01229	NA
Glyma.13G196500.2	Glyma.13G196500	Glyma.13G196500.2.p	PF00201	IPR029039|IPR005025	Flavoprotein-like superfamily|NADPH-dependent FMN reductase-like	NQR	NADPH:quinone oxidoreductase	Signal transduction - ROS - Encoder/Decoder - NQR			2		NA	NA	NA	NA	NA	NA	3.30146	2.17726	NA	NA	NA	NA
Glyma.16G164400.1	Glyma.16G164400	Glyma.16G164400.1.p		IPR019794|IPR000823|IPR010255|IPR002016|IPR033905|IPR019793	Peroxidase, active site|Plant peroxidase|Haem peroxidase superfamily|Haem peroxidase|Secretory peroxidase|Peroxidases heam-ligand binding site		Peroxidase superfamily protein	Signal transduction - ROS Encoder Wall related - Peroxidase			6		NA	NA	-3.72328	-2.37199	NA	NA	2.96177	NA	NA	NA	NA	2.72089
Glyma.01G130500.1	Glyma.01G130500	Glyma.01G130500.1.p	PF06799	IPR019794|IPR000823|IPR010255|IPR002016|IPR033905|IPR019793	Peroxidase, active site|Plant peroxidase|Haem peroxidase superfamily|Haem peroxidase|Secretory peroxidase|Peroxidases heam-ligand binding site		Peroxidase superfamily protein	Signal transduction - ROS Encoder Wall related - Peroxidase	GO:0016491, GO:0016705, GO:0055114, GO:0003824, GO:0043169, GO:0009055, GO:0020037, GO:0043167, GO:0005506, GO:0046872, GO:0004601, GO:0042221, GO:0006979, GO:0006950, GO:0046914, GO:0050896, GO:0046906	oxidoreductase activity, oxidoreductase activity, acting on paired donors, with incorporation or reduction of molecular oxygen, transition metal ion binding, oxidation reduction, cation binding, electron carrier activity, heme binding, iron/metal/ion binding, peroxidase activity, response to chemical stimulus, ressponse to oxidative stress, response to stress, response to stimulus	2		NA	NA	6.32387	NA	NA	NA	2.60071	NA	NA	NA	-6.21235	-4.8776
Glyma.09G109800.1	Glyma.09G109800	Glyma.09G109800.1.p	PF05678	IPR000823|IPR010255|IPR033905|IPR019793|IPR002016	Plant peroxidase|Haem peroxidase superfamily|Secretory peroxidase|Peroxidases heam-ligand binding site|Haem peroxidase	ATPA2,PA2	peroxidase 2	Signal transduction - ROS Encoder Wall related - Peroxidase	GO:0016491, GO:0016705, GO:0055114, GO:0003824, GO:0043169, GO:0009055, GO:0020037, GO:0043167, GO:0005506, GO:0046872, GO:0004601, GO:0042221, GO:0006979, GO:0006950, GO:0046914, GO:0050896, GO:0046906	oxidoreductase activity, oxidoreductase activity, acting on paired donors, with incorporation or reduction of molecular oxygen, transition metal ion binding, oxidation reduction, cation binding, electron carrier activity, heme binding, iron/metal/ion binding, peroxidase activity, response to chemical stimulus, ressponse to oxidative stress, response to stress, response to stimulus	2		NA	NA	NA	NA	NA	NA	2.79096	NA	NA	NA	-5.36446	-2.92389
Glyma.10G022500.1	Glyma.10G022500	Glyma.10G022500.1.p	NA	IPR000823|IPR010255|IPR033905|IPR019793|IPR002016	Plant peroxidase|Haem peroxidase superfamily|Secretory peroxidase|Peroxidases heam-ligand binding site|Haem peroxidase	RCI3,RCI3A	Peroxidase superfamily protein	Signal transduction - ROS Encoder Wall related - Peroxidase	GO:0016491, GO:0003824	oxidoreductase activity, catalytic activity	5		NA	NA	NA	NA	NA	NA	NA	2.9537	NA	NA	7.65453	9.24859
Glyma.05G212900.1	Glyma.05G212900	Glyma.05G212900.1.p	NA	IPR003593|IPR003960|IPR027417|IPR003959|IPR041569	AAA+ ATPase domain|ATPase, AAA-type, conserved site|P-loop containing nucleoside triphosphate hydrolase|ATPase, AAA-type, core|AAA ATPase, AAA+ lid domain		P-loop containing nucleoside triphosphate hydrolases superfamily protein	Signal transduction - ROS -Regulation NOA	GO:0003824	Catalytic activity	4		NA	NA	NA	NA	NA	NA	NA	NA	NA	NA	2.84261	2.28387
Glyma.03G168900.1	Glyma.03G168900	Glyma.03G168900.1.p		IPR008579|IPR011051|IPR014710	Domain of unknown function DUF861, cupin-3|RmlC-like cupin domain superfamily|RmlC-like jelly roll fold		RmlC-like cupins superfamily protein	Signal transduction - ROS Encoder Wall related - cupin/germin - PR-15			2		NA	NA	NA	NA	NA	NA	2.35496	2.55254	NA	NA	NA	NA
Glyma.10G037100.1	Glyma.10G037100	Glyma.10G037100.1.p	PF02365	IPR022379|IPR006045|IPR006044|IPR011051|IPR014710	11-S seed storage protein, conserved site|Cupin 1|11-S seed storage protein, plant|RmlC-like cupin domain superfamily|RmlC-like jelly roll fold	ATCRA1,CRA1,CRU1	RmlC-like cupins superfamily protein	Signal transduction - ROS Encoder Wall related - cupin/germin - PR-15			6		NA	NA	NA	NA	NA	NA	NA	NA	NA	NA	7.14635	7.80799
Glyma.13G129000.1	Glyma.13G129000	Glyma.13G129000.1.p	PF13360	IPR036282|IPR004046|IPR010987|IPR004045|IPR036249	Glutathione S-transferase, C-terminal domain superfamily|Glutathione S-transferase, C-terminal|Glutathione S-transferase, C-terminal-like|Glutathione S-transferase, N-terminal|Thioredoxin-like superfamily	ATGSTU7,GST25,GSTU7	glutathione S-transferase tau 7	Signal transduction - ROS Sensor decoder - GST (redox state)			2		NA	NA	NA	NA	NA	NA	1.81974	NA	NA	NA	-3.60997	-2.07718
Glyma.17G109400.1	Glyma.17G109400	Glyma.17G109400.1.p		IPR004843|IPR015914|IPR008963|IPR025733|IPR041792|IPR039331|IPR029052	Calcineurin-like phosphoesterase domain, ApaH type|Purple acid phosphatase, N-terminal|Purple acid phosphatase-like, N-terminal|Iron/zinc purple acid phosphatase-like C-terminal domain|Purple acid phosphatase, metallophosphatase domain|Purple acid phosphatase-like|Metallo-dependent phosphatase-like	ATPAP26,PAP26	purple acid phosphatase 26	Signal transduction - ROS Encoder Wall related - Peroxidase-like	GO:0003824	Catalytic activity			NA	NA	NA	NA	NA	NA	NA	NA	NA	NA	1.81897	1.6505
Glyma.17G109400.2	Glyma.17G109400	Glyma.17G109400.2.p		IPR004843|IPR015914|IPR008963|IPR041792|IPR039331|IPR029052	Calcineurin-like phosphoesterase domain, ApaH type|Purple acid phosphatase, N-terminal|Purple acid phosphatase-like, N-terminal|Purple acid phosphatase, metallophosphatase domain|Purple acid phosphatase-like|Metallo-dependent phosphatase-like	ATPAP26,PAP26	purple acid phosphatase 26	Signal transduction - ROS Encoder Wall related - Peroxidase-like	GO:0003824	Catalytic activity	4		NA	NA	NA	NA	NA	NA	NA	NA	NA	NA	1.94689	2.11515
Glyma.17G163200.1	Glyma.17G163200	Glyma.17G163200.1.p		IPR019794|IPR000823|IPR010255|IPR002016|IPR033905|IPR019793	Peroxidase, active site|Plant peroxidase|Haem peroxidase superfamily|Haem peroxidase|Secretory peroxidase|Peroxidases heam-ligand binding site	RHS19	root hair specific 19	Signal transduction- ROS Encoder Wall related - Peroxidase	GO:0016491, GO:0016705, GO:0055114, GO:0003824, GO:0043169, GO:0009055, GO:0020037, GO:0043167, GO:0005506, GO:0046872, GO:0004601, GO:0042221, GO:0006979, GO:0006950, GO:0046914, GO:0050896, GO:0046906	oxidoreductase activity, oxidoreductase activity, acting on paired donors, with incorporation or reduction of molecular oxygen, transition metal ion binding, oxidation reduction, cation binding, electron carrier activity, heme binding, iron/metal/ion binding, peroxidase activity, response to chemical stimulus, ressponse to oxidative stress, response to stress, response to stimulus	2		NA	NA	NA	NA	NA	NA	1.96102	2.26243	NA	NA	-2.44453	NA
Glyma.16G218300.1	Glyma.16G218300	Glyma.16G218300.1.p		IPR018490|IPR000595|IPR005821|IPR014710	Cyclic nucleotide-binding-like|Cyclic nucleotide-binding domain|Ion transport domain|RmlC-like jelly roll fold	ATCNGC20,CNBT1,CNGC20	cyclic nucleotide-binding transporter 1	Signaling - Ca+/calmodoulin			2	1	NA	NA	5.75246	NA	NA	NA	NA	NA	NA	NA	-4.98885	-4.63032
Glyma.02G044500.1	Glyma.02G044500	Glyma.02G044500.1.p	PF05739,PF00804	IPR006045|IPR001929|IPR011051|IPR014710	Cupin 1|Germin|RmlC-like cupin domain superfamily|RmlC-like jelly roll fold	GLP4	germin-like protein 4	Signal transduction - ROS Encoder Wall related - PR-15			2		NA	NA	NA	NA	NA	NA	NA	NA	NA	NA	-6.98855	-7.75151
Glyma.06G047600.1	Glyma.06G047600	Glyma.06G047600.1.p	PF01595	IPR016972	Uncharacterised conserved protein UCP031279		Uncharacterised conserved protein UCP031279	Unknown function			2		NA	NA	NA	NA	NA	NA	2.21663	2.16888	NA	NA	NA	NA
Glyma.17G233700.1	Glyma.17G233700	Glyma.17G233700.1.p		IPR016972	Uncharacterised conserved protein UCP031279		Uncharacterised conserved protein UCP031279	Unknown function			2		NA	NA	NA	NA	NA	NA	2.57536	2.35255	NA	NA	-2.99592	NA
Glyma.18G039900.1	Glyma.18G039900	Glyma.18G039900.1.p		IPR040358	Uncharacterized protein At4g22758-like			Unknown function			2		NA	NA	NA	NA	NA	NA	NA	NA	NA	NA	-3.19201	-3.37837
Glyma.19G160600.3	Glyma.19G160600	Glyma.19G160600.3.p		IPR006502	Protein of unknown function PDDEXK-like		Protein of unknown function (DUF506)	Unknown function			2		NA	NA	NA	NA	NA	NA	NA	2.52896	NA	NA	-9.88058	-10.3562
Glyma.10G291000.2	Glyma.10G291000	Glyma.10G291000.2.p	PF00450	IPR006476	Conserved hypothetical protein CHP01589, plant		Plant protein 1589 of unknown function	Unknown function			5		NA	NA	NA	NA	NA	NA	-3.51586	NA	NA	NA	3.32437	3.24296
Glyma.05G121700.1	Glyma.05G121700	Glyma.05G121700.1.p	PF08246,PF00112					Unknown function - DUF_B2219			3		NA	NA	6.9945	NA	NA	NA	-6.94939	-7.5328	NA	NA	NA	NA
Glyma.06G304500.1	Glyma.06G304500	Glyma.06G304500.1.p	PF04862	IPR004158	Protein of unknown function DUF247, plant			Unknown function - DUF247			2		NA	NA	NA	NA	NA	NA	NA	NA	NA	NA	-7.04813	-5.85419
Glyma.07G195300.2	Glyma.07G195300	Glyma.07G195300.2.p	PF00197	IPR029055|IPR024286	Nucleophile aminohydrolases, N-terminal|Domain of unknown function DUF3700		Aluminium induced protein with YGL and LRDR motifs	Unknown function - DUF3700			2		NA	NA	NA	NA	NA	NA	11.539	9.13063	NA	NA	NA	NA
Glyma.07G253600.1	Glyma.07G253600	Glyma.07G253600.1.p		IPR007770	Protein DMP	AtDMP2,DMP2	DUF679 domain membrane protein 2	Unknown function - DUF679			2		NA	NA	6.93198	NA	NA	NA	NA	5.35733	NA	NA	-7.21106	-6.91564
Glyma.18G202500.1	Glyma.18G202500	Glyma.18G202500.1.p		IPR032795	DUF3741-associated sequence motif			Unknown function - DUF861			2		NA	NA	NA	NA	NA	NA	5.50288	3.72519	NA	NA	-4.10513	NA
Glyma.07G215000.5	Glyma.07G215000	Glyma.07G215000.5.p	PF00232	IPR008587	Filament-like plant protein		Plant protein of unknown function (DUF869)	Unknown function - DUF869			5		NA	NA	NA	NA	NA	NA	-12.5226	-12.3737	NA	NA	NA	NA
Glyma.11G028700.1	Glyma.11G028700	Glyma.11G028700.1.p	PF00657	IPR027417|IPR027640|IPR000225|IPR001752|IPR033291|IPR036961|IPR019821|IPR011989|IPR016024	P-loop containing nucleoside triphosphate hydrolase|Kinesin-like protein|Armadillo|Kinesin motor domain|Armadillo repeat-containing kinesin-like protein, plants|Kinesin motor domain superfamily|Kinesin motor domain, conserved site|Armadillo-like helical|Armadillo-type fold	ARK3,PAK	armadillo repeat kinesin 3	Hormone - ABA - ARK3				3	NA	NA	NA	NA	-7.58982	-4.7819	NA	NA	NA	NA	NA	NA
Glyma.13G368300.2	Glyma.13G368300	Glyma.13G368300.2.p		IPR029959|IPR011333|IPR000210|IPR027356	Root phototropism protein 3-like|SKP1/BTB/POZ domain superfamily|BTB/POZ domain|NPH3 domain	JK218,NPH3,RPT3	Phototropic-responsive NPH3 family protein	Hormone - Auxin - NPH3				6	NA	NA	NA	NA	-4.79917	NA	NA	NA	5.14331	10.3382	NA	NA
Glyma.07G100700.2	Glyma.07G100700	Glyma.07G100700.2.p	PF14476	IPR009057|IPR001005|IPR017877|IPR015495|IPR017930	Homeobox-like domain superfamily|SANT/Myb domain|Myb-like domain|Myb-like transcription factor|Myb domain	AtMYB4R1,MYB4R1	myb domain protein 4r1	Hormone - JA - MYB4				1	NA	NA	NA	NA	8.82902	NA	NA	NA	-7.90641	-9.90584	NA	NA
Glyma.09G217100.3	Glyma.09G217100	Glyma.09G217100.3.p	PF14543,PF14541	IPR027450|IPR035979|IPR005123|IPR000504|IPR012677	Alpha-ketoglutarate-dependent dioxygenase AlkB-like|RNA-binding domain superfamily|Oxoglutarate/iron-dependent dioxygenase|RNA recognition motif domain|Nucleotide-binding alpha-beta plait domain superfamily		RNA-binding (RRM/RBD/RNP motifs) family protein	Other - abiotic stress - RNA binding				2	NA	NA	NA	NA	NA	7.27104	NA	NA	-7.76705	-7.73583	NA	NA
Glyma.05G136000.1	Glyma.05G136000	Glyma.05G136000.1.p	PF02358	IPR008895|IPR013272	Vps72/YL1 family|Vps72/YL1, C-terminal	ATSWC2,SWC2	sequence-specific DNA binding transcription factors;DNA binding;DNA binding	Other - Epigenetic - YL1				3	NA	NA	NA	NA	-9.35171	-9.98016	NA	NA	8.32122	NA	NA	NA
Glyma.16G194000.6	Glyma.16G194000	Glyma.16G194000.6.p		IPR016197|IPR006086|IPR036279|IPR006084|IPR000953|IPR029060|IPR006085	Chromo-like domain superfamily|XPG-I domain|5'-3' exonuclease, C-terminal domain superfamily|XPG/Rad2 endonuclease|Chromo/chromo shadow domain|PIN-like domain superfamily|XPG N-terminal		single-stranded DNA endonuclease family protein	Other - GEN1 K15338				4	NA	NA	NA	NA	NA	NA	NA	NA	9.27347	8.38716	NA	NA
Glyma.16G147900.1	Glyma.16G147900	Glyma.16G147900.1.p		IPR022227	Protein of unknown function DUF3754		Protein of unknown function (DUF3754)	Plant defense - aminopeptidase				4	-9.07971	-8.27707	NA	NA	NA	NA	NA	NA	NA	NA	NA	NA
Glyma.11G012200.3	Glyma.11G012200	Glyma.11G012200.3.p	NA	IPR027417|IPR001650|IPR014014|IPR014001|IPR011545|IPR000629	P-loop containing nucleoside triphosphate hydrolase|Helicase, C-terminal|RNA helicase, DEAD-box type, Q motif|Helicase superfamily 1/2, ATP-binding domain|DEAD/DEAH box helicase domain|ATP-dependent RNA helicase DEAD-box, conserved site		P-loop containing nucleoside triphosphate hydrolases superfamily protein	Plant defense - DEAD-box	GO:0003824	catalytic activity		3	11.9296	11.0561	NA	NA	-11.7584	NA	NA	NA	11.7282	NA	NA	NA
Glyma.10G228900.1	Glyma.10G228900	Glyma.10G228900.1.p	PF13537	IPR011009|IPR008271|IPR000719|IPR024171|IPR000858|IPR036426|IPR001480|IPR017441	Protein kinase-like domain superfamily|Serine/threonine-protein kinase, active site|Protein kinase domain|S-receptor-like serine/threonine-protein kinase|S-locus glycoprotein domain|Bulb-type lectin domain superfamily|Bulb-type lectin domain|Protein kinase, ATP binding site		Protein kinase superfamily protein	Receptor PRR - RLP - Lectin (Lec domain)					-3.05764	-9.60772	NA	NA	NA	NA	NA	NA	NA	NA	NA	NA
Glyma.18G180900.10	Glyma.18G180900	Glyma.18G180900.10.p		IPR027417|IPR027640|IPR036961|IPR001752|IPR010994|IPR019821	P-loop containing nucleoside triphosphate hydrolase|Kinesin-like protein|Kinesin motor domain superfamily|Kinesin motor domain|RuvA domain 2-like|Kinesin motor domain, conserved site		ATP binding microtubule motor family protein	Signal transduction - Phosphorilation - Kinesin				6	NA	-10.4092	NA	NA	-8.13375	NA	NA	NA	8.10499	9.42852	NA	NA
Glyma.08G266300.2	Glyma.08G266300	Glyma.08G266300.2.p		IPR011009|IPR017441|IPR008271|IPR000719	Protein kinase-like domain superfamily|Protein kinase, ATP binding site|Serine/threonine-protein kinase, active site|Protein kinase domain	YAK1	yeast YAK1-related gene 1	Signal transduction - Phosphorilation - YAK1				6	NA	NA	NA	NA	NA	NA	NA	NA	-11.5911	-11.4756	NA	NA
Glyma.20G157200.4	Glyma.20G157200	Glyma.20G157200.4.p		IPR007062	Protein phosphatase inhibitor 2 (IPP-2)		phosphoprotein phosphatase inhibitors	Signal transduction - Phosphorilation (IPP2)					-9.30402	-8.59688	NA	NA	NA	NA	NA	NA	NA	NA	NA	NA
